# Supplementary material for: NAIGO: An Improved Method to Align PPI Networks Based on Gene Ontology and Graphlets
Source: Front Bioeng Biotechnol. 2020 Jun 19;8:547. doi: 10.3389/fbioe.2020.00547 (PMC7318716; doi:10.3389/fbioe.2020.00547)
Supplement: Supplementary file 2 [file Data_Sheet_1.zip]

Archive with 3 entries (2 files):
- Dataset S1/BIOGRID-ORGANISM-Saccharomyces_cerevisiae.txt
- Dataset S1/HPRD_PROTEIN_INTERACTIONS_Build9.txt
- Dataset S1/
