# Supplementary material for: NAIGO: An Improved Method to Align PPI Networks Based on Gene Ontology and Graphlets
Source: Front Bioeng Biotechnol. 2020 Jun 19;8:547. doi: 10.3389/fbioe.2020.00547 (PMC7318716; doi:10.3389/fbioe.2020.00547)
Supplement: Supplementary file 2 [file Data_Sheet_1.zip › Dataset S1/BIOGRID-ORGANISM-Saccharomyces_cerevisiae.txt]

CDC73	CTR9
CTR9	CDC73
CDC73	LEO1
LEO1	CDC73
CDC73	PAF1
PAF1	CDC73
CDC73	POB3
POB3	CDC73
CDC73	RTF1
RTF1	CDC73
CDC73	SPT16
SPT16	CDC73
CHD1	CKA1
CKA1	CHD1
CHD1	CKA2
CKA2	CHD1
CHD1	CKB1
CHD1	CKB2
CHD1	POB3
POB3	CHD1
CHD1	SPT16
SPT16	CHD1
CTR9	LEO1
LEO1	CTR9
CTR9	PAF1
PAF1	CTR9
CTR9	POB3
POB3	CTR9
CTR9	RTF1
RTF1	CTR9
CTR9	SPT16
SPT16	CTR9
CWC2	CDC40
CWC2	CEF1
CWC2	CLF1
CWC2	CWC22
CWC2	CWC23
CWC2	ECM2
CWC2	ISY1
CWC2	LEA1
CWC2	PRP19
CWC2	PRP43
CWC2	PRP45
CWC2	PRP46
CWC2	PRP8
CWC2	SMB1
CWC2	SMD1
CWC2	SMD3
CWC2	SNT309
CWC2	SNU114
CWC2	SYF1
CWC2	SYF2
CWC2	YJU2
CWC2	NTR2
CWC2	SPP382
SPP382	CWC2
CWC25	CLF1
CWC25	PRP19
CWC25	PRP8
CWC25	SNU114
DSN1	AME1
DSN1	CHL4
DSN1	CTF19
DSN1	CTF3
DSN1	MCM22
DSN1	MTW1
DSN1	NKP1
DSN1	NSL1
NSL1	DSN1
DSN1	OKP1
GWT1	DED81
GWT1	MRC1
GWT1	SEC63
GWT1	SEC7
GWT1	AIM25
LEO1	PAF1
PAF1	LEO1
LEO1	POB3
POB3	LEO1
LEO1	RTF1
RTF1	LEO1
LEO1	SPT16
SPT16	LEO1
NAF1	CBF5
NSL1	AME1
NSL1	CHL4
NSL1	CTF19
NSL1	CTF3
NSL1	MCM22
NSL1	MTW1
NSL1	NKP1
NSL1	OKP1
PAF1	POB3
POB3	PAF1
PAF1	RTF1
RTF1	PAF1
PSF2	PSF1
PSF2	PSF3
PSF2	SLD5
RPO21	RPB3
RPB3	RPO21
RPO21	SPT6
RPO21	TFG1
TFG1	RPO21
RPO21	TFG2
TFG2	RPO21
RPO21	TAF14
TAF14	RPO21
RTF1	POB3
POB3	RTF1
RTF1	SPT16
SPT16	RTF1
SPT16	CKA1
SPT16	CKA2
SPT16	CKB1
SPT16	CKB2
SPT16	PAF1
SPT16	POB3
POB3	SPT16
SPT5	RPO21
RPO21	SPT5
TFG1	RPB2
TFG1	TFG2
TFG2	TFG1
TFG1	TAF14
TAF14	TFG1
TIM50	TOM40
NSE3	MMS21
NSE3	NSE1
NSE3	NSE4
NSE3	SMC6
NSE3	SMC5
ESF1	BFR2
ESF1	HCA4
ESF1	LCP5
ESF1	NOP58
ESF1	UTP9
ESF1	ENP2
YPI1	GLC7
YPI1	SDS22
SWC4	ARP4
SWC4	IKI3
SWC4	ESA1
SWC4	RVB1
SWC4	RVB2
SWC4	TRA1
SWC4	EAF1
SWC4	YAF9
SWC4	SWR1
SWC4	EAF5
SWC4	YNG2
TAM41	HSP60
YPP1	STT4
SSF1	BRX1
SSF1	DBP9
SSF1	DRS1
SSF1	EBP2
SSF1	ERB1
SSF1	HAS1
SSF1	MAK16
SSF1	NIP7
SSF1	NOG1
SSF1	NOP16
SSF1	NOP2
SSF1	NOP4
SSF1	NOP7
SSF1	NSA1
SSF1	RPF1
SSF1	RPF2
SSF1	RPL10
SSF1	RPL16A
SSF1	RPL17A
SSF1	RPL27A
SSF1	RPL30
SSF1	RPL32
SSF1	RPL38
SSF1	RLP7
SSF1	RRP1
SSF1	TIF6
SSF1	SSF1
SSF1	YTM1
IPI1	IPI3
IPI1	RIX1
NOP9	GCD6
NOP9	NSR1
NOP9	SNU13
YJR012C	HOL1
YJR012C	MMP1
YJR012C	PEX7
YJR012C	PLB1
TTI2	RSM23
CAB3	SIS2
CAB3	VHS3
MIA40	ADH1
MIA40	KAP123
MIA40	TOM40
KAE1	GON7
TRZ1	NUC1
TRZ1	YMR099C
RIX7	AMN1
RIX7	AXL2
RIX7	IMH1
RIX7	PEX19
RIX7	PFK27
RIX7	RGT2
RIX7	RPA190
RIX7	SST2
RIX7	TRX1
RIX7	TRX2
RIX7	YLR035C-A
RIX7	RIC1
RIX7	RAX2
USB1	COR1
USB1	PRP19
RMP1	POP1
RMP1	POP3
RMP1	POP4
RMP1	POP5
RMP1	POP6
RMP1	POP8
RMP1	RPP1
RMP1	SNM1
SPP382	BRR2
SPP382	CDC40
SPP382	CEF1
SPP382	CLF1
SPP382	CWC23
SPP382	ECM2
SPP382	PRP19
SPP382	PRP43
SPP382	PRP45
SPP382	PRP46
SPP382	PRP8
SPP382	SMB1
SPP382	SMD3
SPP382	SMX3
SPP382	SNT309
SPP382	SNU114
SPP382	SYF1
SPP382	NTR2
NSE5	KRE29
NSE5	MMS21
NSE5	NSE4
NSE5	SMC5
LTO1	YAE1
EMW1	GRS1
EMW1	KAR2
EMW1	TUB3
JIP5	BRE1
RSR1	CDC42
CDC42	RSR1
NUG1	NOC2
NUG1	NOC3
NUG1	RIX1
NUG1	MDN1
SET2	RPO21
SET2	RPB2
CDC24	RSR1
CDC42	RSR1
RSR1	CDC42
SET2	CHD1
SET2	SHG1
SET2	SDC1
SET2	SWD3
SET2	SPP1
SET2	SWD1
SET2	BRE2
SET2	HOS2
SET2	HST1
SET2	LEO1
SET2	SET3
SET2	SIF2
SET2	SNT1
SET2	CPR1
SET2	HOS4
BNI1	SWE1
BUD6	SWE1
CDC42	BEM1
CDC42	BEM4
CDC42	BNI1
CDC42	BUD6
CDC42	CAP1
CDC42	CAP2
CDC42	CLA4
CDC42	ELP2
CDC42	ELP3
CDC42	ELP4
CDC42	ELP6
CDC42	GIC2
CDC42	HUR1
CDC42	LTE1
CDC42	MSB1
CDC42	MSB3
CDC42	PEA2
CDC42	PMR1
CDC42	RSR1
CDC42	SEC66
CDC42	SPA2
CDC42	SSD1
CDC42	SUM1
CDC42	SWF1
CDC42	SWI4
CDC42	UBA4
CDC42	SLM4
CDC42	PAT1
CDC42	NCS6
CDC73	SET2
SET2	CDC73
CLA4	STE20
CLA4	UBA4
CLA4	APC9
CLA4	ASF1
CLA4	BCK1
CLA4	BEM1
CLA4	BEM2
CLA4	BEM4
CLA4	BNI1
CLA4	BUD6
CLA4	CHS3
CLA4	CHS5
CLA4	CHS6
CLA4	CHS7
CLA4	CTF4
CLA4	CTF8
CLA4	DCC1
CLA4	EDE1
CLA4	ELP2
CLA4	ELP6
CLA4	FAB1
CLA4	FKH2
CLA4	GIM3
CLA4	GIM5
CLA4	ITC1
CLA4	IXR1
CLA4	MGA2
CLA4	SLT2
CLA4	NIP100
CLA4	PEA2
CLA4	PRE9
CLA4	RAD54
CLA4	RIM20
CLA4	RPL17A
CLA4	RPL19A
CLA4	RPL24A
CLA4	RPL35A
CLA4	RPN10
CLA4	RPS21A
CLA4	RRD1
CLA4	RTT101
CLA4	RTT106
CLA4	SAP30
CLA4	SEM1
CLA4	SGF73
CLA4	SHS1
CLA4	SKT5
CLA4	SLK19
CLA4	SMI1
CLA4	SPA2
CLA4	SPO12
CLA4	SWD3
CLA4	SWI4
CLA4	UBP8
CLA4	URE2
CLA4	RXT2
CLA4	DYN2
CLA4	NCS6
CLA4	HOS4
CLA4	VAC14
CLA4	RAD10
CLA4	NCS2
CLA4	SGF11
ECM1	NUG1
ECM1	RPL2A
MTR2	ECM1
NUG1	MTR2
PEA2	SWE1
PHO85	ANP1
PHO85	BCK1
PHO85	BEM1
PHO85	BEM2
PHO85	BEM4
PHO85	BNI1
PHO85	BRE1
PHO85	CHO2
PHO85	CLA4
PHO85	ERD1
PHO85	FKS1
PHO85	FKS3
PHO85	GCR2
PHO85	GSH1
PHO85	HOC1
PHO85	LEM3
PHO85	MNN10
PHO85	SLT2
PHO85	NUM1
PHO85	OPI3
PHO85	PAC10
PHO85	PMR1
PHO85	RGD1
PHO85	ROM2
PHO85	RTS1
PHO85	SFL1
PHO85	SHC1
PHO85	SMF1
PHO85	TUS1
PHO85	SPT4
PHO85	SRB8
PHO85	SSN2
PHO85	ELO3
PHO85	SWI4
PHO85	TAT2
PHO85	TPM1
PHO85	UME6
PHO85	VAM3
PHO85	VAN1
PHO85	VIK1
PHO85	VPS29
PHO85	VPS35
PHO85	VPS38
PHO85	NHX1
PHO85	SLG1
PHO85	WSC4
PHO85	TPA1
PHO85	YGL015C
PHO85	RTS3
PHO85	YJR142W
PHO85	YKE2
PHO85	MCH4
SET2	ARP6
SET2	BEM4
SET2	BRE1
SET2	BRE2
SET2	BRE5
SET2	DCC1
SET2	DEP1
SET2	GIM3
SET2	GIM5
SET2	HTZ1
SET2	LEO1
SET2	LGE1
SET2	MON2
SET2	MSC1
SET2	RIM21
SET2	RTF1
SET2	SDC1
SET2	SEC22
SET2	SET3
SET2	SHY1
SET2	SIF2
SET2	SNT1
SET2	SOH1
SET2	SWC3
SET2	SWD3
SET2	SWR1
SET2	VAC14
SET2	VAM3
SET2	EAF1
SET2	VPS71
SET2	SLM3
SET2	RIM8
SET2	HOS4
SET2	CTR9
SET2	PAF1
SPA2	SWE1
STE20	SWE1
RRD1	SWE1
PHO80	PHO4
PHO80	VTC4
SMC5	SAP1
SMC5	FRT2
NSE3	HAP5
NSE3	NAF1
NSE3	NSE1
NSE3	QRI1
NSE3	NSE4
NSE3	RIF2
NSE5	ARL1
NSE5	SLX5
NSE5	KRE29
NSE5	MCM21
NSE5	PAC1
NSE5	SMT3
NSE5	STB2
NSE5	SWM1
NSE5	UBC9
NSE5	UFD1
SSF1	RRP14
CWC2	BRR2
ERB1	NOP7
NOP7	ERB1
ERB1	YTM1
UTP8	UTP10
UTP10	UTP8
UTP8	POL5
UTP8	NAN1
UTP8	UTP4
UTP4	UTP8
UTP8	UTP9
UTP9	UTP8
UTP8	UTP15
UTP9	UTP10
UTP10	UTP9
UTP9	POL5
UTP9	NAN1
UTP9	UTP15
UTP9	UTP4
UTP4	UTP9
UTP10	POL5
UTP10	NAN1
UTP10	UTP4
UTP4	UTP10
UTP10	UTP15
UTP21	DIP2
UTP21	PWP2
UTP21	UTP13
UTP13	UTP21
UTP21	UTP18
UTP18	UTP21
UTP21	UTP6
UTP18	DIP2
UTP18	PWP2
UTP18	UTP13
UTP13	UTP18
UTP18	UTP6
UTP13	DIP2
UTP13	PWP2
UTP13	UTP6
UTP22	RRP7
UTP22	CKA1
UTP22	CKA2
UTP22	CKB1
UTP22	CKB2
CKB2	UTP22
PXA1	KES1
NOP7	TIF6
NOP7	NIP7
NOP7	BRX1
NOP7	NOG1
NOP7	MAK16
NOP7	HAS1
NOP7	DRS1
NOP7	ERB1
NOP7	RRF1
NOP7	EBP2
NOP7	RLP7
NOP7	RRP1
NOP7	SPB1
NOP7	YTM1
NOP7	LOC1
NOP7	MRT4
NOP7	NOP15
NOP7	NOP16
NOP7	NSA1
NOP7	NSA2
NOP7	CIC1
NOP7	RLP24
MES1	ARC1
MES1	MES1
MES1	GUS1
TIF4631	GUS1
TPA1	TPA1
KEL3	KEL3
DBP3	BMH1
DBP3	DBP3
DBP3	NSR1
NSR1	DBP3
NOP58	NSR1
NSR1	NOP58
NSR1	NSR1
VIP1	NSR1
DBP3	CBF5
DBP3	GAR1
DBP3	NHP2
GAR1	CBF5
GAR1	GAR1
GAR1	NHP2
GAR1	NOP6
GAR1	YGR283C
YGR283C	GAR1
GAR1	YMR310C
NOP58	CBF5
NSR1	CBF5
RTF1	CBF5
UTP9	CBF5
VIP1	CBF5
YGR283C	CBF5
YGR283C	NHP2
YGR283C	YGR283C
YGR283C	YMR310C
DBP3	NOP56
NOP58	NOP58
NOP58	RVB2
NOP58	NOP56
NSR1	NOP56
CIC1	FUN12
DBP7	DBP7
DBP7	FUN12
DBP7	MAK21
DBP7	RRP5
GCD11	FUN12
MAK21	FUN12
MAK21	MAK21
MAK21	RRP5
RRP5	MAK21
NOC2	MAK21
MAK21	NOC2
NOC2	RRP5
PRT1	FUN12
RRP5	RRP5
UTP8	RRP5
ALB1	FUN12
HCA4	HCA4
MTR4	AIR2
MTR4	MTR4
MTR4	PAP2
RRP6	MTR4
DBP7	NAT3
MDM20	MDM20
MDM20	NAT3
NAT3	MDM20
NAT3	NAT3
NOC2	NOC2
NOC2	NOC3
NOC3	NOC2
NOC3	NOC3
NOC3	PUS7
PUS7	PUS7
SAP185	RAT1
SAP185	SAP185
SAP185	SIT4
SIT4	SAP185
SIT4	RCK2
SIT4	SAP155
SIT4	SAP190
SIT4	SIT4
SSD1	SAP190
BRR2	BRR2
BRR2	PRP8
LSM5	PRP8
BRR2	PRP4
BRR2	SNU114
XRN1	XRN1
XRN1	LSM1
XRN1	PAT1
PAT1	XRN1
XRN1	YGR054W
LSM3	XRN1
LSM3	LSM1
LSM3	LSM6
LSM3	PAT1
LSM3	PRP24
LSM3	PRP3
LSM3	PRP4
LSM3	PRP6
LSM3	SNU114
LSM3	SWR1
LSM5	XRN1
LSM5	LSM1
LSM5	LSM6
LSM5	PAT1
LSM6	XRN1
LSM6	LSM1
LSM6	LSM6
LSM6	PAT1
LSM6	PRP3
PAT1	PAT1
PRP3	PRP4
PRP3	PRP6
PRP3	SNU114
PRP3	STT4
DBP3	NOP1
HCA4	NOP1
XRN1	NOP1
MDM20	NOP1
NOC2	NOP1
NOP58	NOP1
NSR1	NOP1
TIF4631	NOP1
TMA64	NOP1
DBP7	DED1
GAR1	DED1
XRN1	DED1
MTR4	DED1
NOC3	DED1
NOP58	DED1
NSR1	DED1
SAP185	DED1
TIF35	DED1
TIF4631	DED1
TMA64	DED1
HCA4	PAB1
KEL3	PAB1
MTR4	PAB1
NOC2	PAB1
NOC3	PAB1
NOP58	PAB1
NSR1	PAB1
RRP5	PAB1
TIF4631	PAB1
NOP58	RPS4B
TMA64	RPS4B
TMA64	TMA64
RPB5	IML1
TIF4631	CDC33
TIF4631	CDC48
TIF4631	IML1
TIF4631	KAP123
TIF4631	TIF2
TIF4631	TIF4631
TIF4631	TOP1
TIF4631	YEF3
TPA1	YEF3
KEL3	NPL3
NOP58	NPL3
NPL3	NPL3
NOP58	RRP9
RRP9	RRP9
DIS3	CSL4
DIS3	DIS3
DIS3	RRP4
DIS3	RRP40
DIS3	RRP42
DIS3	RRP45
RRP45	DIS3
DIS3	RRP46
RRP46	DIS3
DIS3	RRP6
RRP6	DIS3
DIS3	SKI6
DIS3	SKI7
LRP1	CSL4
LRP1	DIS3
LRP1	LRP1
LRP1	RRP4
LRP1	RRP40
LRP1	RRP43
LRP1	RRP45
LRP1	RRP46
LRP1	RRP6
RPC40	RRP6
RPO21	RRP6
RRP45	CSL4
RRP45	RRP4
RRP45	RRP40
RRP45	RRP43
RRP45	RRP45
RRP45	RRP46
RRP46	RRP45
RRP45	RRP6
RRP6	RRP45
RRP45	SKI6
RRP46	CSL4
RRP46	RRP4
RRP46	RRP40
RRP46	RRP42
RRP46	RRP43
RRP46	RRP46
RRP46	RRP6
RRP6	RRP46
RRP46	SKI6
RRP46	SKI7
RRP6	CSL4
RRP6	RRP4
RRP6	RRP40
RRP6	RRP42
RRP6	RRP43
RRP6	RRP6
RRP6	SKI6
RPA34	RPC19
RPB5	RPC19
RPB5	RPC53
RPC17	RET1
RPC17	RPC17
RPC17	RPC25
RPC25	RPC17
RPC17	RPC34
RPC17	RPC37
RPC17	RPC82
RPC17	RPO31
RPC25	PSY2
RPC25	RET1
RPC25	RPC19
RPC25	RPC31
RPC25	RPC34
RPC25	RPC37
RPC25	RPC53
RPC25	RPC82
RPC25	RPO31
RPC34	RPC31
RPC34	RPC34
RPC34	RPC82
RPC34	RPO31
RPO31	RPC34
RPC34	STU1
RPC40	RET1
RPC40	RPC19
RPO31	RET1
RPO31	RPC37
RPO31	RPC82
RPO31	RPO31
RPA190	RPB5
RPB5	RPA190
RPA190	RPO26
RPA34	RPB5
RPB5	RPA34
RPA34	RPO26
RPA49	RPB5
RPB5	RPA49
RPA49	RPO26
RPB3	RPB2
RPB3	RPB3
RPB3	RPB4
RPB3	RPB5
RPB5	RPB3
RPB3	RPB7
RPB3	RPO26
RPB5	RPB2
RPB5	RPB4
RPB5	RPB5
RPB5	RPO21
RPO21	RPB5
RPB5	RPO26
RPB5	TAF14
RPB5	TFG1
RPB5	TFG2
RPC25	RPB5
RPC25	RPO26
RPC40	RPB5
RPB5	RPC40
RPC40	RPO26
RPO21	RPB2
RPO21	RPB4
RPO21	RPB7
RPO21	RPO21
RPO21	RPO26
TFG1	RPB3
TFG1	TFG1
NOP58	RPA49
RPA190	RPA135
RPA190	RPA190
RPA190	RPA34
RPA34	RPA190
RPA190	RPA43
RPA190	RPA49
RPA49	RPA190
RPA190	RPC40
RPC40	RPA190
RPA34	RPA135
RPA34	RPA34
RPA34	RPA43
RPA34	RPA49
RPA49	RPA34
RPA34	RPC40
RPC40	RPA34
RPA34	FMP52
RPA49	RPA135
RPA49	RPA43
RPA49	RPA49
RPA49	RPC40
RPC40	RPA49
RPB5	RPA135
RPB5	RPA43
RPC17	RPC40
RPC25	RPC40
RPC40	RPA135
RPC40	RPA43
RPC40	RPC40
RPO31	RPC40
RRP45	RPA49
RRB1	RPL3
RRB1	RRB1
RRP6	RRB1
CBC2	CBC2
CBC2	STO1
STO1	CBC2
CDC40	CBC2
CDC40	STO1
STO1	STO1
ERB1	ERB1
NOP7	NOP7
NOP7	YTM1
RRP8	RRP8
HPR1	SUB2
MFT1	SUB2
SUB2	SUB2
HPR1	HPR1
HPR1	MFT1
MFT1	HPR1
HPR1	THO2
THO2	HPR1
HPR1	THP2
THP2	HPR1
MFT1	MFT1
MFT1	THO2
THO2	MFT1
MFT1	THP2
THP2	MFT1
MFT1	TEX1
THO2	THO2
THO2	THP2
THP2	THO2
THO2	TEX1
THP2	THP2
THP2	TEX1
GCD11	STH1
NPL6	ARP7
NPL6	ARP9
NPL6	NPL6
NPL6	RSC2
NPL6	RSC3
RSC3	NPL6
NPL6	RSC4
NPL6	RSC58
RSC58	NPL6
NPL6	RSC6
NPL6	RSC8
RSC8	NPL6
NPL6	RSC9
NPL6	SFH1
NPL6	STH1
RSC2	ARP7
RSC2	ARP9
RSC2	RSC2
RSC2	RSC58
RSC58	RSC2
RSC2	RSC6
RSC2	RSC8
RSC8	RSC2
RSC2	STH1
RSC3	ARP7
RSC3	ARP9
RSC3	RSC2
RSC3	RSC3
RSC3	RSC4
RSC3	RSC58
RSC58	RSC3
RSC3	RSC6
RSC3	RSC8
RSC3	RSC9
RSC3	STH1
RSC4	ARP7
RSC4	ARP9
RSC4	RSC2
RSC4	RSC4
RSC4	RSC58
RSC58	RSC4
RSC4	RSC6
RSC4	RSC9
RSC4	SFH1
RSC4	STH1
RSC58	ARP7
RSC58	ARP9
RSC58	RSC58
RSC58	RSC6
RSC58	RSC8
RSC8	RSC58
RSC58	RSC9
RSC58	RTT102
RTT102	RSC58
RSC58	STH1
RSC8	ARP7
RSC8	ARP9
RSC8	RSC4
RSC8	RSC6
RSC8	RSC8
RSC8	RSC9
RSC9	RSC8
RSC8	SFH1
RSC8	STH1
RSC9	ARP9
RSC9	STH1
RTT102	ARP7
RTT102	ARP9
RTT102	NPL6
RTT102	RSC6
RTT102	RSC8
RTT102	RTT102
RTT102	STH1
MED7	MED4
MED7	NUT1
MED7	SIN4
MED7	SRB4
SRB4	SIN4
SRB4	SRB2
SRB4	SRB4
SRB4	SRB5
SRB5	SRB4
SRB5	MED7
SRB5	NUT1
SRB5	RGR1
SRB5	SIN4
SRB5	SRB2
SRB5	SRB5
PTA1	ILS1
TFC1	ILS1
TFC1	TFC1
TFC1	TFC4
TFC1	TFC7
MUD1	MUD1
MUD1	PRP39
MUD1	PRP40
MUD1	SNU71
PRP40	PRP39
PRP40	PRP40
PRP40	PRP42
PTA1	MUD1
SNU56	MUD1
SNU56	PRP39
SNU56	PRP40
SNU56	SNP1
SNU56	SNU71
SNU56	TRA1
PTA1	EMW1
EMW1	EMW1
DST1	DST1
RPB5	DST1
ARX1	ARX1
ARX1	RPL20B
ARX1	RPL4A
ARX1	RPL8B
ARX1	ALB1
ALB1	ARX1
NOP12	RPL8B
CIC1	CIC1
ALB1	CIC1
NOP12	BRX1
NOP12	NOP12
NOP12	PWP1
PWP1	PWP1
VIP1	PWP1
SDA1	NAP1
VIP1	NAP1
REI1	NAP1
REI1	REI1
TRZ1	NAP1
TRZ1	TRZ1
CEX1	NAP1
GAR1	ESF1
ESF1	ESF1
DST1	POL5
HCA4	UTP9
UTP10	UTP10
UTP10	UTP5
UTP4	NAN1
UTP4	UTP15
UTP4	UTP4
UTP8	UTP5
UTP8	UTP8
UTP9	UTP5
UTP9	UTP9
VIP1	VIP1
CEX1	CEX1
CDC73	CDC73
CHD1	CHD1
CTR9	CTR9
LEO1	LEO1
PAF1	PAF1
POB3	POB3
RTF1	RTF1
SPT16	SPT16
VIP1	POB3
CKA1	CKA1
CKA1	CKA2
CKA2	CKA1
CKA1	CKB1
CKA1	CKB2
CKB2	CKA1
CKA2	CKA2
CKA2	CKB1
CKA2	CKB2
CKB2	CKA2
CKB2	CKB1
CKB2	CKB2
POB3	CKA1
POB3	CKA2
POB3	CKB1
POB3	CKB2
CAB3	CKA1
CAB3	CKA2
CKA1	RRP7
UTP22	UTP22
CAB3	UTP22
CAB3	SIS2
CAB3	CAB3
CAB3	VHS3
NPL6	RPN1
RPN1	RPN1
RPN1	RPN10
RPN10	RPN1
RPN1	RPN11
RPN1	RPN12
RPN1	RPN2
RPN1	RPN3
RPN1	RPN5
RPN1	RPN6
RPN6	RPN1
RPN1	RPN8
RPN8	RPN1
RPN1	RPN9
RPN1	RPT1
RPN1	RPT2
RPN1	RPT3
RPN1	RPT6
RPN1	UBP6
UBP6	RPN1
RPN10	RPN10
RPN10	RPN11
RPN10	RPN12
RPN10	RPN2
RPN10	RPN3
RPN10	RPN5
RPN10	RPN6
RPN10	RPN7
RPN10	RPN9
RPN10	RPT1
RPN10	RPT3
RPN10	RPT6
RPN6	RPN11
RPN6	RPN5
RPN6	RPN6
RPN6	RPN7
RPN6	RPN8
RPN8	RPN6
RPN6	RPN9
RPN6	RPT1
RPN6	RPT6
RPT6	RPN6
RPN6	RTK1
RPN8	RPN12
RPN8	RPN2
RPN8	RPN3
RPN8	RPN9
RPT6	RPN11
RPT6	RPN12
RPT6	RPN5
RPT6	RPN7
RPT6	RPN8
RPT6	RPN9
RPT6	RPT1
RPT6	RPT2
RPT6	RPT6
UBP6	RPN2
UBP6	RPN7
UBP6	RPN8
UBP6	RPN9
UBP6	RPT1
UBP6	RPT3
UBP6	UBP6
GCD11	NIP1
GCD11	RPG1
GCD11	TIF5
NIP1	HCR1
NIP1	NIP1
NIP1	PRT1
PRT1	NIP1
NIP1	RPG1
NIP1	TIF34
NIP1	TIF35
TIF35	NIP1
NIP1	TIF5
PRT1	HCR1
PRT1	PRT1
PRT1	RPG1
PRT1	TIF34
PRT1	TIF35
TIF35	PRT1
PRT1	TIF5
RLI1	HCR1
RLI1	NIP1
TIF35	HCR1
TIF35	RPG1
TIF35	TIF34
TIF35	TIF35
GCD1	GCD1
GCD1	GCD11
GCD11	GCD1
GCD1	GCD2
GCD1	GCD6
GCD6	GCD1
GCD1	GCD7
GCD1	SUI3
GCD11	GCD11
GCD11	GCD2
GCD11	GCD6
GCD6	GCD11
GCD11	GCD7
GCD11	SUI3
GCD6	ACT1
GCD6	GCD2
GCD6	GCD6
GCD6	GCD7
GCD6	SUI3
NSR1	SUI3
PRT1	SUI3
CBC2	KAP95
KAP95	KAP95
KAP95	SRP1
SRP1	KAP95
NOP58	KAP95
NOP58	SRP1
NOP7	KAP95
NOP7	SRP1
PRT1	KAP95
THO2	KAP95
THO2	SRP1
RRP6	KAP95
RRP6	SRP1
RRP8	KAP95
RRP8	SRP1
RSC8	KAP95
SNU56	KAP95
SRB5	SRP1
SRP1	SRP1
STO1	SRP1
RLI1	RLI1
RLI1	RPP0
RLI1	LTO1
CDC40	CDC40
CDC40	PRP19
PRP19	CEF1
PRP19	CLF1
PRP19	PRP19
MPE1	CFT2
MPE1	PTA1
PTA1	MPE1
MPE1	YSH1
PTA1	CFT1
PTA1	GLC7
PTA1	PFS2
PTA1	PTA1
PTA1	REF2
PTA1	SSU72
PTA1	YSH1
IMD3	IMD2
IMD3	IMD3
IMD3	IMD4
MTR4	IMD3
RBG2	RBG2
RBG2	GIR2
GIR2	RBG2
GIR2	GIR2
ESF1	GIR2
SSD1	SSD1
PRE2	PRE1
PRE2	PRE10
PRE2	PRE2
PRE2	PRE3
PRE2	PRE5
PRE2	PRE6
PRE6	PRE2
PRE2	PRE7
PRE2	PRE8
PRE8	PRE2
PRE2	PRE9
PRE2	PUP1
PRE2	PUP2
PRE2	SCL1
PRE2	VPS13
PRE6	PRE1
PRE6	PRE10
PRE6	PRE5
PRE6	PRE6
PRE6	PRE7
PRE6	PRE8
PRE8	PRE6
PRE6	PRE9
PRE6	SCL1
PRE8	PRE1
PRE8	PRE10
PRE8	PRE3
PRE8	PRE5
PRE8	PRE7
PRE8	PRE9
PRE8	PUP1
PRE8	PUP2
PRE8	SCL1
PRE8	VPS13
AAH1	AAH1
AAR2	AAR2
ALA1	ALA1
BCP1	BCP1
BCP1	RPL23A
BCP1	RKM1
CCR4	CCR4
CCR4	POP2
CDC39	CCR4
CDC39	CDC39
ECM16	ECM16
IPI1	IPI1
IPI1	RIX1
IPI1	IPI3
LSG1	LSG1
NAB2	KAP104
NAB2	NAB2
NAM7	NAM7
NUP82	NUP82
PEP1	PEP1
PUF6	PUF6
PUS1	PUS1
PUS4	PUS4
RCL1	BMS1
RCL1	RCL1
REB1	REB1
POP3	POP1
POP3	POP4
POP3	RPP1
RNT1	RNT1
LHP1	LHP1
LHP1	SRP68
LHP1	SRP72
THS1	THS1
SUP35	SUP35
SUP35	SUP45
TRM1	NSA1
TRM1	TRM1
TRM3	TRM3
TRM7	TRM7
RTT10	TRM7
RTT10	RTT10
TSR2	TSR2
UTP13	UTP13
UTP18	UTP18
UTP21	UTP21
URA7	URA7
OLA1	OLA1
URB1	URB1
HGH1	EFT2
HGH1	HGH1
ABD1	RPB2
ABD1	SPT5
ACC1	CCT5
ACC1	SIT4
SIT4	ACC1
ACC1	VAC14
ADE13	PRT1
ADE4	CYS3
ADE4	RNA1
AOS1	ADH1
AOS1	UBA2
AOS1	YEF3
APC2	APC1
APC2	CDC16
APC2	CDC23
APC2	CDC27
ATG14	VMA1
ATG14	VPS30
APL2	APL4
APL2	APM1
APL2	APM2
APL2	APS1
APL2	MIS1
APL2	RPA135
APL3	APL1
APL3	APM4
APL3	APS2
APL5	APL6
APL6	APL5
APL5	APM3
APL5	APS3
APL5	CKB1
APL6	APM3
APM3	APL6
APL6	ENO2
ARC15	ARC18
ARC18	ARC15
ARC15	ARC19
ARC15	ARC35
ARC35	ARC15
ARC15	ARP3
ARP3	ARC15
ARC18	ARC19
ARC18	ARC35
ARC35	ARC18
ARC18	ARP2
ARP2	ARC18
ARC18	ARP3
ARP3	ARC18
ARC18	PFK1
ARC18	PRT1
ARC35	ARC19
ARC35	ARC40
ARC40	ARC35
ARC35	ARP2
ARP2	ARC35
ARC35	ARP3
ARP3	ARC35
ARC40	ARC15
ARC40	ARC18
ARC40	ARC19
ARC40	ARP3
ARD1	ASC1
ARD1	ENO1
ARD1	MIS1
ARD1	MYO1
ARD1	NAT1
NAT1	ARD1
ARD1	UTP22
ARO1	CCT8
ARO1	GFA1
ARO1	HSC82
ARO1	IDH2
ARO1	PFK1
ARO1	RPN9
ARO1	RPT6
ARO1	RVB2
ARO1	YHB1
ARP2	ARC15
ARP2	ARC19
ARP2	ARC40
ARP2	ARP3
ARP3	ARP2
ARP2	CCT5
ARP2	CCT8
ARP3	ARC19
ARP3	NOG2
ASF1	HIR3
ASF1	MAM33
ASF1	RAD53
ASF1	RNR2
ASF1	RNR4
BAT2	BAT1
BDF2	BDF1
BEM1	BOI2
BEM1	CDC24
BET3	BET5
BET3	FKS1
BET3	TRS85
BET3	TRS65
BET3	TRS120
BET3	TRS130
BET3	TRS20
TRS20	BET3
BET3	TRS23
BET3	TRS31
BET3	TRS33
BET4	BET2
BMH2	BMH1
BMH2	NTH1
BMH2	NTH2
BMH2	PIK1
BMH2	RTG2
BMH2	PSK1
BUD14	ASC1
BUD14	BEM2
BUD14	SSZ1
BUD14	ZUO1
BUD20	TIF6
BUD20	NSA2
BUD20	LHP1
BUD20	MRT4
BUD20	NOG1
BUD20	RLP7
BUD20	SDA1
SDA1	BUD20
BUD20	RSA4
BUD20	ARX1
BUD20	NUG1
BUD20	NOP7
BUD20	CIC1
BUD20	IPI1
BUD20	RIX1
BUD20	RPF2
BUD20	MDN1
BUD20	NOP15
BUD20	IPI3
BUD20	NOG2
CAP1	CAP2
CAP2	CAP1
CAP1	TDA2
CAP1	AIM21
CAR1	CDC60
CAR1	GFA1
CBC2	KAP95
CBC2	LUC7
CBC2	NAB3
CBC2	NAM8
NAM8	CBC2
CBC2	NPL3
CBC2	NRD1
CBC2	RSE1
CBC2	SMD2
CBC2	SNP1
CBC2	SNU56
CBC2	SNU71
CBC2	SRP1
CBC2	STO1
STO1	CBC2
CBC2	TIF4632
CBC2	NAB6
CBF5	HAS1
CBF5	KRR1
CBF5	NIP1
CBF5	NOP1
CBF5	NOP4
CBF5	NOP56
CBF5	TIF4631
TIF4631	CBF5
CBF5	TIF4632
CBF5	PUF6
CBF5	FUN12
FUN12	CBF5
CBF5	RRP12
CCA1	ENO2
CCL1	TIF6
CCL1	KIN28
CCL1	SPT7
CCL1	TFB3
CCL1	DCS2
CCR4	CAF130
CCR4	CAF40
CCR4	CCT6
CCR4	CDC39
CDC39	CCR4
CCR4	GCN1
CCR4	POP2
POP2	CCR4
CDC14	HSP42
CDC24	BOI2
CDC24	RSC2
CDC28	CKS1
CKS1	CDC28
CDC28	CLN1
CDC28	CLN2
CDC28	DAL7
CDC3	CDC10
CDC3	CDC11
CDC3	CDC12
CDC3	SHS1
CDC33	LHP1
CDC33	POL2
CDC33	ROM2
CDC33	SBP1
CDC33	STO1
CDC33	TIF4631
TIF4631	CDC33
CDC33	TIF4632
CDC33	UTP20
CDC36	ATP11
CDC36	NOT5
CDC39	CAF130
CDC39	CAF40
CDC39	COP1
CDC39	POP2
POP2	CDC39
CDC39	RVB2
CDC39	SEC27
CDC39	TFC7
CDC45	LYS12
CDC45	RPD3
CDC45	SIN3
MCM7	ERG26
CDC48	BNI1
CDC48	MRPS28
CDC48	NPL4
NPL4	CDC48
CDC48	RAI1
CDC48	REG1
CDC48	SHP1
SHP1	CDC48
CDC48	UFD1
UFD1	CDC48
CDC48	VMS1
CDC55	CIN1
CDC55	HHF2
CDC55	IML1
CDC55	MYO5
CDC55	PFK1
CDC55	PPH21
CDC55	PPH22
CDC55	TEF4
CDC55	TPD3
TPD3	CDC55
CDC55	SEA4
CDC55	YEF3
CDC55	YRA1
CDC55	ZDS1
CDC55	ZDS2
ZDS2	CDC55
TIF6	DBP10
TIF6	DRS1
TIF6	ERB1
TIF6	HAS1
TIF6	HDA1
TIF6	HIS3
TIF6	NSA2
NSA2	TIF6
TIF6	LSG1
TIF6	LHP1
TIF6	LOC1
TIF6	MRT4
TIF6	YGL036W
TIF6	NIP1
TIF6	NOG1
TIF6	NOP1
TIF6	PRT1
TIF6	RLP7
TIF6	RPA135
TIF6	RPF1
TIF6	RPG1
TIF6	SDA1
SDA1	TIF6
TIF6	PUF6
TIF6	NOP16
TIF6	NOP7
TIF6	RIX1
TIF6	RPF2
RPF2	TIF6
TIF6	NOC3
TIF6	NOP15
TIF6	IPI3
TIF6	NOG2
TIF6	YTM1
CEF1	CDC40
CEF1	CLF1
CLF1	CEF1
CEF1	ECM2
CEF1	HSH155
CEF1	PRP19
CEF1	PRP2
CEF1	PRP22
CEF1	PRP43
CEF1	PRP45
CEF1	PRP46
CEF1	RSE1
CEF1	SMD2
CEF1	SNT309
CEF1	SNU114
CEF1	SYF1
CEF1	BUD31
CEF1	CWC2
CEF1	CWC23
CEF1	CWC22
CEG1	BEM2
CEG1	CET1
CEG1	CLU1
CEG1	CTR9
CEG1	HHF2
CEG1	NIP1
CEG1	NOP1
CEG1	PDB1
CEG1	PRP43
CEG1	RPG1
CEG1	SPT16
CEG1	SSA3
CEG1	SSA4
CEG1	TOP2
CEG1	VPS1
CEG1	LSM12
CEG1	FUN12
CEG1	AVO1
CFT1	CFT2
CFT2	CFT1
CFT1	GLC7
CFT1	PAP1
PAP1	CFT1
CFT1	PFK1
CFT1	PFS2
PFS2	CFT1
CFT1	PTA1
PTA1	CFT1
CFT1	REF2
CFT1	RNA14
RNA14	CFT1
CFT1	PTI1
CFT1	MPE1
MPE1	CFT1
CFT1	YSH1
YSH1	CFT1
CFT2	GLC7
CFT2	PAP1
PAP1	CFT2
CFT2	PFS2
PFS2	CFT2
CFT2	PTA1
PTA1	CFT2
CFT2	PTI1
CFT2	VMR1
CFT2	MPE1
MPE1	CFT2
CFT2	YSH1
YSH1	CFT2
CHC1	CLC1
CHC1	LYS12
CHD1	CKA1
CHD1	CKA2
CHD1	CKB1
CHD1	CKB2
CKB2	CHD1
CHD1	HHF2
CHD1	ISW1
CHD1	ISW2
CHD1	RET1
CHD1	VPS1
CKB2	CKA1
CKB2	CKA2
CKB2	CKB1
CKB2	HOT1
CKB2	NIP1
CKB2	PRT1
CKB2	RPG1
CKB2	RVB2
CKB2	SPT16
SPT16	CKB2
CKB2	SSA4
CKB2	TIF35
CKB2	UTP22
UTP22	CKB2
CKB2	CAB3
CKB2	YTA7
CKS1	CLB3
CKS1	CLN1
CKS1	CLN2
CKS1	PCA1
CKS1	SIC1
CKS1	SRL3
CKS1	YPL014W
CLF1	ISY1
CLF1	PRP19
CLF1	PRP45
PRP45	CLF1
CLF1	RSE1
CLF1	SNT309
CLF1	SNU114
CLF1	SYF1
CLP1	PCF11
PCF11	CLP1
CLP1	RNA14
RNA14	CLP1
CLP1	RNA15
CLP1	SEC31
CLP1	SSA3
CNS1	HGH1
COP1	RET2
RET2	COP1
COP1	RET3
COP1	SEC21
COP1	SEC26
COP1	SEC28
COR1	QCR2
COX9	COX4
COX9	COX5A
COX9	COX6
CPR1	HHF2
CPR1	RVB2
CPR1	SIF2
SIF2	CPR1
CPR1	SNF2
CPR1	SNT1
CPR1	HOS4
CSL4	DIS3
DIS3	CSL4
CSL4	MTR3
CSL4	RRP4
CSL4	RRP42
CSL4	RRP43
CSL4	RRP6
CSL4	SKI6
SKI6	CSL4
CSL4	SKI7
CSL4	SRP1
CSL4	YIR035C
AMN1	SSZ1
AMN1	ZUO1
CTF18	CTF8
CTF18	DPB2
CTF18	POL2
CTF18	RFC3
CTF18	RFC4
CTF18	RFC5
CTF18	VPS13
CTK1	CTK2
CTK1	CTK3
CTK1	SSE2
CTR9	CDC73
CTR9	CKA1
CTR9	CKA2
CTR9	CKB1
CTR9	CKB2
CTR9	IML1
CTR9	LEO1
CTR9	LYS12
CTR9	PAF1
CTR9	RTF1
RTF1	CTR9
CUS1	CLF1
CUS1	HSH155
CUS1	LEA1
CUS1	PRP11
CUS1	PRP21
CUS1	PRP46
CUS1	PRP9
CUS1	RSE1
CUS1	SMB1
CUS1	SMD3
CUS1	STO1
CYR1	ACT1
CYR1	PHO81
CYR1	SRV2
SRV2	CYR1
CYS4	SSC1
DCP2	DCP1
DCP2	RPM2
DCP2	EDC3
DIS3	MTR3
DIS3	RRP4
DIS3	RRP40
DIS3	RRP42
DIS3	RRP43
DIS3	RRP46
RRP46	DIS3
DIS3	RRP6
DIS3	SKI6
SKI6	DIS3
DIS3	LRP1
DNA2	LCD1
DNA2	RFA1
RFA1	DNA2
DNA2	CIA2
DOA1	CDC48
DOA1	RPA135
DOA1	RPA190
DOA1	RPO31
DOA1	SHP1
DOC1	ACT1
DOC1	APC2
DOC1	CDC16
DOC1	CDC23
DPB2	DPB4
DPB2	POL2
DPB3	DPB2
DPB3	DPB4
DPB3	POL2
ECM1	ADH1
ECM1	GCN1
ECM1	HSC82
ECM1	KAP123
ECM1	LYS2
ECM1	PSE1
ECM1	SXM1
ECM16	PHO23
ECM16	SDS3
ECM16	UME1
ECM2	CLF1
ECM2	PRP19
ECM2	PRP46
EDE1	SLA2
EDE1	SYP1
EDE1	PAL1
ELP2	ELP3
ELP2	IKI1
ELP2	IKI3
ELP2	ELP4
ENO1	SSC1
ENP1	CBF5
ENP1	ECM16
ENP1	EMG1
ENP1	IMP3
ENP1	IMP4
ENP1	UTP7
ENP1	KRE33
KRE33	ENP1
ENP1	KRR1
KRR1	ENP1
ENP1	LTV1
ENP1	MPP10
ENP1	NOP1
ENP1	NOP14
ENP1	RCL1
ENP1	SAM1
ENP1	SOF1
ENP1	UTP20
ENP1	TSR1
TSR1	ENP1
ENP1	UTP6
ENP1	SLX9
ENP1	UTP22
UTP22	ENP1
ENP1	UTP15
ENP1	NOB1
NOB1	ENP1
ENP1	RRP12
ENP1	NOC4
EPL1	ACT1
EPL1	EAF3
EPL1	ESA1
ESA1	EPL1
EPL1	HHF2
EPL1	TRA1
EPL1	EAF1
EPL1	YAF9
EPL1	EAF5
ERB1	BRX1
ERB1	HAS1
ERB1	NOP2
NOP2	ERB1
ERB1	PRT1
ERB1	RLP7
ERB1	NSA1
ERB1	NOP7
ERB1	NOP15
NOP15	ERB1
ERB1	NOC2
ERG13	ACT1
ERG13	LYS12
ERG13	RRN3
ERG13	SAM1
ERG13	NCS2
ERO1	ERV41
ERO1	ERV46
ERO1	FKS1
ERO1	SEC13
ERP1	EMP24
ERP1	ERP2
ERP2	ERP1
ERP1	ERV25
ERP1	HHF2
ERP1	PHB1
ERP2	ARO1
ERP2	EMP24
ERP2	ERV25
ERP2	FKS1
ERP2	HAS1
ERP2	KAP123
ERP2	NIP7
ERP2	RRP1
ERP2	ARX1
ESA1	ACT1
ESA1	ADH1
ESA1	ARP4
ESA1	EAF3
ESA1	TRA1
ESA1	EAF1
ESA1	YAF9
ESA1	YAP1
EXO84	SEC10
EXO84	SEC3
EXO84	SEC5
EXO84	SEC6
EXO84	SEC8
EXO84	VPS9
FAL1	BNI1
FIP1	CFT1
FIP1	CFT2
FIP1	PAP1
PAP1	FIP1
FIP1	PFS2
FIP1	PTA1
PTA1	FIP1
FIP1	RNA14
RNA14	FIP1
FIP1	PTI1
FIP1	MPE1
MPE1	FIP1
FIP1	RSA3
FIP1	RCF1
FIP1	YSH1
YSH1	FIP1
FPR1	FAP1
FPR1	SSL1
FPR1	TFB1
FRS1	FRS2
FTH1	ADH1
FTH1	FET5
FTH1	FKS1
FTH1	GEA2
FTH1	KAP123
FTH1	RPN3
GAR1	CBF5
GAR1	LHP1
GAR1	MIS1
GAR1	MRP7
GAR1	NOP4
GAR1	POL2
GAR1	TIF4632
GAR1	UTP20
GAR1	PUF6
GAR1	URB1
GAR1	RRP12
GCD1	GCD11
GCD1	GCD2
GCD1	GCD6
GCD6	GCD1
GCD1	GCD7
GCD1	GCN3
GCN3	GCD1
GCD1	PDC1
GCD1	SUI2
GCD1	SUI3
GCD6	GCD11
GCD6	GCD2
GCD6	GCD7
GCD6	GCN3
GCN3	GCD6
GCD6	SUI2
GCD6	SUI3
GCN2	AAR2
GCN2	PRP31
GCN2	PRP4
GCN2	PRP6
GCN2	SNU114
[truncated: 340,123 more rows]
