# Supplementary material for: NAIGO: An Improved Method to Align PPI Networks Based on Gene Ontology and Graphlets
Source: Front Bioeng Biotechnol. 2020 Jun 19;8:547. doi: 10.3389/fbioe.2020.00547 (PMC7318716; doi:10.3389/fbioe.2020.00547)
Supplement: Supplementary file 2 [file Data_Sheet_1.zip › Dataset S1/HPRD_PROTEIN_INTERACTIONS_Build9.txt]

ALDH1A1	00001	NP_000680.2	ALDH1A1	00001	NP_000680.2	in vivo;yeast 2-hybrid	12081471,16189514
ITGA7	02761	NP_001138468.1	CHRNA1	00007	NP_001034612.1	in vivo	10910772
PPP1R9A	16000	NP_060120.2	ACTG1	00017	NP_001605.1	in vitro;in vivo	9362513,12052877
SRGN	01513	NP_002718.2	CD44	00115	NP_000601.3	in vivo	9334256
GRB7	03311	NP_005301.2	ERBB2	01281	NP_004439.2	in vitro;in vivo	9079677
PAK1	03995	AAC24716.1	ERBB2	01281	NP_004439.2	in vivo	9774445
DLG4	04199	NP_001356.1	ERBB2	01281	NP_004439.2	in vivo;yeast 2-hybrid	10839362
PIK3R2	04404	NP_005018.1	ERBB2	01281	NP_004439.2	in vivo	1334406
PTPN18	05961	NP_055184.2	ERBB2	01281	NP_004439.2	in vitro	14660651
ERBB2IP	06090	AAK69431.1	ERBB2	01281	NP_004439.2	in vitro;in vivo	11278603,10878805
SMURF2	06901	NP_073576.1	ARHGAP5	04060	NP_001025226.1	yeast 2-hybrid	15231748
NF2	06980	NP_000259.1	ERBB2	01281	NP_004439.2	in vitro;in vivo	12118253
CD82	09004	NP_002222.1	ERBB2	01281	NP_004439.2	in vivo	14576349
ERRFI1	09218	NP_061821.1	ERBB2	01281	NP_004439.2	in vitro;yeast 2-hybrid	11003669
MMP7	01525	NP_002414.1	CD44	00115	NP_000601.3	in vitro;in vivo	11825873
TOB1	09273	NP_005740.1	ERBB2	01281	NP_004439.2	in vitro;in vivo	8632892
MUC4	11829	NP_060876.5	ERBB2	01281	NP_004439.2	in vivo	12434309,11687512,11598901
PICK1	16176	NP_036539.1	ERBB2	01281	NP_004439.2	in vitro;in vivo;yeast 2-hybrid	11278603
SMURF2	06901	NP_073576.1	TXNIP	05964	NP_006463.3	yeast 2-hybrid	15231748
DDX20	05859	NP_009135.4	ETV3	01282	NP_001138784.1	in vitro	12007404
TLE1	02557	NP_005068.2	FOXG1	01283	NP_005240.3	in vivo	11238932
TLE3	02558	NP_005069.2	FOXG1	01283	NP_005240.3	in vivo	11238932
HDAC1	03143	NP_004955.2	FOXG1	01283	NP_005240.3	in vitro;in vivo	11238932
SMAD1	03356	NP_005891.1	FOXG1	01283	NP_005240.3	in vivo	11387330
KDM5B	09251	NP_006609.3	FOXG1	01283	NP_005240.3	in vivo;yeast 2-hybrid	12657635
CD4	01740	NP_000607.1	CD44	00115	NP_000601.3	in vitro	7539755
SMURF2	06901	NP_073576.1	DAB2	03139	NP_001334.2	yeast 2-hybrid	15231748
CBL	01320	NP_005179.2	VAV1	01284	NP_005419.2	in vitro;in vivo	9200440,11133830
PLCG1	01398	NP_002651.2	VAV1	01284	NP_005419.2	in vitro;in vivo	9891995,16467851
PRLR	01457	NP_000940.1	VAV1	01284	NP_005419.2	in vivo	7768923
TYK2	01490	NP_003322.3	VAV1	01284	NP_005419.2	in vivo	10673353
SMURF2	06901	NP_073576.1	DGCR2	08999	NP_005128.1	yeast 2-hybrid	15231748
MAPK1	01496	NP_002736.3	VAV1	01284	NP_005419.2	in vivo	9013873,8900182
VAV1	01284	NP_005419.2	RHOG	01537	NP_001656.2	in vitro	12376551
HRAS	01813	NP_005334.1	VAV1	01284	NP_005419.2	in vivo	8554611
BTK	02248	NP_000052.1	VAV1	01284	NP_005419.2	in vivo	9201297
TGFBR1	01822	NP_004603.1	CD44	00115	NP_000601.3	in vitro;in vivo	12145287
SYK	02514	NP_003168.2	VAV1	01284	NP_005419.2	in vitro;in vivo;yeast 2-hybrid	8986718
SHB	02635	NP_003019.2	VAV1	01284	NP_005419.2	in vitro;in vivo	12084069
PRKCQ	02710	NP_006248.1	VAV1	01284	NP_005419.2	in vivo	10725744
TEC	02786	NP_003206.2	VAV1	01284	NP_005419.2	in vitro;in vivo	7651724
IL6ST	02824	NP_002175.2	VAV1	01284	NP_005419.2	in vivo	9013873
HNRNPK	02834	NP_002131.2	VAV1	01284	NP_005419.2	in vitro;in vivo;yeast 2-hybrid	8051112,7862126
SLA	03060	NP_006739.2	VAV1	01284	NP_005419.2	in vitro;in vivo	10662792
PTK2B	03131	NP_004094.3	VAV1	01284	NP_005419.2	in vitro;in vivo	10867021
EZH2	03342	NP_004447.2	VAV1	01284	NP_005419.2	in vitro;in vivo;yeast 2-hybrid	8649418,10780782
LCP2	03362	NP_005556.1	VAV1	01284	NP_005419.2	in vitro;in vivo	9341187,11331248,9047237
TGFBR2	01823	NP_001020018.1	CD44	00115	NP_000601.3	in vivo	12145287
ZYX	03592	NP_003452.1	VAV1	01284	NP_005419.2	in vitro;yeast 2-hybrid	8622875
SH3BP2	03657	NP_003014.3	VAV1	01284	NP_005419.2	in vivo	11390470,17306257
SIAH2	03737	NP_005058.3	VAV1	01284	NP_005419.2	in vitro;in vivo;yeast 2-hybrid	10207103
LAT	03832	NP_001014989.2	VAV1	01284	NP_005419.2	in vitro;in vivo	11368773
ARHGDIB	04162	NP_001166.3	VAV1	01284	NP_005419.2	in vitro;in vivo;yeast 2-hybrid	10664460
SOCS1	04669	NP_003736.1	VAV1	01284	NP_005419.2	in vitro;in vivo;yeast 2-hybrid	10022833
AOC3	04770	NP_003725.1	VAV1	01284	NP_005419.2	in vivo	1375396
NEK3	04954	NP_002489.1	VAV1	01284	NP_005419.2	in vivo	15618286
CBLB	05136	NP_733762.2	VAV1	01284	NP_005419.2	in vivo	11857085
BLNK	05153	NP_037446.1	VAV1	01284	NP_005419.2	in vivo	9697839
VAV2	02694	NP_001127870.1	CD44	00115	NP_000601.3	in vitro	11606575
RACGAP1	05402	NP_037409.2	VAV1	01284	NP_005419.2	in vivo	10748082
PAG1	05772	NP_060910.3	VAV1	01284	NP_005419.2	in vitro	10790433
DOCK2	09121	NP_004937.1	VAV1	01284	NP_005419.2	in vitro	12393632
SMURF2	06901	NP_073576.1	FAM175B	13783	NP_115558.3	yeast 2-hybrid	15231748
SMURF2	06901	NP_073576.1	ACBD3	08432	NP_073572.2	yeast 2-hybrid	15231748
YES1	01285	NP_005424.1	YES1	01285	NP_005424.1	in vitro;in vivo	9794236
PECAM1	01425	NP_000433.3	YES1	01285	NP_005424.1	in vitro;in vivo	10858437
CD36	01430	NP_000063.2	YES1	01285	NP_005424.1	in vivo	7521304
RPL10	02421	NP_006004.2	YES1	01285	NP_005424.1	in vivo	12138090
MST1R	02545	NP_002438.2	YES1	01285	NP_005424.1	in vitro;in vivo	8918464
ERBB4	02767	NP_005226.1	CD44	00115	NP_000601.3	in vitro;in vivo	11825873
TYRO3	02641	NP_006284.2	YES1	01285	NP_005424.1	in vivo	7537495
ADAM12	04092	NP_003465.3	YES1	01285	NP_005424.1	in vitro;in vivo	11127814
NPHS1	04094	NP_004637.1	YES1	01285	NP_005424.1	in vivo	12846735
OCLN	04191	NP_002529.1	YES1	01285	NP_005424.1	in vivo	11950934
DLG4	04199	NP_001356.1	YES1	01285	NP_005424.1	in vivo	9892651
CD2AP	05026	NP_036252.1	YES1	01285	NP_005424.1	in vitro	10339567
TRPV4	05667	NP_067638.3	YES1	01285	NP_005424.1	in vitro;in vivo	12538589
SMURF2	06901	NP_073576.1	SF3A2	02877	NP_009096.2	yeast 2-hybrid	15231748
GP6	10406	BAB12247.1	YES1	01285	NP_005424.1	in vivo	1715582
TP53BP2	11803	NP_001026855.2	YES1	01285	NP_005424.1	in vivo	11278422
TIAM1	02820	NP_003244.2	CD44	00115	NP_000601.3	in vitro;in vivo	10636882
SP1	01796	NP_612482.2	REL	01286	NP_002899.1	in vitro	7933095
ELF1	01808	NP_758961.1	REL	01286	NP_002899.1	in vitro	7862168
SMURF2	06901	NP_073576.1	ACOX3	04552	NP_003492.2	yeast 2-hybrid	15231748
SMURF2	06901	NP_073576.1	RNF111	09318	NP_060080.6	yeast 2-hybrid	15231748
NKRF	02341	NP_060014.2	REL	01286	NP_002899.1	in vitro	10562553
TBP	02511	NP_003185.1	REL	01286	NP_002899.1	in vitro	8413269
SMURF2	06901	NP_073576.1	TMEM139	08298	NP_699176.1	yeast 2-hybrid	15231748
SMURF2	06901	NP_073576.1	LAPTM5	03280	NP_006753.1	yeast 2-hybrid	15231748
MAPK8	03100	NP_620637.1	REL	01286	NP_002899.1	in vivo;yeast 2-hybrid	8621542
SMURF2	06901	NP_073576.1	SNRNP70	01617	NP_003080.2	yeast 2-hybrid	15231748
DMP1	02989	NP_004398.1	CD44	00115	NP_000601.3	in vitro	11825898
PPP4C	03615	NP_002711.1	REL	01286	NP_002899.1	in vitro;in vivo;yeast 2-hybrid	9837938
NUP155	05984	NP_705618.1	ZFYVE9	04782	NP_004790.2	yeast 2-hybrid	15231748
SUMF2	06400	NP_001123541.1	ZFYVE9	04782	NP_004790.2	yeast 2-hybrid	15231748
ETS2	01263	NP_005230.1	ZFYVE9	04782	NP_004790.2	yeast 2-hybrid	15231748
SMAD7	04241	NP_005895.1	ZNF107	18669	NP_001013768.1	yeast 2-hybrid	15231748
SMAD7	04241	NP_005895.1	ZBTB44	13692	NP_054874.3	yeast 2-hybrid	15231748
SMAD7	04241	NP_005895.1	TTF2	05280	NP_003585.3	yeast 2-hybrid	15231748
HSPA8	07205	NP_006588.1	REL	01286	NP_002899.1	in vitro	2155506
SMAD7	04241	NP_005895.1	MYOD1	01166	NP_002469.2	yeast 2-hybrid	15231748
GTF2B	08928	NP_001505.1	REL	01286	NP_002899.1	in vitro	8413269
ARHGEF1	03511	NP_945353.1	CD44	00115	NP_000601.3	in vivo	12748184
SMAD7	04241	NP_005895.1	SOX5	18086	NP_008871.3	yeast 2-hybrid	15231748
SMAD7	04241	NP_005895.1	ASH1L	06416	NP_060959.2	yeast 2-hybrid	15231748
SMAD7	04241	NP_005895.1	ZBTB11	15690	NP_055230.2	yeast 2-hybrid	15231748
REL	01286	NP_002899.1	CALM1	00241	NP_008819.1	in vitro	12556500
SMAD7	04241	NP_005895.1	SOX13	09205	AAC83687.1	yeast 2-hybrid	15231748
KIT	01287	NP_000213.1	KIT	01287	NP_000213.1	in vitro	10377264,9799234
LYN	01301	NP_002341.1	KIT	01287	NP_000213.1	in vitro;in vivo	9341198
PIK3R1	01381	NP_852664.1	KIT	01287	NP_000213.1	in vitro;in vivo	7509796
PLCG1	01398	NP_002651.2	KIT	01287	NP_000213.1	in vivo	7536744
PTPN11	01470	NP_002825.3	KIT	01287	NP_000213.1	in vitro;in vivo	7523381,9528781
LGALS13	16375	NP_037400.1	ACTG1	00017	NP_001605.1	in vitro	15009185
NF2	06980	NP_000259.1	CD44	00115	NP_000601.3	in vitro;in vivo	12356905
PTPN6	01475	NP_536859.1	KIT	01287	NP_000213.1	in vitro;in vivo	7684496,9528781
PRKCA	01498	NP_002728.1	KIT	01287	NP_000213.1	in vitro;in vivo	7539802
KITLG	01698	NP_000890.1	KIT	01287	NP_000213.1	in vitro;in vivo	1375232,7680037
SRC	01819	NP_005408.1	KIT	01287	NP_000213.1	in vitro	12878163
MATK	02496	NP_002369.2	KIT	01287	NP_000213.1	in vitro	9038210,7536744
KIT	01287	NP_000213.1	STAT1	02777	NP_009330.1	in vivo	9355737
PTPRO	02784	NP_109592.1	KIT	01287	NP_000213.1	in vivo	10397721
TEC	02786	NP_003206.2	KIT	01287	NP_000213.1	in vitro;in vivo	7526158
GRB7	03311	NP_005301.2	KIT	01287	NP_000213.1	in vitro;in vivo	10377264
GRB10	03312	NP_005302.3	KIT	01287	NP_000213.1	in vitro;in vivo;yeast 2-hybrid	11809791
FCGR3A	00903	NP_000560.5	CD38	00116	NP_001766.2	in vitro	11895784
CRKL	03596	NP_005198.1	KIT	01287	NP_000213.1	in vivo	9092574
DOK1	04228	NP_001372.1	KIT	01287	NP_000213.1	in vitro;in vivo	11825908
PIK3R2	04404	NP_005018.1	KIT	01287	NP_000213.1	in vitro;in vivo	7537096
SOCS1	04669	NP_003736.1	KIT	01287	NP_000213.1	in vivo	10022833
GRAP	05062	NP_006604.1	KIT	01287	NP_000213.1	in vitro;in vivo	8647802
GRAP2	05156	NP_004801.1	KIT	01287	NP_000213.1	in vitro	9872323
SH2B3	05480	NP_005466.1	KIT	01287	NP_000213.1	in vitro	11805142
CD81	08924	NP_004347.1	KIT	01287	NP_000213.1	in vivo	12036870
MPDZ	09155	NP_003820.2	KIT	01287	NP_000213.1	in vitro;yeast 2-hybrid	11018522
SPRED1	11601	NP_689807.1	KIT	01287	NP_000213.1	in vitro	12646235
LCK	01080	NP_005347.3	CD38	00116	NP_001766.2	in vitro;in vivo	10636863
STAP1	16053	NP_036240.1	KIT	01287	NP_000213.1	in vitro;in vivo;yeast 2-hybrid	10679268
SH2B2	16097	NP_066189.3	KIT	01287	NP_000213.1	in vitro	10872802
SPRED2	18100	NP_861449.2	KIT	01287	NP_000213.1	in vivo	14981116,12646235
FGR	01288	NP_005239.1	FGR	01288	NP_005239.1	in vitro;in vivo	7515063
CBL	01320	NP_005179.2	FGR	01288	NP_005239.1	in vivo	12435267,7721825
FGR	01288	NP_005239.1	SRC	01819	NP_005408.1	in vitro	12468645,12387813,7678701,9208935
WAS	02314	NP_000368.1	FGR	01288	NP_005239.1	in vitro;in vivo	8824280,10358777,7565724
CD24	02510	NP_037362.1	FGR	01288	NP_005239.1	in vivo	8753773
SYK	02514	NP_003168.2	FGR	01288	NP_005239.1	in vitro;in vivo	11672534
PTK2	02859	NP_005598.3	FGR	01288	NP_005239.1	in vivo	12387730
PECAM1	01425	NP_000433.3	CD38	00116	NP_001766.2	in vitro	9551996
DAB2	03139	NP_001334.2	FGR	01288	NP_005239.1	in vitro	12473651
CCR3	03167	NP_001828.1	FGR	01288	NP_005239.1	in vivo	10527858
FGR	01288	NP_005239.1	HCLS1	03199	NP_005326.2	in vitro;in vivo	10066823
SLAMF1	04603	NP_003028.1	FGR	01288	NP_005239.1	in vitro;in vivo	10229804
INPP5D	09033	NP_001017915.1	FGR	01288	NP_005239.1	in vivo	10229804
EBNA1BP2	16849	NP_006815.2	FGF3	01289	NP_005238.1	in vitro;in vivo;yeast 2-hybrid	11438656
DLL4	05540	NP_061947.1	NOTCH4	01290	NP_004548.3	in vitro;in vivo	12814948
MAML1	05665	NP_055572.1	NOTCH4	01290	NP_004548.3	in vitro;in vivo;yeast 2-hybrid	11101851,11585921
FBXW7	05888	NP_361014.1	NOTCH4	01290	NP_004548.3	in vivo	11585921
INS	01455	NP_000198.1	NOV	01291	NP_002505.1	in vitro	10084601
CD4	01740	NP_000607.1	CD38	00116	NP_001766.2	in vitro	7539755
NOTCH1	01827	NP_060087.3	NOV	01291	NP_002505.1	in vivo	12050162
DLL1	05957	NP_005609.3	NOV	01291	NP_002505.1	in vitro;in vivo	12050162
S100A4	15914	NP_002952.1	NOV	01291	NP_002505.1	in vitro;in vivo;yeast 2-hybrid	12147716,14606958
NFATC1	02729	NP_765975.1	PIM1	01292	NP_002639.1	in vitro;in vivo	11823475
PTPRO	02784	NP_109592.1	PIM1	01292	NP_002639.1	in vitro;in vivo	11368509
SND1	03714	AAP88787.1	PIM1	01292	NP_002639.1	in vitro;in vivo;yeast 2-hybrid	9809063
CBX3	05130	NP_057671.2	PIM1	01292	NP_002639.1	in vitro;in vivo;yeast 2-hybrid	10664448
CBX1	05149	NP_006798.1	PIM1	01292	NP_002639.1	in vitro;in vivo	12111331
NHEJ1	07784	NP_079058.1	NHEJ1	07784	NP_079058.1	in vivo	16439205
FZD5	03427	NP_003459.2	WNT5A	01293	NP_003383.2	in vivo	9054360
C9	00408	NP_001728.1	CD59	00117	NP_000602.1	in vitro	7523406,1377690
ROR2	03822	NP_004551.2	WNT5A	01293	NP_003383.2	in vitro	12839624
FZD1	04558	NP_003496.1	WNT5A	01293	NP_003383.2	in vivo	10557084
PTPN6	01475	NP_536859.1	ROS1	01295	NP_002935.2	in vivo;yeast 2-hybrid	11266449
ABL1	01809	NP_009297.2	ROS1	01295	NP_002935.2	yeast 2-hybrid	11266449
VAV3	05706	NP_006104.4	ROS1	01295	NP_002935.2	in vivo;yeast 2-hybrid	11094073
GDI2	02863	NP_001485.2	RAB8A	01296	NP_005361.2	in vitro	10512627
OPTN	03891	NP_068815.2	RAB8A	01296	NP_005361.2	yeast 2-hybrid	11137014
MAP4K2	04408	NP_004570.2	RAB8A	01296	NP_005361.2	in vivo	8643544
RPH3AL	05345	NP_008918.1	RAB8A	01296	NP_005361.2	in vivo	12578829
C8A	00409	NP_000553.1	CD59	00117	NP_000602.1	in vitro	7544344
SYTL4	06735	NP_542775.2	RAB8A	01296	NP_005361.2	in vitro;in vivo	11773082
RIMS2	09436	NP_001093587.1	RAB8A	01296	NP_005361.2	in vitro	12578829
RPH3A	15273	NP_001137326.1	RAB8A	01296	NP_005361.2	in vitro	12578829
FLT1	01297	NP_002010.2	FLT1	01297	NP_002010.2	in vitro;in vivo	11513746
KDR	01867	NP_002244.1	FLT1	01297	NP_002010.2	in vivo	10865839
VEGFA	01889	NP_001020537.2	FLT1	01297	NP_002010.2	in vitro;in vivo	8621427,17051153,9393862
PLCG2	02570	AAH11772.1	FLT1	01297	NP_002010.2	in vitro;yeast 2-hybrid	9398617
SHC1	02780	NP_001123512.1	FLT1	01297	NP_002010.2	in vitro;in vivo;yeast 2-hybrid	10749680
PGF	03076	NP_002623.2	FLT1	01297	NP_002010.2	in vitro	9452434,14684734
VEGFB	03237	NP_003368.1	FLT1	01297	NP_002010.2	in vivo	9751730
GNAI3	00765	NP_006487.1	CD59	00117	NP_000602.1	in vitro;in vivo	8650218
ATR	08369	NP_001175.2	FLT1	01297	NP_002010.2	in vitro;in vivo;yeast 2-hybrid	10749680
ERG	01298	NP_001129626.1	ERG	01298	NP_001129626.1	in vitro;in vivo	9681824
SPI1	01305	NP_001074016.1	ERG	01298	NP_001129626.1	in vitro	9681824
FLI1	01901	NP_002008.2	ERG	01298	NP_001129626.1	in vitro	9681824
ETV1	02765	NP_004947.2	ERG	01298	NP_001129626.1	in vitro	9681824
SETDB1	06828	NP_001138887.1	ERG	01298	NP_001129626.1	in vitro;in vivo;yeast 2-hybrid	11791185
SMAD7	04241	NP_005895.1	TTF1	02866	NP_031370.2	yeast 2-hybrid	15231748
SOS1	01681	NP_005624.2	RRAS	01299	NP_006261.1	in vivo	11560935
ARAF	02405	NP_001645.1	RRAS	01299	NP_006261.1	in vitro;yeast 2-hybrid	10848612
NCK1	02740	NP_006144.1	RRAS	01299	NP_006261.1	in vivo;yeast 2-hybrid	10671570
CD9	00880	NP_001760.1	CD59	00117	NP_000602.1	in vitro	1377690
EPHB2	02997	NP_004433.2	RRAS	01299	NP_006261.1	in vitro	10570155
RALGDS	03371	NP_006257.1	RRAS	01299	NP_006261.1	in vitro;yeast 2-hybrid	7809086
RASSF5	06117	NP_872604.1	RRAS	01299	NP_006261.1	in vitro;in vivo	11857081
NAV2	07385	NP_892009.3	RRAS	01299	NP_006261.1	in vitro	15031288
RASIP1	15214	NP_060275.2	RRAS	01299	NP_006261.1	in vitro;yeast 2-hybrid	15031288
COL4A5	02363	NP_203699.1	OSM	01300	NP_065391.1	in vitro	11711546
COL4A6	02364	NP_001838.2	OSM	01300	NP_065391.1	in vitro	11711546
IL6ST	02824	NP_002175.2	OSM	01300	NP_065391.1	in vitro	8999038,16051226
OSMR	03446	NP_003990.1	OSM	01300	NP_065391.1	in vitro;in vivo	10997905,8999038
CD2	01750	AAA51946.1	CD59	00117	NP_000602.1	in vitro	1377404
LYN	01301	NP_002341.1	LYN	01301	NP_002341.1	in vitro;in vivo	11943772,9171348,11744621
CBL	01320	NP_005179.2	LYN	01301	NP_002341.1	in vivo;yeast 2-hybrid	12149655,8621719
LYN	01301	NP_002341.1	PLCG1	01398	NP_002651.2	in vitro;in vivo	10586033,8885868,8657103,1689310,7682059,15144186
PECAM1	01425	NP_000433.3	LYN	01301	NP_002341.1	in vitro;in vivo	10858437
CD36	01430	NP_000063.2	LYN	01301	NP_002341.1	in vivo	1715582
PTPN6	01475	NP_536859.1	LYN	01301	NP_002341.1	in vitro;in vivo	10574931,11042209,12468540,8114715,8692915,10488096
TYK2	01490	NP_003322.3	LYN	01301	NP_002341.1	in vitro	9633884
LYN	01301	NP_002341.1	PRKCD	01501	NP_006245.2	in vitro	10945993,7575560
LYN	01301	NP_002341.1	BTK	02248	NP_000052.1	in vitro;in vivo	8058772,11226282,11598012,8629002,8630736
GRIA3	02378	NP_000819.3	LYN	01301	NP_002341.1	in vivo	9892356
DSTN	16446	NP_006861.1	ACTG1	00017	NP_001605.1	in vitro	8399167
SRC	01819	NP_005408.1	CD59	00117	NP_000602.1	in vivo	12219031
MATK	02496	NP_002369.2	LYN	01301	NP_002341.1	in vitro;in vivo	9171348,1722201
CD24	02510	NP_037362.1	LYN	01301	NP_002341.1	in vivo	8753773
LYN	01301	NP_002341.1	SYK	02514	NP_003168.2	in vitro;in vivo	7831290,11536198,8621719,9820500
PDE4A	02527	NP_001104777.1	LYN	01301	NP_002341.1	in vitro	10206997,12810716
LYN	01301	NP_002341.1	PLCG2	02570	AAH11772.1	in vitro	12181444,7682059,15144186
PRKCQ	02710	NP_006248.1	LYN	01301	NP_002341.1	in vivo	11358993
SHC1	02780	NP_001123512.1	LYN	01301	NP_002341.1	in vitro	7650013
CASP3	02799	NP_004337.2	LYN	01301	NP_002341.1	in vitro;in vivo	11526478
HNRNPK	02834	NP_002131.2	LYN	01301	NP_002341.1	in vitro	7516469
PTK2	02859	NP_005598.3	LYN	01301	NP_002341.1	in vivo	11389892
SLC6A8	02073	NP_005620.1	CD59	00117	NP_000602.1	in vivo	12219031
PRKDC	02941	NP_008835.5	LYN	01301	NP_002341.1	in vitro	9748231
PTK2B	03131	NP_004094.3	LYN	01301	NP_002341.1	in vivo	11311138
PIK3CG	03135	NP_002640.2	LYN	01301	NP_002341.1	in vivo	10318860
LYN	01301	NP_002341.1	HCLS1	03199	NP_005326.2	in vitro;in vivo	7682714,9104825,10066823
LCP2	03362	NP_005556.1	LYN	01301	NP_002341.1	in vitro;in vivo	10026222
MAPK3	03479	NP_002737.2	LYN	01301	NP_002341.1	in vivo	11131153
LYN	01301	NP_002341.1	MAP4K1	03583	NP_009112.1	in vitro	11514608
KHDRBS1	03926	NP_006550.1	LYN	01301	NP_002341.1	in vitro	7516469
LYN	01301	NP_002341.1	RGS16	03945	NP_002919.3	in vitro;in vivo	12588871,11602604
UBXN11	10245	NP_892120.2	ZFYVE9	04782	NP_004790.2	yeast 2-hybrid	15231748
NCR1	05167	NP_004820.1	CD59	00117	NP_000602.1	in vivo	14635045
LYN	01301	NP_002341.1	PPP1R8	04028	NP_054829.2	in vitro	11104670
NPHS1	04094	NP_004637.1	LYN	01301	NP_002341.1	in vivo	12846735
DLG4	04199	NP_001356.1	LYN	01301	NP_002341.1	in vivo	9892651
BCAR1	04248	NP_055382.2	LYN	01301	NP_002341.1	in vitro;in vivo	9581808
UNC119	04927	NP_005139.1	LYN	01301	NP_002341.1	in vitro;in vivo	12496276
TRAT1	05392	NP_057472.2	LYN	01301	NP_002341.1	in vitro	9687533
SKAP1	05396	NP_003717.3	LYN	01301	NP_002341.1	in vitro	9195899
SKAP2	05558	NP_003921.2	LYN	01301	NP_002341.1	in vivo	9837776
LYN	01301	NP_002341.1	TRPV4	05667	NP_067638.3	in vitro;in vivo	12538589
PAG1	05772	NP_060910.3	LYN	01301	NP_002341.1	in vitro	10790433
NCR3	11384	NP_667341.1	CD59	00117	NP_000602.1	in vitro;in vivo	14635045
GAB2	05866	NP_036428.1	LYN	01301	NP_002341.1	in vivo	11971018
PRAM1	05926	NP_115528.3	LYN	01301	NP_002341.1	in vivo	11301322
GAB3	06571	NP_001075042.1	LYN	01301	NP_002341.1	in vitro	11739737
PPP1R15A	06572	NP_055145.3	LYN	01301	NP_002341.1	in vitro;in vivo;yeast 2-hybrid	11517336
LYN	01301	NP_002341.1	FCGR2B	06849	NP_003992.3	in vitro	8756631
INPP5D	09033	NP_001017915.1	LYN	01301	NP_002341.1	in vitro;in vivo	12882960
CBLC	09765	NP_036248.3	LYN	01301	NP_002341.1	in vitro	10362357
BANK1	09819	NP_060405.4	LYN	01301	NP_002341.1	in vitro;in vivo	11782428
GP6	10406	BAB12247.1	LYN	01301	NP_002341.1	in vitro;in vivo	11943772,1715582
EVL	10942	NP_057421.1	LYN	01301	NP_002341.1	in vitro	10945997
GRB2	00150	NP_002077.1	CD72	00118	NP_001773.1	in vitro	10820378
NEDD9	11888	NP_006394.1	LYN	01301	NP_002341.1	in vivo	9020138
CHST15	12203	NP_056976.2	LYN	01301	NP_002341.1	in vivo	10749872
SH2B2	16097	NP_066189.3	LYN	01301	NP_002341.1	in vitro	10872802
DOK3	16834	NP_079148.2	LYN	01301	NP_002341.1	in vitro	10733577
JUN	01302	NP_002219.1	JUN	01302	NP_002219.1	in vitro;in vivo	12080089,1631061,11278640,16511568
SPI1	01305	NP_001074016.1	JUN	01302	NP_002219.1	in vivo	12091339
POU1F1	01409	NP_001116229.1	JUN	01302	NP_002219.1	in vitro	8663380
MAF	01518	NP_005351.2	JUN	01302	NP_002219.1	in vitro;in vivo	8108109
RB1	01574	NP_000312.2	JUN	01302	NP_002219.1	in vitro;in vivo	10026157,9545246
NR5A1	01702	NP_004950.2	JUN	01302	NP_002219.1	in vitro	10478848
CD5	01078	NP_055022.2	CD72	00118	NP_001773.1	in vitro;in vivo	1711157,8806810
NFYA	01793	NP_002496.1	JUN	01302	NP_002219.1	in vivo	11903046
SP1	01796	NP_612482.2	JUN	01302	NP_002219.1	in vitro;in vivo	10506225
GTF2F2	01804	NP_004119.1	JUN	01302	NP_002219.1	in vitro;in vivo	8628277
ABL1	01809	NP_009297.2	JUN	01302	NP_002219.1	in vitro;in vivo	10637231
TPM1	01839	NP_000357.3	JUN	01302	NP_002219.1	in vivo;yeast 2-hybrid	1631061
HCFC1	02061	NP_005325.2	JUN	01302	NP_002219.1	in vitro	1448082
TAF1	02436	NP_004597.2	JUN	01302	NP_002219.1	in vitro	11316804
AR	02437	NP_000035.2	JUN	01302	NP_002219.1	in vitro;in vivo;yeast 2-hybrid	9211894,8798722
TBP	02511	NP_003185.1	JUN	01302	NP_002219.1	in vitro	7848298,16055710
CREBBP	02534	NP_004371.2	JUN	01302	NP_002219.1	in vitro;in vivo	9786917,2138276,16055710
PTPN6	01475	NP_536859.1	CD72	00118	NP_001773.1	in vitro;in vivo	9590210,9740800,15588985
RUNX2	02566	NP_001019801.3	JUN	01302	NP_002219.1	in vitro;in vivo;yeast 2-hybrid	11641401,11274169
STAT1	02777	NP_009330.1	JUN	01302	NP_002219.1	in vivo	10490649
STAT4	02779	NP_003142.1	JUN	01302	NP_002219.1	in vivo	11801649
HMGA1	02829	NP_665906.1	JUN	01302	NP_002219.1	in vitro	10357819
PRKDC	02941	NP_008835.5	JUN	01302	NP_002219.1	in vitro	8464713
SMAD4	02995	NP_005350.1	JUN	01302	NP_002219.1	in vitro	10220381
PIN1	03031	NP_006212.1	JUN	01302	NP_002219.1	in vitro;in vivo	11432833
MAPK8	03100	NP_620637.1	JUN	01302	NP_002219.1	in vitro;in vivo	8137421,15302935,8654373,8224842,16291755
NACA	03137	NP_001106674.1	JUN	01302	NP_002219.1	in vitro;in vivo	9488446
SMAD2	03221	NP_005892.1	JUN	01302	NP_002219.1	in vitro;in vivo	11371641,10220381
SEMA4D	03520	NP_006369.3	CD72	00118	NP_001773.1	in vitro;in vivo	11114375,12882840
TDG	03251	NP_003202.3	JUN	01302	NP_002219.1	in vivo;yeast 2-hybrid	1631061
FOSL2	03343	NP_005244.1	JUN	01302	NP_002219.1	in vivo	11708771
SMARCD1	03438	NP_003067.3	JUN	01302	NP_002219.1	in vitro	11053448
VDR	03463	NP_000367.1	JUN	01302	NP_002219.1	in vitro	10330159
MAPK3	03479	NP_002737.2	JUN	01302	NP_002219.1	in vivo;yeast 2-hybrid	1922387
SUMO1	03554	NP_003343.1	JUN	01302	NP_002219.1	in vitro;in vivo	11867732
NCOA3	03570	NP_858045.1	JUN	01302	NP_002219.1	in vitro;in vivo	11477071
NRIP1	03927	NP_003480.2	JUN	01302	NP_002219.1	in vitro;in vivo	12554755
TGIF1	04023	NP_733796.2	JUN	01302	NP_002219.1	in vitro;in vivo	11371641
NCOA1	04070	NP_003734.3	JUN	01302	NP_002219.1	in vitro	9642216
BLNK	05153	NP_037446.1	CD72	00118	NP_001773.1	in vivo	10820378
EP300	04078	NP_001420.2	JUN	01302	NP_002219.1	in vitro;in vivo	11689449
MAPK9	04206	NP_002743.3	JUN	01302	NP_002219.1	in vitro	9405416
TSC22D3	04266	NP_932174.1	JUN	01302	NP_002219.1	in vitro	11397794
TCF20	04378	NP_005641.1	JUN	01302	NP_002219.1	in vitro	8663478
SMAD3	04380	NP_005893.1	JUN	01302	NP_002219.1	in vitro;in vivo	9732876
DHX9	04386	NP_001348.2	JUN	01302	NP_002219.1	in vitro	11823437
ATF3	04395	NP_001665.1	JUN	01302	NP_002219.1	in vitro;in vivo	8649793,14667575
HIF1A	04517	NP_001521.1	JUN	01302	NP_002219.1	in vivo	11739718
TRIP4	05140	NP_057297.2	JUN	01302	NP_002219.1	in vivo	12077347
MYBBP1A	05349	NP_001099008.1	JUN	01302	NP_002219.1	in vitro	8302594
SERPINA3	00120	NP_001076.2	SERPINA3	00120	NP_001076.2	in vitro	14668352
PRKD1	05668	NP_002733.2	JUN	01302	NP_002219.1	in vivo	11948398
DDX21	05895	NP_004719.2	JUN	01302	NP_002219.1	in vitro;in vivo	11823437
SPIB	06007	Q01892	JUN	01302	NP_002219.1	in vitro	10196196
PACS1	06320	NP_060496.2	JUN	01302	NP_002219.1	in vitro;in vivo	11331585
ATF4	06817	NP_001666.2	JUN	01302	NP_002219.1	in vitro	1827203
HHEX	06829	NP_002720.1	JUN	01302	NP_002219.1	in vitro;yeast 2-hybrid	11551904
COPS5	06888	NP_006828.2	JUN	01302	NP_002219.1	in vitro	8837781
MAFB	07129	NP_005452.2	JUN	01302	NP_002219.1	in vitro	12798298
RFWD2	07455	NP_071902.2	JUN	01302	NP_002219.1	in vivo	12615916
EN1	08835	NP_001417.3	JUN	01302	NP_002219.1	in vitro;yeast 2-hybrid	11551904
TBCB	03196	NP_001272.2	USP7	03950	NP_003461.2	yeast 2-hybrid	16713569
CTSG	00289	NP_001902.1	SERPINA3	00120	NP_001076.2	in vitro;in vivo	10512690,9698370,8849841
GTF2B	08928	NP_001505.1	JUN	01302	NP_002219.1	in vitro	7848298
HDAC3	08950	NP_003874.2	JUN	01302	NP_002219.1	in vivo	12853483
UBE2I	09045	NP_003336.1	JUN	01302	NP_002219.1	in vitro;yeast 2-hybrid	11877416,8733011
RBM39	09201	NP_909122.1	JUN	01302	NP_002219.1	in vitro	11704680
RAGE	09310	NP_055041.1	JUN	01302	NP_002219.1	in vitro	10421840
MAPKAPK5	09467	NP_620777.1	JUN	01302	NP_002219.1	in vitro	9628874
BATF	09820	NP_006390.1	JUN	01302	NP_002219.1	in vitro;yeast 2-hybrid	8570175
CREB5	09896	NP_878901.2	JUN	01302	NP_002219.1	in vitro	8440710
COBRA1	10845	NP_056271.2	JUN	01302	NP_002219.1	in vitro;in vivo	15530430
TPM2	11768	NP_003280.2	JUN	01302	NP_002219.1	in vivo;yeast 2-hybrid	1631061
CTRL	00344	NP_001898.1	SERPINA3	00120	NP_001076.2	in vitro	8267879
PIAS1	16029	NP_057250.1	JUN	01302	NP_002219.1	in vitro	11867732
RPL18A	16045	NP_000971.1	JUN	01302	NP_002219.1	in vitro	7662174
JDP2	16360	NP_001128521.1	JUN	01302	NP_002219.1	in vitro;in vivo	9154808
SNRK	18082	NP_060189.3	JUN	01302	NP_002219.1	in vitro	10878360,12087103
RNPEP	04055	NP_064601.3	ZFYVE9	04782	NP_004790.2	yeast 2-hybrid	15231748
FHL2	04026	NP_001441.4	ZFYVE9	04782	NP_004790.2	yeast 2-hybrid	15231748
EIF4G1	06774	NP_886553.2	ZFYVE9	04782	NP_004790.2	yeast 2-hybrid	15231748
ZMYND8	10166	NP_898868.1	ZFYVE9	04782	NP_004790.2	yeast 2-hybrid	15231748
CHD6	13049	NP_115597.3	ZFYVE9	04782	NP_004790.2	yeast 2-hybrid	15231748
RBBP6	02964	NP_008841.2	ZFYVE9	04782	NP_004790.2	yeast 2-hybrid	15231748
CTRB1	00345	NP_001897.4	SERPINA3	00120	NP_001076.2	in vitro;in vivo	2435303
RHOT2	15248	NP_620124.1	ZFYVE9	04782	NP_004790.2	yeast 2-hybrid	15231748
SMAD5	04381	NP_005894.3	SF3B1	09281	NP_036565.2	yeast 2-hybrid	15231748
MAPK14	02619	NP_001306.1	JUNB	01303	NP_002220.1	in vitro	9889198,8917518
SMAD4	02995	NP_005350.1	JUNB	01303	NP_002220.1	in vitro	10220381,15231748
MAPK8	03100	NP_620637.1	JUNB	01303	NP_002220.1	in vitro;in vivo	9405416,9889198,8917518
FOSL2	03343	NP_005244.1	JUNB	01303	NP_002220.1	in vitro	14499865
SMAD3	04380	NP_005893.1	JUNB	01303	NP_002220.1	in vitro;in vivo	10903323
BATF	09820	NP_006390.1	JUNB	01303	NP_002220.1	in vitro;yeast 2-hybrid	8570175
JDP2	16360	NP_001128521.1	JUNB	01303	NP_002220.1	in vitro;in vivo	9154808
TBP	02511	NP_003185.1	JUND	01304	NP_005345.3	in vitro	7848298
CMA1	00346	NP_001827.1	SERPINA3	00120	NP_001076.2	in vitro	8226889
NFE2L2	02732	NP_006155.2	JUND	01304	NP_005345.3	in vivo	9872330
SMAD4	02995	NP_005350.1	JUND	01304	NP_005345.3	in vitro	10220381
MAPK8	03100	NP_620637.1	JUND	01304	NP_005345.3	in vitro	12052834
FOSL2	03343	NP_005244.1	JUND	01304	NP_005345.3	in vitro	10713367,12052862
MAPK9	04206	NP_002743.3	JUND	01304	NP_005345.3	in vitro	8945519
ATF3	04395	NP_001665.1	JUND	01304	NP_005345.3	in vivo	8152431
COPS5	06888	NP_006828.2	JUND	01304	NP_005345.3	in vitro	8837781
RFWD2	07455	NP_071902.2	JUND	01304	NP_005345.3	in vivo	12615916
BATF	09820	NP_006390.1	JUND	01304	NP_005345.3	in vitro;yeast 2-hybrid	8570175
JDP2	16360	NP_001128521.1	JUND	01304	NP_005345.3	in vitro;in vivo	9154808
MMP1	00384	NP_002412.1	SERPINA3	00120	NP_001076.2	in vitro;in vivo	1311327
SMAD5	04381	NP_005894.3	SMAD4	02995	NP_005350.1	yeast 2-hybrid	15231748
CEBPB	01801	NP_005185.2	SPI1	01305	NP_001074016.1	in vitro	7594592
NONO	02098	NP_031389.3	SPI1	01305	NP_001074016.1	in vitro;in vivo	8626664
GATA1	02372	NP_002040.1	SPI1	01305	NP_001074016.1	in vitro;in vivo	10364157
IRF8	03336	NP_002154.1	SPI1	01305	NP_001074016.1	in vitro	10734131
IRF4	03543	NP_002451.2	SPI1	01305	NP_001074016.1	in vitro;in vivo	10022840,12372320
SPIB	06007	Q01892	SPI1	01305	NP_001074016.1	in vitro	10196196
SMAD5	04381	NP_005894.3	SMAD1	03356	NP_005891.1	yeast 2-hybrid	15231748
FGFR2	01492	NP_075261.1	FGF5	01307	NP_004455.2	in vivo	11876253
CELA1	00553	NP_001962.3	SERPINA3	00120	NP_001076.2	in vitro	7759598,2456771
SMAD5	04381	NP_005894.3	MTMR10	07895	NP_060232.2	yeast 2-hybrid	15231748
OPRK1	01309	NP_000903.2	OPRD1	01308	NP_000902.3	in vivo	11069979
PRKCA	01498	NP_002728.1	OPRD1	01308	NP_000902.3	in vitro;in vivo	11085981
PRKCE	01500	NP_005391.1	OPRD1	01308	NP_000902.3	in vitro;in vivo	11085981
PRKCD	01501	NP_006245.2	OPRD1	01308	NP_000902.3	in vitro;in vivo	11085981
OPRM1	02484	NP_001138751.1	OPRD1	01308	NP_000902.3	in vivo	11069979
KLHL3	09011	NP_059111.2	OPRD1	01308	NP_000902.3	in vivo	11259487
ELANE	00554	NP_001963.1	SERPINA3	00120	NP_001076.2	in vitro	8718849,8011628
SLC9A3R1	05406	NP_004243.1	OPRK1	01309	NP_000903.2	in vitro;in vivo	12004055,15070904
CREBBP	02534	NP_004371.2	MECOM	01310	NP_001098547.3	in vitro;in vivo	11568182
HDAC1	03143	NP_004955.2	MECOM	01310	NP_001098547.3	in vitro;in vivo	11568182
CTBP1	04015	NP_001319.1	MECOM	01310	NP_001098547.3	in vitro;in vivo	11313276,11328817
CTBP2	04016	NP_073713.2	MECOM	01310	NP_001098547.3	in vitro	9724649
SMAD3	04380	NP_005893.1	MECOM	01310	NP_001098547.3	in vitro;in vivo	9665135
HDAC4	05610	NP_006028.2	MECOM	01310	NP_001098547.3	in vitro;in vivo	11568182
KAT2B	06780	NP_003875.3	MECOM	01310	NP_001098547.3	in vitro;in vivo	11568182
SMAD5	04381	NP_005894.3	PNKP	09284	NP_009185.2	yeast 2-hybrid	15231748
ZIC1	02718	NP_003403.2	GLI1	01311	NP_005260.1	in vitro;in vivo	11238441
MST1	00798	NP_066278.3	SERPINA3	00120	NP_001076.2	in vitro	11274154
ZIC2	04353	NP_009060.2	GLI1	01311	NP_005260.1	in vitro	11238441
SUFU	06124	NP_057253.2	GLI1	01311	NP_005260.1	in vitro;in vivo	10559945,12426310
STK36	09631	NP_056505.2	GLI1	01311	NP_005260.1	in vivo	10806483
SMAD5	04381	NP_005894.3	SFPQ	07284	NP_005057.1	yeast 2-hybrid	15231748
ZIC1	02718	NP_003403.2	GLI2	01312	NP_005261.2	in vitro;in vivo	11238441
ZIC2	04353	NP_009060.2	GLI2	01312	NP_005261.2	in vitro	11238441
SUFU	06124	NP_057253.2	GLI2	01312	NP_005261.2	in vitro	10564661
STK36	09631	NP_056505.2	GLI2	01312	NP_005261.2	in vivo	10806483
ZIC3	02225	NP_003404.1	GLI3	01313	P10071	in vitro	11238441
CREBBP	02534	NP_004371.2	GLI3	01313	P10071	in vitro;in vivo	10075717
KLK2	01006	NP_005542.1	SERPINA3	00120	NP_001076.2	in vitro;in vivo	9428387,9042371,10209959
ZIC1	02718	NP_003403.2	GLI3	01313	P10071	in vitro;in vivo	11238441
SMAD4	02995	NP_005350.1	GLI3	01313	P10071	in vitro	9843199
SMAD2	03221	NP_005892.1	GLI3	01313	P10071	in vitro	9843199
SMAD1	03356	NP_005891.1	GLI3	01313	P10071	in vitro	9843199
TWIST1	03374	NP_000465.1	GLI3	01313	P10071	in vitro	12142027
ZIC2	04353	NP_009060.2	GLI3	01313	P10071	in vivo	11238441
SMAD3	04380	NP_005893.1	GLI3	01313	P10071	in vitro	9843199
SUFU	06124	NP_057253.2	GLI3	01313	P10071	in vitro	10564661
STK36	09631	NP_056505.2	GLI3	01313	P10071	in vivo	10806483
SMAD4	02995	NP_005350.1	SKIL	01319	NP_005405.2	in vivo;yeast 2-hybrid	10531062,15231748
ERBB2	01281	NP_004439.2	SERPINA3	00120	NP_001076.2	in vivo	10829039
SMAD2	03221	NP_005892.1	SKIL	01319	NP_005405.2	in vivo;yeast 2-hybrid	10531062,11691834,15231748
SMAD3	04380	NP_005893.1	SKIL	01319	NP_005405.2	in vivo;yeast 2-hybrid	10531062,15231748
CDC16	04587	NP_003894.3	SKIL	01319	NP_005405.2	in vivo	11691834
FZR1	04687	NP_001129670.1	SKIL	01319	NP_005405.2	in vivo	11691834
CPNE1	05014	NP_003906.2	SKIL	01319	NP_005405.2	in vitro	12522145
CPNE2	05015	NP_689940.3	SKIL	01319	NP_005405.2	yeast 2-hybrid	12522145
CPNE4	05017	NP_570720.1	SKIL	01319	NP_005405.2	in vitro;yeast 2-hybrid	12522145
SMURF2	06901	NP_073576.1	SKIL	01319	NP_005405.2	in vivo	11389444
CBL	01320	NP_005179.2	CBL	01320	NP_005179.2	in vitro;in vivo	8995445,8063801,10078535,15677445
NHEJ1	07784	NP_079058.1	LIG4	03500	NP_002303.2	in vitro;in vivo	16439205
ADRA1D	00079	NP_000669.1	FLNC	00018	NP_001449.3	yeast 2-hybrid	15525470
KLK3	01461	NP_001639.1	SERPINA3	00120	NP_001076.2	in vitro;in vivo	11317942,10759471,9261179
PLCG1	01398	NP_002651.2	CBL	01320	NP_005179.2	in vitro;in vivo	12061819,9712732,16467851,9234717
PTPN6	01475	NP_536859.1	CBL	01320	NP_005179.2	in vitro;in vivo	12176909
TYK2	01490	NP_003322.3	CBL	01320	NP_005179.2	in vitro;in vivo	8780698
ZAP70	01495	NP_001070.2	CBL	01320	NP_005179.2	in vitro;in vivo	11133830,10074432,8798643
ITK	01746	NP_005537.3	CBL	01320	NP_005179.2	in vitro;in vivo	8810341
ABL1	01809	NP_009297.2	CBL	01320	NP_005179.2	in vitro;in vivo	12475393
SRC	01819	NP_005408.1	CBL	01320	NP_005179.2	in vitro;in vivo	8635998,17141222,18273061
NOTCH1	01827	NP_060087.3	CBL	01320	NP_005179.2	in vivo	11777909
BLK	01866	NP_001706.2	CBL	01320	NP_005179.2	in vitro;in vivo	8083187,8621719
BTK	02248	NP_000052.1	CBL	01320	NP_005179.2	in vitro	10427990,7629518
F5	01964	NP_000121.2	SERPINA3	00120	NP_001076.2	in vitro	8216224
SH3KBP1	02301	NP_114098.1	CBL	01320	NP_005179.2	in vitro;in vivo;yeast 2-hybrid	11894095,12618476,12177062
SYK	02514	NP_003168.2	CBL	01320	NP_005179.2	in vitro;in vivo	8621719,11133830,9857068,10540342,18273061
SCN5A	02543	NP_932173.1	CBL	01320	NP_005179.2	in vivo	8621719
VAV2	02694	NP_001127870.1	CBL	01320	NP_005179.2	in vivo	11313921
NCK1	02740	NP_006144.1	CBL	01320	NP_005179.2	in vitro;in vivo	7517397
SHC1	02780	NP_001123512.1	CBL	01320	NP_005179.2	in vitro;in vivo	10570290,8621719,8662998,9234717
INPPL1	02900	NP_001558.3	CBL	01320	NP_005179.2	in vivo	12504111
SLA	03060	NP_006739.2	CBL	01320	NP_005179.2	in vitro;in vivo	10449770
PTK2B	03131	NP_004094.3	CBL	01320	NP_005179.2	in vivo	11149930
UBE2G1	03340	NP_003333.1	CBL	01320	NP_005179.2	in vitro	11032556
POLA1	02416	NP_058633.2	SERPINA3	00120	NP_001076.2	in vitro	3490907
LCP2	03362	NP_005556.1	CBL	01320	NP_005179.2	in vivo	10204582,9716598
CRKL	03596	NP_005198.1	CBL	01320	NP_005179.2	in vitro;in vivo	12244174,9590251,9162067,8621483,8978305
SPRY2	03916	NP_005833.1	CBL	01320	NP_005179.2	in vitro;in vivo;yeast 2-hybrid	11053437,12234920,18273061,16893902
KHDRBS1	03926	NP_006550.1	CBL	01320	NP_005179.2	in vivo	9045636
EPHB6	04133	NP_004436.2	CBL	01320	NP_005179.2	in vivo	11713248
UBE2D2	04268	NP_003330.1	CBL	01320	NP_005179.2	in vitro	10514377
UBE2G2	04387	NP_003334.2	CBL	01320	NP_005179.2	in vitro	11032556
PIK3R2	04404	NP_005018.1	CBL	01320	NP_005179.2	in vivo	7629144
CD151	03763	NP_004348.2	ITGA3	05431	NP_005492.1	in vivo	14676841
UBE2L3	04762	NP_003338.1	CBL	01320	NP_005179.2	in vitro	10966114,10531381,11278816
CTRC	03242	NP_009203.2	SERPINA3	00120	NP_001076.2	in vivo	9635374,8718849
CD2AP	05026	NP_036252.1	CBL	01320	NP_005179.2	in vitro;in vivo	11067845,12618476
CD151	03763	NP_004348.2	ITGB1	00628	NP_391987.1	in vivo	14676841
SORBS1	05587	NP_001030126.1	CBL	01320	NP_005179.2	in vitro;yeast 2-hybrid	11001060
SLA2	05955	NP_115590.1	CBL	01320	NP_005179.2	in vitro;in vivo	12024036,11891219
PTPN22	06100	NP_057051.3	CBL	01320	NP_005179.2	in vitro;in vivo	10068674
SHC1	02780	NP_001123512.1	CD81	08924	NP_004347.1	in vivo	14676841
FRS2	06372	NP_006645.3	CBL	01320	NP_005179.2	in vitro	11997436
EIF5B	07304	NP_056988.3	CBL	01320	NP_005179.2	in vivo	8621719
SMAD5	04381	NP_005894.3	SNRPA	01658	NP_004587.1	yeast 2-hybrid	15231748
DNAJC1	09922	NP_071760.2	SERPINA3	00120	NP_001076.2	in vitro;in vivo;yeast 2-hybrid	14668352
CDKL2	16021	NP_003939.1	CBL	01320	NP_005179.2	in vivo	7721825
UBASH3B	16463	NP_116262.2	CBL	01320	NP_005179.2	in vitro;yeast 2-hybrid	15159412
PGGT1B	03612	NP_005014.2	RHOB	01321	NP_004031.1	in vitro	7713879,1400319,15451670
PDE6D	04056	NP_002592.1	RHOB	01321	NP_004031.1	in vivo;yeast 2-hybrid	11786539
ARHGDIG	04163	NP_001167.2	RHOB	01321	NP_004031.1	yeast 2-hybrid	8939998
RHPN2	10192	NP_149094.3	RHOB	01321	NP_004031.1	in vitro;in vivo;yeast 2-hybrid	12473120
ARHGEF3	12480	NP_001122087.1	RHOB	01321	NP_004031.1	in vivo	12221096
ROCK1	03414	NP_005397.1	RHOC	01322	NP_786886.1	in vivo	8816443
RTKN	03795	NP_001015055.1	RHOC	01322	NP_786886.1	yeast 2-hybrid	8662891
CIT	09289	NP_009105.1	RHOC	01322	NP_786886.1	in vitro;yeast 2-hybrid	8543060
ATN1	06311	NP_001931.2	PSMA3	01463	NP_002779.1	yeast 2-hybrid	16713569
RHOA	01323	NP_001655.1	RHOA	01323	NP_001655.1	in vitro	15069594
PLCG1	01398	NP_002651.2	RHOA	01323	NP_001655.1	in vitro;in vivo	12071848
KCNA2	01443	NP_004965.1	RHOA	01323	NP_001655.1	in vivo;yeast 2-hybrid	9635436
PRKCA	01498	NP_002728.1	RHOA	01323	NP_001655.1	in vivo	11284700
TGM2	01825	NP_004604.2	RHOA	01323	NP_001655.1	in vivo	11350930
FLNA	02060	NP_001104026.1	RHOA	01323	NP_001655.1	in vivo	10051605
OPHN1	02130	NP_002538.1	RHOA	01323	NP_001655.1	in vitro	11998687,9582072
MCF2	02406	NP_001093325.1	RHOA	01323	NP_001655.1	in vitro	10854437
KTN1	02661	NP_891556.1	RHOA	01323	NP_001655.1	in vitro;in vivo;yeast 2-hybrid	8769096,11689693
VAV2	02694	NP_001127870.1	RHOA	01323	NP_001655.1	in vivo	11909943
ATN1	06311	NP_001931.2	GIGYF1	10145	NP_072096.2	yeast 2-hybrid	16713569
PKN1	03019	NP_998725.1	RHOA	01323	NP_001655.1	in vitro;in vivo	9446575,8571127,10619026
DGKQ	03127	NP_001338.2	RHOA	01323	NP_001655.1	in vitro;in vivo	10066731
PRKACA	03382	NP_002721.1	RHOA	01323	NP_001655.1	in vitro;in vivo	12654918
ROCK1	03414	NP_005397.1	RHOA	01323	NP_001655.1	in vitro;yeast 2-hybrid	8798490
TRIO	03537	NP_009049.2	RHOA	01323	NP_001655.1	in vitro	10948190
ARHGDIA	03565	NP_004300.1	RHOA	01323	NP_001655.1	in vitro;in vivo	10489445
PPP1R12A	03606	NP_002471.1	RHOA	01323	NP_001655.1	in vitro;in vivo	9354661
RTKN	03795	NP_001015055.1	RHOA	01323	NP_001655.1	in vitro;yeast 2-hybrid	8662891,14506264
CNTNAP1	03825	NP_003623.1	RHOA	01323	NP_001655.1	in vitro	9407060
PLD1	03855	NP_002653.1	RHOA	01323	NP_001655.1	in vitro;in vivo	11311142,12593858,9565577
CTSB	00287	NP_680090.1	SLPI	00121	NP_003055.1	in vitro	11435427
PKN2	03972	NP_006247.1	RHOA	01323	NP_001655.1	in vitro;in vivo	8910519,9121475
PDE6D	04056	NP_002592.1	RHOA	01323	NP_001655.1	in vivo;yeast 2-hybrid	11786539
ARHGAP1	04108	NP_004299.1	RHOA	01323	NP_001655.1	in vitro	9548756
ARHGDIB	04162	NP_001166.3	RHOA	01323	NP_001655.1	in vivo	9799233
ARHGDIG	04163	NP_001167.2	RHOA	01323	NP_001655.1	in vitro	9113980
AKAP13	05253	NP_006729.4	RHOA	01323	NP_001655.1	in vivo	12423633,11696353
RABAC1	05375	NP_006414.2	RHOA	01323	NP_001655.1	in vivo;yeast 2-hybrid	11335720
ARHGEF4	05559	NP_056135.2	RHOA	01323	NP_001655.1	in vitro	10947987
VAV3	05706	NP_006104.4	RHOA	01323	NP_001655.1	in vitro	10523675
ARHGEF12	09207	NP_056128.1	RHOA	01323	NP_001655.1	in vitro;in vivo	11373293
CTSS	00292	NP_004070.3	SLPI	00121	NP_003055.1	in vitro	11435427
CIT	09289	NP_009105.1	RHOA	01323	NP_001655.1	in vitro;yeast 2-hybrid	8543060
ARHGEF11	09302	NP_937879.1	RHOA	01323	NP_001655.1	in vitro	10526156,15530360
ICMT	09321	NP_036537.1	RHOA	01323	NP_001655.1	in vitro	9614111
SRGAP1	09406	NP_065813.1	RHOA	01323	NP_001655.1	in vivo	11672528
DAAM1	09433	NP_055807.1	RHOA	01323	NP_001655.1	in vitro;in vivo	11779461
RHPN2	10192	NP_149094.3	RHOA	01323	NP_001655.1	in vitro;in vivo	12221077
SH3BP1	10227	NP_061830.3	RHOA	01323	NP_001655.1	in vitro	9548756
ARHGEF2	10458	NP_001155855.1	RHOA	01323	NP_001655.1	in vitro	9857026
DEF6	10869	NP_071330.3	RHOA	01323	NP_001655.1	in vitro	15023524
GMIP	11005	NP_057657.2	RHOA	01323	NP_001655.1	in vitro;in vivo	12093360
CTSL1	00293	NP_001903.1	SLPI	00121	NP_003055.1	in vitro	11435427
RAP1GDS1	11763	NP_001093896.1	RHOA	01323	NP_001655.1	in vitro;yeast 2-hybrid	11948427
TRPC1	11894	NP_003295.1	RHOA	01323	NP_001655.1	in vitro;in vivo	12766172
CNKSR1	11937	AAH11604.1	RHOA	01323	NP_001655.1	in vitro;in vivo;yeast 2-hybrid	14749388,15670823
ARHGEF18	12479	NP_001124427.1	RHOA	01323	NP_001655.1	in vitro	11085924
ARHGEF3	12480	NP_001122087.1	RHOA	01323	NP_001655.1	in vivo	12221096
-	13573	NP_001104740.1	RHOA	01323	NP_001655.1	in vitro	15069594
MCF2L	14371	NP_001106203.1	RHOA	01323	NP_001655.1	in vitro	12006984
-	15244	NP_001073948.1	RHOA	01323	NP_001655.1	in vitro;yeast 2-hybrid	9199174
DOCK7	16833	NP_212132.2	RHOA	01323	NP_001655.1	in vitro	12432077
SMAD5	04381	NP_005894.3	PSMD11	05119	NP_002806.2	yeast 2-hybrid	15231748
ADRA1B	00080	NP_000670.1	FLNC	00018	NP_001449.3	yeast 2-hybrid	15525470
ELANE	00554	NP_001963.1	SLPI	00121	NP_003055.1	in vitro	10702419
RHPN1	17973	NP_443156.2	RHOA	01323	NP_001655.1	in vitro;in vivo	12221077
SPRED2	18100	NP_861449.2	RHOA	01323	NP_001655.1	in vivo	15184877
SMAD5	04381	NP_005894.3	U2AF2	01872	NP_009210.1	yeast 2-hybrid	15231748
SMAD5	04381	NP_005894.3	SOX5	18086	NP_008871.3	yeast 2-hybrid	15231748
OAZ1	03346	NP_004143.1	ODC1	01324	NP_002530.1	in vitro	12359729,8185631
OAZ2	11966	AAF99601.1	ODC1	01324	NP_002530.1	in vitro	12359729
ACP5	01374	NP_001602.1	SPP1	01325	NP_001035147.1	in vitro	8195113,2808373
PRKCA	01498	NP_002728.1	SPP1	01325	NP_001035147.1	in vitro	8663267
MMP7	01525	NP_002414.1	SPP1	01325	NP_001035147.1	in vitro;in vivo	11375993
ITGAV	01903	NP_002201.1	SPP1	01325	NP_001035147.1	in vitro;in vivo	10835423
GRN	00733	NP_002078.1	SLPI	00121	NP_003055.1	in vitro;in vivo;yeast 2-hybrid	12526812
ITGA9	04910	NP_002198.2	SPP1	01325	NP_001035147.1	in vitro;in vivo	10593924
PRKG1	08910	NP_006249.1	SPP1	01325	NP_001035147.1	in vitro	8663267
SMAD5	04381	NP_005894.3	HBG2	00792	NP_000175.1	yeast 2-hybrid	15231748
TTN	01787	NP_596869.3	NBR1	01326	NP_114064.1	in vitro;yeast 2-hybrid	15802564
CIB1	03800	NP_006375.2	NBR1	01326	NP_114064.1	in vitro;yeast 2-hybrid	11856312
FEZ1	09212	NP_005094.1	NBR1	01326	NP_114064.1	in vivo;yeast 2-hybrid	11856312
VAPA	09299	NP_003565.4	OSBP	01327	NP_002547.1	in vitro;in vivo;yeast 2-hybrid	12023275
SMAD5	04381	NP_005894.3	RBM4	03982	NP_002887.2	yeast 2-hybrid	15231748
AVP	01891	NP_000481.2	OXTR	01328	NP_000907.2	in vivo	7921229
OXT	08880	NP_000906.1	OXTR	01328	NP_000907.2	in vitro	10698266
KLK3	01461	NP_001639.1	SLPI	00121	NP_003055.1	in vitro	7539415
PCSK6	01329	NP_612193.1	PCSK6	01329	NP_612193.1	in vivo	9738469
PCSK6	01329	NP_612193.1	PMCH	01459	NP_002665.2	in vitro;in vivo	10037747
PCSK6	01329	NP_612193.1	FLG	15920	NP_002007.1	in vitro	11380615
RB1	01574	NP_000312.2	PAX2	01330	NP_003981.2	in vivo	12200151
MAPK8	03100	NP_620637.1	PAX2	01330	NP_003981.2	in vitro;in vivo	11700324
WT1	06163	NP_077744.3	PAX2	01330	NP_003981.2	in vitro;in vivo	14603255
PAXIP1	08491	NP_031375.3	PAX2	01330	NP_003981.2	in vitro;in vivo;yeast 2-hybrid	10908331
SFRP2	16041	NP_003004.1	PAX2	01330	NP_003981.2	in vitro	14561758
HIRA	02583	NP_003316.3	PAX7	01331	NP_002575.1	in vitro;yeast 2-hybrid	9731536
MEOX1	02537	NP_004518.1	PAX1	01332	NP_006183.2	in vitro;yeast 2-hybrid	11423130
PRSS2	03335	NP_002761.1	SLPI	00121	NP_003055.1	in vitro	8573092
MEOX2	02760	NP_005915.2	PAX1	01332	NP_006183.2	in vitro;yeast 2-hybrid	11423130
PAX5	01334	NP_057953.1	PAX5	01334	NP_057953.1	in vivo	10022910
MYB	01810	NP_001123645.1	PAX5	01334	NP_057953.1	in vivo	11781241
ID3	02608	NP_002158.3	PAX5	01334	NP_057953.1	in vivo	12054881
KPNA2	02818	NP_002257.1	PAX5	01334	NP_057953.1	in vitro;yeast 2-hybrid	10748034
KPNA1	02819	NP_002255.3	PAX5	01334	NP_057953.1	in vitro;yeast 2-hybrid	10748034
DAXX	04424	NP_001135442.1	PAX5	01334	NP_057953.1	in vitro;in vivo;yeast 2-hybrid	11799127
TLE4	05502	AAH59405.1	PAX5	01334	NP_057953.1	in vitro;in vivo;yeast 2-hybrid	12153506,10811620
SMAD5	04381	NP_005894.3	RYR2	01619	NP_001026.2	yeast 2-hybrid	15231748
NKX2-1	02798	NP_001073136.1	PAX8	01335	NP_003457.1	in vitro;in vivo	12441357,14970209
ATN1	06311	NP_001931.2	SIAH1	03736	NP_001006611.1	yeast 2-hybrid	16713569
SMAD3	04380	NP_005893.1	PAX8	01335	NP_003457.1	in vitro;in vivo	14623893
WBP2	06097	NP_036610.2	PAX8	01335	NP_003457.1	in vitro;in vivo	14531730
PAX9	01336	NP_006185.1	KDM5B	09251	NP_006609.3	in vivo;yeast 2-hybrid	12657635
SRF	02788	NP_003122.1	PRRX1	01337	NP_073207.1	in vitro;in vivo	9334314
GTF2I	03399	NP_127492.1	PRRX1	01337	NP_073207.1	in vitro;in vivo	9334314
MAFG	03605	NP_002350.1	PRRX1	01337	NP_073207.1	in vitro;in vivo	11036080
MAFF	05343	NP_036455.1	PRRX1	01337	NP_073207.1	in vitro	11036080
REG3A	01342	NP_620355.1	REG1A	01338	NP_002900.2	in vitro;yeast 2-hybrid	10662590
CTRC	03242	NP_009203.2	SPINK1	01341	NP_003113.2	in vitro	2093478
PLSCR1	08855	NP_066928.1	SLPI	00121	NP_003055.1	in vitro	10869562
PRSS7	05972	NP_002763.2	SPINK1	01341	NP_003113.2	in vitro	2093478
NRSN1	18285	NP_542454.3	SPINK1	01341	NP_003113.2	in vitro	1870127
SMAD5	04381	NP_005894.3	VPS24	15650	NP_057163.1	yeast 2-hybrid	15231748
TRHDE	09506	NP_037513.1	REG3A	01342	NP_620355.1	in vitro;yeast 2-hybrid	10662590
SMAD5	04381	NP_005894.3	BCAT1	00216	NP_005495.2	yeast 2-hybrid	15231748
SMAD5	04381	NP_005894.3	PPIL4	07606	NP_624311.1	yeast 2-hybrid	15231748
SMAD5	04381	NP_005894.3	SNRNP70	01617	NP_003080.2	yeast 2-hybrid	15231748
NFX1	11936	NP_002495.2	ELAVL4	01343	NP_001138247.1	in vitro;in vivo	15358174
SMAD5	04381	NP_005894.3	WWP1	03811	NP_008944.1	yeast 2-hybrid	15231748
SERPINC1	00122	NP_000479.1	SERPINC1	00122	NP_000479.1	in vitro	9405673,9067613,10809774
SPG20	06170	NP_055902.1	ZFYVE9	04782	NP_004790.2	yeast 2-hybrid	15231748
PTH1R	01347	NP_000307.1	PTH	01345	NP_000306.1	in vivo	9108031
MEP1A	02666	NP_005579.2	PTH	01345	NP_000306.1	in vitro	11278902
PTH2R	03276	NP_005039.1	PTH	01345	NP_000306.1	in vivo	9482662
PCNA	01456	NP_002583.1	CCND1	01346	NP_444284.1	in vitro	7908906
RB1	01574	NP_000312.2	CCND1	01346	NP_444284.1	in vivo	8490963
SP1	01796	NP_612482.2	CCND1	01346	NP_444284.1	in vivo	10850422
TAF1	02436	NP_004597.2	CCND1	01346	NP_444284.1	in vitro;in vivo;yeast 2-hybrid	9926939,11126356
AR	02437	NP_000035.2	CCND1	01346	NP_444284.1	in vitro;in vivo	10344732,15558026
IFI27	02479	NP_005523.3	CCND1	01346	NP_444284.1	in vivo	9837900
SDC2	00803	NP_002989.2	SERPINC1	00122	NP_000479.1	in vivo	1315572
CDKN1B	02867	NP_004055.1	CCND1	01346	NP_444284.1	in vitro;in vivo	7478582,10908655,17254966
MYBL2	03247	NP_002457.1	CCND1	01346	NP_444284.1	in vitro;in vivo	10645009
PRKACA	03382	NP_002721.1	CCND1	01346	NP_444284.1	in vitro;in vivo	8058338
NCOA3	03570	NP_858045.1	CCND1	01346	NP_444284.1	in vivo	9832502
NCOA1	04070	NP_003734.3	CCND1	01346	NP_444284.1	in vitro;in vivo	9832502
EP300	04078	NP_001420.2	CCND1	01346	NP_444284.1	in vitro	11788592
CDK6	04533	NP_001250.1	CCND1	01346	NP_444284.1	in vitro;in vivo	11739795,15232106,17517622,19075005
AKAP8	05258	NP_005849.1	CCND1	01346	NP_444284.1	in vivo	14641107
GSK3B	05418	NP_002084.2	CCND1	01346	NP_444284.1	in vitro;in vivo	9832503,10910956
KLK2	01006	NP_005542.1	SERPINC1	00122	NP_000479.1	in vitro	9428387
CCNDBP1	06156	NP_036274.3	CCND1	01346	NP_444284.1	in vitro;in vivo	10801854
KAT2B	06780	NP_003875.3	CCND1	01346	NP_444284.1	in vitro;in vivo	10318892
RBX1	06794	NP_055063.1	CCND1	01346	NP_444284.1	in vivo	11311237
THRA	07185	NP_003241.2	CCND1	01346	NP_444284.1	in vivo	12048199
THRB	07521	NP_000452.2	CCND1	01346	NP_444284.1	in vitro;in vivo	12048199
HDAC3	08950	NP_003874.2	CCND1	01346	NP_444284.1	in vivo	12048199
ORC4L	09118	NP_002543.2	CCND1	01346	NP_444284.1	in vitro	15232106
CUL3	09123	NP_003581.1	CCND1	01346	NP_444284.1	in vivo	10500095
DMTF1	09770	NP_066968.3	CCND1	01346	NP_444284.1	in vivo	8887674
HERC5	10502	NP_057407.2	CCND1	01346	NP_444284.1	in vivo	10581175
PLG	01417	NP_000292.1	SERPINC1	00122	NP_000479.1	in vitro	10974350
MCM10	11297	NP_877428.1	CCND1	01346	NP_444284.1	in vitro	15232106
NPDC1	12048	NP_056207.3	CCND1	01346	NP_444284.1	in vitro	11042687
BMP4	00207	NP_001193.2	ZFYVE9	04782	NP_004790.2	yeast 2-hybrid	15231748
PTHLH	01348	NP_945316.1	PTH1R	01347	NP_000307.1	in vivo	9108031
SLC9A3R1	05406	NP_004243.1	PTH1R	01347	NP_000307.1	in vitro;in vivo	12075354
SLC9A3R2	05946	NP_001123484.1	PTH1R	01347	NP_000307.1	in vivo	12075354
KLK3	01461	NP_001639.1	PTHLH	01348	NP_945316.1	in vitro	8753751,8683730
KPNB1	04114	NP_002256.2	PTHLH	01348	NP_945316.1	in vitro	12504010,11401507
CLU	01706	NP_001822.2	PON1	01351	NP_000437.3	in vitro;in vivo	8292612
JUP	01414	NP_002221.1	DSG3	01355	NP_001935.2	in vitro;in vivo	7738346
ADRA1A	00081	NP_150646.3	FLNC	00018	NP_001449.3	yeast 2-hybrid	15525470
F2	01488	NP_000497.1	SERPINC1	00122	NP_000479.1	in vitro	3800906,11927130,7238875
CASP3	02799	NP_004337.2	DSG3	01355	NP_001935.2	in vitro;in vivo	11500511
TAP2	01360	NP_000535.3	TAP1	01359	NP_000584.2	in vitro;in vivo	11381133,11133832
PDIA3	03625	NP_005304.3	TAP1	01359	NP_000584.2	in vitro;in vivo	9545232
TAPBP	09061	NP_757345.2	TAP1	01359	NP_000584.2	in vitro;in vivo	12213826,16828748
TAPBP	09061	NP_757345.2	TAP2	01360	NP_000535.3	in vitro;in vivo	12213826,16828748
PRKCA	01498	NP_002728.1	PAM	01361	NP_000910.2	in vitro	8530412
KALRN	06859	NP_001019831.2	PAM	01361	NP_000910.2	yeast 2-hybrid	9139723
RASSF9	08826	NP_005438.2	PAM	01361	NP_000910.2	in vitro;yeast 2-hybrid	9837933
UHMK1	12318	NP_787062.1	PAM	01361	NP_000910.2	in vitro;in vivo;yeast 2-hybrid	10574929
PIK3R1	01381	NP_852664.1	NUP85	01363	NP_079120.1	in vivo	7592789
VIM	01899	NP_003371.2	NUP85	01363	NP_079120.1	in vivo	12706117
PRKACA	03382	NP_002721.1	NUP85	01363	NP_079120.1	in vivo	10753751
DYNC1LI1	10917	NP_057225.2	NUP85	01363	NP_079120.1	in vivo	10893222
PRKACA	03382	NP_002721.1	PLIN1	01364	NP_002657.3	in vitro	11751901
PRPH2	01553	NP_000313.2	PRPH	01365	NP_006253.2	in vitro;in vivo	10681511
PEX10	04175	NP_722540.1	PEX2	01367	NP_000309.1	in vivo;yeast 2-hybrid	10837480
ABCD3	01368	NP_002849.1	ABCD3	01368	NP_002849.1	yeast 2-hybrid	10551832
COL6A2	02110	NP_001840.3	ABCD3	01368	NP_002849.1	in vivo	12176987
ABCD1	02300	NP_000024.2	ABCD3	01368	NP_002849.1	in vivo;yeast 2-hybrid	10551832
CA2	02023	NP_000058.1	SLC9A1	00123	NP_003038.2	in vitro;in vivo	12138085,16475831
PEX19	02610	NP_002848.1	ABCD3	01368	NP_002849.1	in vitro;in vivo;yeast 2-hybrid	11453642,10777694
ABCD2	03051	NP_005155.1	ABCD3	01368	NP_002849.1	in vivo;yeast 2-hybrid	10551832
MAPK1	01496	NP_002736.3	PPARA	01369	NP_001001930.1	in vitro	10187842
RXRA	01577	NP_002948.1	PPARA	01369	NP_001001930.1	in vitro	10195690
NCOR2	02910	NP_006303.3	PPARA	01369	NP_001001930.1	in vitro	11845213
NCOR1	02911	NP_006302.2	PPARA	01369	NP_001001930.1	in vitro;yeast 2-hybrid	10336495
DUT	03165	P33316	PPARA	01369	NP_001001930.1	in vitro;in vivo;yeast 2-hybrid	8910358
MAPK3	03479	NP_002737.2	PPARA	01369	NP_001001930.1	in vitro	10187842
DAP3	03646	NP_004623.1	PPARA	01369	NP_001001930.1	in vitro	10903152
NRIP1	03927	NP_003480.2	PPARA	01369	NP_001001930.1	in vitro;yeast 2-hybrid	10022764,9626662
NCOA1	04070	NP_003734.3	PPARA	01369	NP_001001930.1	yeast 2-hybrid	9407140
EP300	04078	NP_001420.2	PPARA	01369	NP_001001930.1	in vitro;yeast 2-hybrid	9407140
MED1	05055	NP_004765.2	PPARA	01369	NP_001001930.1	in vitro;in vivo	9653119
PPARGC1A	05155	NP_037393.1	PPARA	01369	NP_001001930.1	in vitro;in vivo;yeast 2-hybrid	10669761
AKAP13	05253	NP_006729.4	PPARA	01369	NP_001001930.1	in vitro;in vivo	9627117
GADD45B	05382	NP_056490.2	PPARA	01369	NP_001001930.1	in vitro	10872826
GADD45G	05383	NP_006696.1	PPARA	01369	NP_001001930.1	in vitro	10872826
MED24	06107	NP_055630.2	PPARA	01369	NP_001001930.1	in vitro	9653119
NR1H3	07211	NP_005684.2	PPARA	01369	NP_001001930.1	in vitro;yeast 2-hybrid	8621574
YWHAB	03184	NP_003395.1	SLC9A1	00123	NP_003038.2	in vitro	11279064
AIP	10408	NP_003968.2	PPARA	01369	NP_001001930.1	in vitro;in vivo	12482853
NRBF2	11401	NP_110386.2	PPARA	01369	NP_001001930.1	yeast 2-hybrid	10786636
-	11459	NP_001032412.2	PPARA	01369	NP_001001930.1	in vitro;in vivo	12189208
MECR	12192	NP_057095.2	PPARA	01369	NP_001001930.1	in vitro;yeast 2-hybrid	9795230
SCYL2	07642	NP_060458.3	ZFYVE9	04782	NP_004790.2	yeast 2-hybrid	15231748
SLC2A4	00688	NP_001033.1	ACTN4	05222	NP_004915.2	in vivo	16396496
SLC2A4	00688	NP_001033.1	GAPDH	00713	NP_002037.2	in vivo	16396496
SLC2A4	00688	NP_001033.1	ACOX1	02030	NP_004026.2	in vivo	16396496
YWHAZ	03183	NP_003397.1	PDC	01373	NP_002588.3	in vitro;in vivo	11287646,11331285
PRKACA	03382	NP_002721.1	PDC	01373	NP_002588.3	in vivo	2394752,11331285
MAP4K4	05235	NP_663719.1	SLC9A1	00123	NP_003038.2	in vitro;in vivo;yeast 2-hybrid	11369779
CAMK2A	06532	NP_057065.2	PDC	01373	NP_002588.3	in vivo	2394752,11331285
GPC4	02160	NP_001439.2	ACP5	01374	NP_001602.1	in vivo	12009023
GPLD1	03946	NP_001494.2	ALPP	01379	NP_001623.3	in vitro	11938765
PIGK	05474	NP_005473.1	ALPP	01379	NP_001623.3	in vitro;in vivo	11278620,12616539
PIK3R1	01381	NP_852664.1	PIK3R1	01381	NP_852664.1	in vitro	8139559,7522165,8294442
SLC2A4	00688	NP_001033.1	PRKAR1A	01786	NP_002725.1	in vivo	16396496
PDGFRB	01423	NP_002600.1	PIK3R1	01381	NP_852664.1	in vivo	10697503,1372092
PECAM1	01425	NP_000433.3	PIK3R1	01381	NP_852664.1	in vitro	9774384
PFN1	01452	NP_005013.1	PIK3R1	01381	NP_852664.1	in vivo	9801792
PTPN11	01470	NP_002825.3	PIK3R1	01381	NP_852664.1	in vivo	9918857
-	06101	NP_009167.1	SLC9A1	00123	NP_003038.2	in vitro;in vivo	12576672,8901634
SLC2A4	00688	NP_001033.1	RAB7A	03805	NP_004628.4	in vivo	16396496
TYK2	01490	NP_003322.3	PIK3R1	01381	NP_852664.1	in vitro;in vivo	10995743
CDKN2A	02542	NP_478102.1	NCL	01245	NP_005372.2	in vitro;in vivo;yeast 2-hybrid	16582619
CD28	01727	NP_006130.1	PIK3R1	01381	NP_852664.1	in vitro;in vivo	8621607,7737275
CD7	01732	NP_006128.1	PIK3R1	01381	NP_852664.1	in vitro;in vivo	8918688
CD4	01740	NP_000607.1	PIK3R1	01381	NP_852664.1	in vitro	8246987
GTF2H1	01807	NP_005307.1	PIK3R1	01381	NP_852664.1	in vitro	10467411
HRAS	01813	NP_005334.1	PIK3R1	01381	NP_852664.1	in vivo	10212255
FES	01814	NP_001996.1	PIK3R1	01381	NP_852664.1	in vitro	8916957
SRC	01819	NP_005408.1	PIK3R1	01381	NP_852664.1	in vivo	12210743
TESC	11649	NP_060369.2	SLC9A1	00123	NP_003038.2	in vitro;in vivo;yeast 2-hybrid	11696366,12809501
ERBB3	01820	NP_001973.2	PIK3R1	01381	NP_852664.1	in vitro;in vivo;yeast 2-hybrid	10383151,11546794
TGFBR1	01822	NP_004603.1	PIK3R1	01381	NP_852664.1	in vivo	9435577
TUBG1	01853	NP_001061.2	PIK3R1	01381	NP_852664.1	in vivo	7592789
SH3KBP1	02301	NP_114098.1	PIK3R1	01381	NP_852664.1	in vivo	11071869,10921882
WAS	02314	NP_000368.1	PIK3R1	01381	NP_852664.1	in vitro	10358777
ERAS	02339	NP_853510.1	PIK3R1	01381	NP_852664.1	in vivo	12774123
CSF2RA	02381	NP_006131.2	PIK3R1	01381	NP_852664.1	in vivo	12538575
ARAF	02405	NP_001645.1	PIK3R1	01381	NP_852664.1	in vitro;in vivo	11812000,10967104
SYN1	02433	NP_008881.2	PIK3R1	01381	NP_852664.1	in vitro;in vivo	10899172
RRAS2	02518	NP_036382.2	PIK3R1	01381	NP_852664.1	in vivo	11850823
UBTF	02814	NP_055048.1	CD3EAP	00125	NP_036231.1	in vitro	9426281
MST1R	02545	NP_002438.2	PIK3R1	01381	NP_852664.1	in vivo	8918464
TEK	02571	NP_000450.2	PIK3R1	01381	NP_852664.1	in vitro;in vivo;yeast 2-hybrid	10521483
TIE1	02572	NP_005415.1	PIK3R1	01381	NP_852664.1	in vitro;in vivo	11865050
SHB	02635	NP_003019.2	PIK3R1	01381	NP_852664.1	in vitro	7537362
TYRO3	02641	NP_006284.2	PIK3R1	01381	NP_852664.1	in vivo;yeast 2-hybrid	10627473
SLC9A2	02756	NP_003039.2	PIK3R1	01381	NP_852664.1	in vitro	10187839
SHC1	02780	NP_001123512.1	PIK3R1	01381	NP_852664.1	in vitro;in vivo	8662998,8621719,16219545
PTK2	02859	NP_005598.3	PIK3R1	01381	NP_852664.1	in vivo	7537275,8649427,10806474
IRS2	02878	NP_003740.2	PIK3R1	01381	NP_852664.1	in vivo	12107746,9852124
INPP4A	02949	NP_001127696.1	PIK3R1	01381	NP_852664.1	in vivo	10097090
TAF1A	05362	NP_005672.1	CD3EAP	00125	NP_036231.1	in vitro;in vivo	15226435
GHR	02971	NP_000154.1	PIK3R1	01381	NP_852664.1	in vivo	9632636
MAPK8	03100	NP_620637.1	PIK3R1	01381	NP_852664.1	in vivo	7642542
PTK2B	03131	NP_004094.3	PIK3R1	01381	NP_852664.1	in vivo	10797305
SLC2A4	00688	NP_001033.1	CTSD	00291	NP_001900.1	in vivo	16396496
CRKL	03596	NP_005198.1	PIK3R1	01381	NP_852664.1	in vivo	9461587
RAC1	03627	NP_061485.1	PIK3R1	01381	NP_852664.1	in vitro	12086876,8034624,7629060
TUBA1B	03960	NP_006073.2	PIK3R1	01381	NP_852664.1	in vivo	7592789
IL1RAP	04021	NP_002173.1	PIK3R1	01381	NP_852664.1	in vitro;in vivo	10373529
ADAM12	04092	NP_003465.3	PIK3R1	01381	NP_852664.1	in vitro;in vivo	11313349
ARHGAP1	04108	NP_004299.1	PIK3R1	01381	NP_852664.1	in vitro	8253717
CAPN3	00255	NP_000061.1	FLNC	00018	NP_001449.3	in vitro;in vivo	14506720
CD3E	08923	NP_000724.1	CD3EAP	00125	NP_036231.1	in vitro;in vivo	10373416
PIK3CD	04161	AAB53966.1	PIK3R1	01381	NP_852664.1	in vivo	9113989
PIK3CB	04234	NP_006210.1	PIK3R1	01381	NP_852664.1	in vitro;in vivo	10358930,8139559
BCAR1	04248	NP_055382.2	PIK3R1	01381	NP_852664.1	in vitro	10799562
IRS4	04620	NP_003595.1	PIK3R1	01381	NP_852664.1	in vivo	11912194
SOCS1	04669	NP_003736.1	PIK3R1	01381	NP_852664.1	in vitro	10022833
CD2AP	05026	NP_036252.1	PIK3R1	01381	NP_852664.1	in vitro	10339567
HGS	05085	NP_004703.1	PIK3R1	01381	NP_852664.1	in vitro	10970851
GAB1	05116	NP_997006.1	PIK3R1	01381	NP_852664.1	in vitro	11940581,16638574
TOM1L1	05266	NP_005477.2	PIK3R1	01381	NP_852664.1	in vitro	11711534
TRAT1	05392	NP_057472.2	PIK3R1	01381	NP_852664.1	in vitro	10723796,9687533
POLR1E	15096	NP_071935.1	CD3EAP	00125	NP_036231.1	in vitro	15226435
YWHAG	05639	NP_036611.2	PIK3R1	01381	NP_852664.1	in vivo	15324660
AGAP2	05687	NP_001116244.1	PIK3R1	01381	NP_852664.1	in vivo	11136977
VAV3	05706	NP_006104.4	PIK3R1	01381	NP_852664.1	in vitro;in vivo	11094073
GAB2	05866	NP_036428.1	PIK3R1	01381	NP_852664.1	in vitro;in vivo	10068651,16219545
PIK3AP1	06401	NP_689522.2	PIK3R1	01381	NP_852664.1	in vitro;in vivo	11163197
GAB3	06571	NP_001075042.1	PIK3R1	01381	NP_852664.1	in vivo	11739737
CD3E	08923	NP_000724.1	PIK3R1	01381	NP_852664.1	in vitro;in vivo	11855827,11689561,9312149
-	12257	NP_001136157.1	PIK3R1	01381	NP_852664.1	in vivo	12454018
PPM1A	16199	NP_808821.2	PIK3R1	01381	NP_852664.1	in vitro;in vivo	15016818
WBP11	18293	NP_057396.1	PIK3R1	01381	NP_852664.1	in vitro	11375989
IFNW1	00944	NP_002168.1	IFNAR1	00126	NP_000620.2	in vivo	1834641
SLC2A4	00688	NP_001033.1	ARF3	00056	NP_001650.1	in vivo	16396496
SLC2A4	00688	NP_001033.1	HK2	03080	NP_000180.2	in vivo	16396496
PDGFRB	01423	NP_002600.1	PIK3CA	01382	NP_006209.2	in vivo	8702949
PRKCD	01501	NP_006245.2	PIK3CA	01382	NP_006209.2	in vitro	11676480
HRAS	01813	NP_005334.1	PIK3CA	01382	NP_006209.2	in vivo	9150145
SH3KBP1	02301	NP_114098.1	PIK3CA	01382	NP_006209.2	in vitro;in vivo	10921882
GNAQ	02998	NP_002063.2	PIK3CA	01382	NP_006209.2	in vivo	12704201
IRS4	04620	NP_003595.1	PIK3CA	01382	NP_006209.2	in vivo	11912194
SLC2A4	00688	NP_001033.1	SERPINH1	02968	NP_001226.2	in vivo	16396496
PIK3R3	05831	NP_003620.3	PIK3CA	01382	NP_006209.2	yeast 2-hybrid	9415396
IFNA2	00950	NP_000596.2	IFNAR1	00126	NP_000620.2	in vivo	1834641
MRAS	06662	NP_036351.3	PIK3CA	01382	NP_006209.2	in vitro	10803462
RASD2	15210	AAG00868.1	PIK3CA	01382	NP_006209.2	in vitro	14724584
GABRB1	15924	NP_000803.2	PIK3CA	01382	NP_006209.2	in vivo	11606067
PRKCA	01498	NP_002728.1	PFKFB2	01383	NP_006203.2	in vitro	1322130
PRKAA2	02735	NP_006243.2	PFKFB2	01383	NP_006203.2	in vitro	12853467,1322130
YWHAZ	03183	NP_003397.1	PFKFB2	01383	NP_006203.2	in vivo	12853467
PRKACA	03382	NP_002721.1	PFKFB2	01383	NP_006203.2	in vitro	12853467,1322130
PRKAA1	04115	NP_996790.3	PFKFB2	01383	NP_006203.2	in vitro	12853467,1322130
SLC2A4	00688	NP_001033.1	CFL1	03261	NP_005498.1	in vivo	16396496
DYNLL1	03334	NP_003737.1	PFKP	01384	NP_002618.1	in vitro	14760703
IFNB1	00972	NP_002167.1	IFNAR1	00126	NP_000620.2	in vivo	1834641
SLC2A4	00688	NP_001033.1	STRN3	11613	NP_001077362.1	in vivo	16396496
SLC2A4	00688	NP_001033.1	MVP	05475	NP_059447.2	in vivo	16396496
PFKM	01988	NP_000280.1	PFKL	01385	NP_001002021.1	in vitro	6444721
SLC2A4	00688	NP_001033.1	PDIA6	07504	NP_005733.1	in vivo	16396496
SLC2A4	00688	NP_001033.1	UBA52	08931	NP_003324.1	in vivo	16396496
SLC2A4	00688	NP_001033.1	-	10126	NP_006446.1	in vivo	16396496
SLC2A4	00688	NP_001033.1	DLD	02006	NP_000099.2	in vivo	16396496
SLC2A4	00688	NP_001033.1	BSG	00176	NP_001719.2	in vivo	16396496
APOA1	02517	NP_000030.1	PDE1A	01387	NP_005010.2	yeast 2-hybrid	11991719
SLC2A4	00688	NP_001033.1	HSP90AA1	00777	NP_001017963.2	in vivo	16396496
PIK3R1	01381	NP_852664.1	IFNAR1	00126	NP_000620.2	in vivo	10542297
SLC2A4	00688	NP_001033.1	UBE2N	04725	NP_003339.1	in vivo	16396496
SLC2A4	00688	NP_001033.1	KBTBD10	07610	NP_006054.2	in vivo	16396496
SLC2A4	00688	NP_001033.1	ARFIP1	09331	NP_001020766.1	in vivo	16396496
S100A1	01489	NP_006262.1	PGM1	01389	NP_002624.2	in vitro	8894274
S100B	01505	NP_006263.1	PGM1	01389	NP_002624.2	in vitro	8894274
SLC2A4	00688	NP_001033.1	LEPRE1	11227	NP_071751.3	in vivo	16396496
SLC2A4	00688	NP_001033.1	ACTN1	00020	NP_001123476.1	in vivo	16396496
NAA38	06288	NP_057284.1	PGD	01391	NP_002622.2	yeast 2-hybrid	15231747
SLC2A4	00688	NP_001033.1	MAP1S	10461	NP_060644.4	in vivo	16396496
SLC2A4	00688	NP_001033.1	FAR1	14724	NP_115604.1	in vivo	16396496
PTPN11	01470	NP_002825.3	IFNAR1	00126	NP_000620.2	in vitro;in vivo	9029147
SLC2A4	00688	NP_001033.1	PSMD7	01147	NP_002802.2	in vivo	16396496
S100A1	01489	NP_006262.1	PLN	01395	NP_002658.1	in vitro;in vivo	12804600
PPP1R3A	02950	NP_002702.2	PLN	01395	NP_002658.1	in vitro;in vivo	9845327
PRKACA	03382	NP_002721.1	PLN	01395	NP_002658.1	in vitro;in vivo	3759968,9468536
SLN	03729	NP_003054.1	PLN	01395	NP_002658.1	in vivo	12692302,12032137
SLC2A4	00688	NP_001033.1	ESYT2	13053	NP_065779.1	in vivo	16396496
PLA2G2A	01397	NP_000291.1	PLA2G1B	01396	NP_000919.1	in vitro	7721806
BGN	02359	NP_001702.1	PLA2G1B	01396	NP_000919.1	in vitro	9848887
PLAA	04850	NP_001026859.1	PLA2G1B	01396	NP_000919.1	in vitro	2052621
SLC2A4	00688	NP_001033.1	C1QTNF5	10575	NP_056460.1	in vivo	16396496
PTPN6	01475	NP_536859.1	IFNAR1	00126	NP_000620.2	in vitro;in vivo	9029147,8524272
SLC2A4	00688	NP_001033.1	CCDC116	08203	NP_689825.2	in vivo	16396496
PLA2R1	09222	NP_031392.3	PLA2G2A	01397	NP_000291.1	in vitro	7721806
PDGFRB	01423	NP_002600.1	PLCG1	01398	NP_002651.2	in vivo	8443409
PECAM1	01425	NP_000433.3	PLCG1	01398	NP_002651.2	in vitro	10350061
PDGFRA	01429	NP_006197.1	PLCG1	01398	NP_002651.2	in vitro;in vivo	7535778
FGFR2	01492	NP_075261.1	PLCG1	01398	NP_002651.2	in vivo	7999363
ZAP70	01495	NP_001070.2	PLCG1	01398	NP_002651.2	in vitro;in vivo	7629168
GNB2L1	01503	NP_006089.1	PLCG1	01398	NP_002651.2	in vitro;in vivo	8290562
SOS1	01681	NP_005624.2	PLCG1	01398	NP_002651.2	in vitro	10913276
CD28	01727	NP_006130.1	PLCG1	01398	NP_002651.2	in vivo	8386518
TYK2	01490	NP_003322.3	IFNAR1	00126	NP_000620.2	in vitro;in vivo	9733772,9677371,95059042
ITK	01746	NP_005537.3	PLCG1	01398	NP_002651.2	in vitro;in vivo	12163161,10586033
GTF2H1	01807	NP_005307.1	PLCG1	01398	NP_002651.2	in vitro	10467411
SRC	01819	NP_005408.1	PLCG1	01398	NP_002651.2	in vitro;in vivo	7510703,8885868,8657103,1689310,7682059
NTRK1	01869	NP_002520.2	PLCG1	01398	NP_002651.2	in vivo	1715690,8384556
NTRK3	01870	NP_001012338.1	PLCG1	01398	NP_002651.2	in vitro;in vivo	7657612
WAS	02314	NP_000368.1	PLCG1	01398	NP_002651.2	in vitro	8892607
SYN1	02433	NP_008881.2	PLCG1	01398	NP_002651.2	in vitro	10899172
SYK	02514	NP_003168.2	PLCG1	01398	NP_002651.2	in vitro;in vivo	8885868,8657103,1689310,7682059,15144186
MST1R	02545	NP_002438.2	PLCG1	01398	NP_002651.2	in vivo	8918464
PITPNA	02548	NP_006215.1	PLCG1	01398	NP_002651.2	in vitro;in vivo	7761838
MAPK1	01496	NP_002736.3	IFNAR1	00126	NP_000620.2	in vitro;in vivo	9029147
SLC2A4	00688	NP_001033.1	FKBP10	09522	NP_068758.3	in vivo	16396496
SHB	02635	NP_003019.2	PLCG1	01398	NP_002651.2	in vivo	12084069
DDR1	02678	NP_054700.2	PLCG1	01398	NP_002651.2	in vitro;in vivo	10783152
PTK2	02859	NP_005598.3	PLCG1	01398	NP_002651.2	in vitro;in vivo	8660853,10430888
IRS2	02878	NP_003740.2	PLCG1	01398	NP_002651.2	in vivo	9535722
PTPRJ	02955	NP_002834.3	PLCG1	01398	NP_002651.2	in vitro	11259588
TUB	03121	NP_003311.2	PLCG1	01398	NP_002651.2	in vitro;in vivo	10455176
SOS2	03149	NP_008870.2	PLCG1	01398	NP_002651.2	in vivo;yeast 2-hybrid	10940929
DGKZ	03260	Q13574	PLCG1	01398	NP_002651.2	in vitro;in vivo	12890670
LCP2	03362	NP_005556.1	PLCG1	01398	NP_002651.2	in vitro;in vivo	11390650,16467851
FURIN	00653	NP_002560.1	FLNC	00018	NP_001449.3	in vitro;in vivo;yeast 2-hybrid	9412467
GNB2L1	01503	NP_006089.1	IFNAR1	00126	NP_000620.2	in vitro;in vivo	11301323
SH3BP2	03657	NP_003014.3	PLCG1	01398	NP_002651.2	in vivo	11390470
LAT	03832	NP_001014989.2	PLCG1	01398	NP_002651.2	in vitro;in vivo	9729044,11368773,16467851
PLD2	03857	NP_002654.3	PLCG1	01398	NP_002651.2	in vitro;in vivo	12646582
KHDRBS1	03926	NP_006550.1	PLCG1	01398	NP_002651.2	in vitro;in vivo	9743338,7799925
PKN2	03972	NP_006247.1	PLCG1	01398	NP_002651.2	in vitro	8910519
PAK1	03995	AAC24716.1	PLCG1	01398	NP_002651.2	in vitro;in vivo	12085993
PICALM	04320	NP_009097.2	PLCG1	01398	NP_002651.2	in vitro	10926122
DAB1	04582	NP_066566.3	PLCG1	01398	NP_002651.2	in vitro	15062102
BAG3	04860	NP_004272.2	PLCG1	01398	NP_002651.2	in vitro;in vivo	10980614
GAB1	05116	NP_997006.1	PLCG1	01398	NP_002651.2	in vivo	8596638
STAT2	02778	NP_005410.1	IFNAR1	00126	NP_000620.2	in vitro;in vivo	8605876,11786546,7559568
PRKD1	05668	NP_002733.2	PLCG1	01398	NP_002651.2	in vitro	8885868
AGAP2	05687	NP_001116244.1	PLCG1	01398	NP_002651.2	in vitro;in vivo	11823862
VAV3	05706	NP_006104.4	PLCG1	01398	NP_002651.2	in vitro;in vivo	11094073
SNAP91	06391	NP_055656.1	PLCG1	01398	NP_002651.2	in vitro;in vivo	11779129
GIT1	06577	NP_001078923.1	PLCG1	01398	NP_002651.2	in vitro;in vivo	14523024
USO1	09135	NP_003706.1	PLCG1	01398	NP_002651.2	in vitro;in vivo	12507498
LAT2	09304	NP_071323.1	PLCG1	01398	NP_002651.2	in vitro;in vivo	12514734,14722116
TNK1	09730	NP_003976.2	PLCG1	01398	NP_002651.2	in vitro	10873601
TRPM7	10418	NP_060142.3	PLCG1	01398	NP_002651.2	in vitro;yeast 2-hybrid	11941371
-	12257	NP_001136157.1	PLCG1	01398	NP_002651.2	in vivo	12454018
PRKACA	03382	NP_002721.1	IFNAR1	00126	NP_000620.2	in vitro;in vivo	9029147
SOCS7	12299	NP_055413.1	PLCG1	01398	NP_002651.2	in vitro	9344857
TRPC3	15999	NP_001124170.1	PLCG1	01398	NP_002651.2	in vitro;yeast 2-hybrid	15744307,15766521
SLC2A4	00688	NP_001033.1	IDH2	00973	NP_002159.2	in vivo	16396496
PLG	01417	NP_000292.1	ENO1	01400	NP_001419.1	in vitro;in vivo	11169399
JUP	01414	NP_002221.1	ZFYVE9	04782	NP_004790.2	yeast 2-hybrid	15231748
NIT1	07056	NP_005591.1	ZFYVE9	04782	NP_004790.2	yeast 2-hybrid	15231748
ZBTB44	13692	NP_054874.3	SMAD1	03356	NP_005891.1	yeast 2-hybrid	15231748
TTF2	05280	NP_003585.3	SMAD1	03356	NP_005891.1	yeast 2-hybrid	15231748
PHKG1	01404	NP_006204.1	PHKG1	01404	NP_006204.1	in vivo	7935360
CRKL	03596	NP_005198.1	IFNAR1	00126	NP_000620.2	in vitro;in vivo	11167825
CTRC	03242	NP_009203.2	PHKG1	01404	NP_006204.1	in vitro	2365696
UBE2I	09045	NP_003336.1	SNIP1	06999	NP_078976.2	yeast 2-hybrid	15231748
PHKG1	01404	NP_006204.1	PHKG2	01405	NP_000285.1	in vivo	9362479
FAF1	05124	NP_008982.1	SNIP1	06999	NP_078976.2	yeast 2-hybrid	15231748
PIAS2	06944	NP_004662.2	SNIP1	06999	NP_078976.2	yeast 2-hybrid	15231748
HERC1	06894	NP_003913.3	LAPTM5	03280	NP_006753.1	yeast 2-hybrid	15231748
TDG	03251	NP_003202.3	SMAD4	02995	NP_005350.1	yeast 2-hybrid	15231748
TDG	03251	NP_003202.3	SNIP1	06999	NP_078976.2	yeast 2-hybrid	15231748
PITX1	03688	NP_002644.4	POU1F1	01409	NP_001116229.1	in vitro;yeast 2-hybrid	8755540
NR1I2	04346	NP_071285.1	POU1F1	01409	NP_001116229.1	in vitro	11891224
PRMT1	04257	NP_001527.3	IFNAR1	00126	NP_000620.2	in vitro;in vivo;yeast 2-hybrid	9029147
NR1I3	04858	NP_001070950.1	POU1F1	01409	NP_001116229.1	in vitro	11891224
ZMYM5	10324	NP_001136156.1	SNIP1	06999	NP_078976.2	yeast 2-hybrid	15231748
SETDB1	06828	NP_001138887.1	SNIP1	06999	NP_078976.2	yeast 2-hybrid	15231748
RNASE1	01591	NP_002924.1	RNH1	01412	NP_002930.2	in vitro	11342552,9311977
PLG	01417	NP_000292.1	SERPINB6	01413	NP_004559.4	in vitro	7548163
PROC	01466	NP_000303.1	SERPINB6	01413	NP_004559.4	in vitro	7548163
F2	01488	NP_000497.1	SERPINB6	01413	NP_004559.4	in vitro	8415716,9851866,7548163
PLAU	01883	NP_002649.1	SERPINB6	01413	NP_004559.4	in vitro	7548163
F10	01966	NP_000495.1	SERPINB6	01413	NP_004559.4	in vitro	8136380
MYOD1	01166	NP_002469.2	SMAD4	02995	NP_005350.1	yeast 2-hybrid	15231748
CANX	00252	NP_001737.1	IFNGR1	00127	NP_000407.1	in vivo	8136357
HIPK1	06418	NP_938009.1	SNIP1	06999	NP_078976.2	yeast 2-hybrid	15231748
PECAM1	01425	NP_000433.3	JUP	01414	NP_002221.1	in vitro;in vivo	10801826
APC	01439	NP_000029.2	JUP	01414	NP_002221.1	in vitro	11707392,11348595,11136974,9298899,8074697
PTPRF	01552	NP_002831.2	JUP	01414	NP_002221.1	in vitro	9245795
CDH1	01885	BAA88957.1	JUP	01414	NP_002221.1	in vitro;in vivo	8207061,7542250,10959047,1639850,7890674,11226248,8074697
DSC3	02604	NP_001932.2	JUP	01414	NP_002221.1	in vivo	10769211
PTPRJ	02955	NP_002834.3	JUP	01414	NP_002221.1	in vitro	12370829
CTNND1	03026	NP_001078927.1	JUP	01414	NP_002221.1	in vivo	7876318
CDH5	03075	NP_001786.2	JUP	01414	NP_002221.1	in vitro;in vivo;yeast 2-hybrid	9739078,12003790
PKD1	03203	NP_001009944.2	JUP	01414	NP_002221.1	in vitro;in vivo	11274246
IFNGR2	00956	NP_005525.2	IFNGR1	00127	NP_000407.1	in vivo	7673114
TCF7L2	03751	NP_110383.2	JUP	01414	NP_002221.1	in vitro	11711551
PTPRK	03968	NP_001129120.1	JUP	01414	NP_002221.1	in vitro;in vivo	8663237
PKP2	04177	NP_004563.2	JUP	01414	NP_002221.1	in vivo	11790773
PTPN14	04402	NP_005392.2	JUP	01414	NP_002221.1	in vitro	12808048
BTRC	04596	NP_378663.1	JUP	01414	NP_002221.1	in vivo	10803460
AXIN1	04819	NP_003493.1	JUP	01414	NP_002221.1	in vitro;in vivo	10488109
SVEP1	12942	NP_699197.3	SMAD9	04484	BAA21128.1	yeast 2-hybrid	15231748
PLG	01417	NP_000292.1	PLG	01417	NP_000292.1	in vitro;in vivo	11729324,9737862
SERPINE1	01418	NP_000593.1	PLG	01417	NP_000292.1	in vitro	11113116
PLAT	01419	NP_000921.1	PLG	01417	NP_000292.1	in vitro	11928826
IFNG	00957	NP_000610.2	IFNGR1	00127	NP_000407.1	in vitro;in vivo	12165521,10986460,11250200
PAPPA	01448	NP_002572.2	PLG	01417	NP_000292.1	in vitro	7586586
PRNP	01453	NP_000302.1	PLG	01417	NP_000292.1	in vivo	11100730
KLK3	01461	NP_001639.1	PLG	01417	NP_000292.1	in vitro	10604721
MMP7	01525	NP_002414.1	PLG	01417	NP_000292.1	in vitro	9360944,9548733
SPARC	01631	NP_003109.1	PLG	01417	NP_000292.1	in vitro	2745554,7982919
CLEC3B	01759	NP_003269.2	PLG	01417	NP_000292.1	in vitro	10964919
THBS1	01765	NP_003237.2	PLG	01417	NP_000292.1	in vitro	2522013
PLAU	01883	NP_002649.1	PLG	01417	NP_000292.1	in vitro	3920216,2829380,4226004
C7	01957	NP_000578.2	PLG	01417	NP_000292.1	in vitro	7814888
JAK1	00992	NP_002218.2	IFNGR1	00127	NP_000407.1	in vivo	12133952
F10	01966	NP_000495.1	PLG	01417	NP_000292.1	in vitro	11371191
KNG1	01970	NP_001095886.1	PLG	01417	NP_000292.1	in vitro	9428707
SERPINF2	02029	NP_000925.2	PLG	01417	NP_000292.1	in vitro	2437112,3334852,158022,134998
AMOT	02327	NP_001106962.1	PLG	01417	NP_000292.1	in vitro	11257124
PLG	01417	NP_000292.1	PCOLCE	02603	NP_002584.2	in vitro	10625689
PLG	01417	NP_000292.1	MEP1A	02666	NP_005579.2	in vitro	12189145
LAMA3	02883	NP_937762.1	PLG	01417	NP_000292.1	in vitro	10956663
PLG	01417	NP_000292.1	F2RL1	02960	NP_005233.3	in vitro;in vivo	12604689,10978167,9020112
SERPINI1	03901	NP_005016.1	PLG	01417	NP_000292.1	in vitro	12228252
CPB2	04374	NP_001863.2	PLG	01417	NP_000292.1	in vitro	1939207
DEK	00503	NP_003463.1	TFAP2A	00128	NP_003211.1	in vitro;in vivo	12595566
SERPINB13	05118	NP_036529.1	PLG	01417	NP_000292.1	in vitro	10512713
SERPING1	06033	NP_000053.2	PLG	01417	NP_000292.1	in vitro	9234243
CHGA	07170	NP_001266.1	PLG	01417	NP_000292.1	in vitro	11342539
NGF	08874	NP_002497.2	PLG	01417	NP_000292.1	in vitro;in vivo	11729324
TFPI2	08962	NP_006519.1	PLG	01417	NP_000292.1	in vitro	8555184
RUVBL1	09143	NP_003698.1	PLG	01417	NP_000292.1	in vitro	11027681
CDCP1	16696	NP_073753.3	PLG	01417	NP_000292.1	in vivo	14739293
PRPF40A	10995	NP_060362.3	SMAD4	02995	NP_005350.1	yeast 2-hybrid	15231748
PLAT	01419	NP_000921.1	SERPINE1	01418	NP_000593.1	in vitro;in vivo	2110366,8607113,3090045
F2	01488	NP_000497.1	SERPINE1	01418	NP_000593.1	in vitro	10543954
INPPL1	02900	NP_001558.3	FLNC	00018	NP_001449.3	in vitro;in vivo;yeast 2-hybrid	11739414
CASP1	00977	NP_150634.1	TFAP2A	00128	NP_003211.1	in vitro;in vivo	11438643
MMP3	01703	NP_002413.1	SERPINE1	01418	NP_000593.1	in vitro	10967118
PLAU	01883	NP_002649.1	SERPINE1	01418	NP_000593.1	in vitro;in vivo	2161846,2544876,3090045
VTN	01902	NP_000629.3	SERPINE1	01418	NP_000593.1	in vitro;in vivo	8830783,11796824,9065424,12808446
LRP2	02509	NP_004516.2	SERPINE1	01418	NP_000593.1	in vitro	8344937
LRP1B	16383	NP_061027.2	SERPINE1	01418	NP_000593.1	in vivo	11384978
MAPK1	01496	NP_002736.3	PLAT	01419	NP_000921.1	in vitro	15861134
SPARC	01631	NP_003109.1	PLAT	01419	NP_000921.1	in vitro	2745554
CLEC3B	01759	NP_003269.2	PLAT	01419	NP_000921.1	in vitro	12694198
PLAU	01883	NP_002649.1	PLAT	01419	NP_000921.1	in vitro	7721771
F10	01966	NP_000495.1	PLAT	01419	NP_000921.1	in vitro	11371191
YBX1	01095	NP_004550.2	TFAP2A	00128	NP_003211.1	in vitro;in vivo	9830047,11973333
LAMA3	02883	NP_937762.1	PLAT	01419	NP_000921.1	in vitro	10956663
MAPK3	03479	NP_002737.2	PLAT	01419	NP_000921.1	in vitro	15861134
SERPINA5	03503	NP_000615.3	PLAT	01419	NP_000921.1	in vivo	2551064
PLAT	01419	NP_000921.1	SERPINI1	03901	NP_005016.1	in vitro;in vivo	12354288,12228252
SERPING1	06033	NP_000053.2	PLAT	01419	NP_000921.1	in vivo	7586269
PRPF40A	10995	NP_060362.3	SNRNP70	01617	NP_003080.2	yeast 2-hybrid	15231748
LRP1B	16383	NP_061027.2	PLAT	01419	NP_000921.1	in vivo	11384978
CKAP4	16717	NP_006816.2	PLAT	01419	NP_000921.1	in vitro;in vivo	12913003
RB1	01574	NP_000312.2	SERPINB2	01420	NP_002566.1	in vitro;in vivo	12944478
PLAU	01883	NP_002649.1	SERPINB2	01420	NP_002566.1	in vitro;in vivo	2161846,8388810,2166055
RB1	01574	NP_000312.2	TFAP2A	00128	NP_003211.1	in vitro;in vivo	9632747
IRF3	04769	NP_001562.1	SERPINB2	01420	NP_002566.1	in vitro;in vivo;yeast 2-hybrid	12883638
PLAU	01883	NP_002649.1	PLAUR	01421	NP_002650.1	in vitro;in vivo	3031025,11501527,3023326
VTN	01902	NP_000629.3	PLAUR	01421	NP_002650.1	in vitro;in vivo	8830783
KNG1	01970	NP_001095886.1	PLAUR	01421	NP_002650.1	in vivo	14764580
FAP	02674	NP_004451.2	PLAUR	01421	NP_002650.1	in vitro;in vivo	12376466
MMP12	03027	NP_002417.2	PLAUR	01421	NP_002650.1	in vitro;in vivo	12195704
LRP1B	16383	NP_061027.2	PLAUR	01421	NP_002650.1	in vivo	11384978,12194987
ARR3	02358	NP_004303.2	PTAFR	01422	NP_000943.1	in vitro;in vivo	11729201
RGS4	03947	NP_001095915.1	PTAFR	01422	NP_000943.1	in vitro	11297424
PDGFRB	01423	NP_002600.1	PDGFRB	01423	NP_002600.1	in vitro;in vivo	10821867,9207175,8195171,8617789,7935391,8940081,12062403,10391677
TP53	01859	NP_000537.3	TFAP2A	00128	NP_003211.1	in vitro;in vivo;yeast 2-hybrid	12226108
ITGB3	01428	NP_000203.2	PDGFRB	01423	NP_002600.1	in vitro;in vivo	10964931
PDGFRA	01429	NP_006197.1	PDGFRB	01423	NP_002600.1	in vitro;in vivo	2542288,7523122,2161888,1847074
EIF2AK2	01468	NP_002750.1	PDGFRB	01423	NP_002600.1	in vivo	11350938
PTPN11	01470	NP_002825.3	PDGFRB	01423	NP_002600.1	in vitro;in vivo	7691811,12681492,8041791
PTPN1	01477	NP_002818.1	PDGFRB	01423	NP_002600.1	in vivo	7545675
PDGFB	01815	NP_002599.1	PDGFRB	01423	NP_002600.1	in vitro;in vivo	11903042
NCK1	02740	NP_006144.1	PDGFRB	01423	NP_002600.1	in vitro;in vivo	9362449
SHC1	02780	NP_001123512.1	PDGFRB	01423	NP_002600.1	in vivo	8195171
PTK2	02859	NP_005598.3	PDGFRB	01423	NP_002600.1	in vitro;in vivo	10806474
PTPRJ	02955	NP_002834.3	PDGFRB	01423	NP_002600.1	in vitro;in vivo	12062403
CASP3	02799	NP_004337.2	TFAP2A	00128	NP_003211.1	in vitro;in vivo	11438643
COPB1	02981	NP_057535.1	PDGFRB	01423	NP_002600.1	in vivo	9207175
SNX1	03171	NP_003090.2	PDGFRB	01423	NP_002600.1	in vitro;in vivo;yeast 2-hybrid	9819414
BAG1	03292	NP_004314.4	PDGFRB	01423	NP_002600.1	in vivo	8947043
GRB10	03312	NP_005302.3	PDGFRB	01423	NP_002600.1	in vitro	9006901
GRB14	03313	NP_004481.2	PDGFRB	01423	NP_002600.1	in vitro;in vivo	8647858
COPA	03564	NP_001091868.1	PDGFRB	01423	NP_002600.1	in vitro;in vivo	9207175
S1PR1	03578	NP_001391.2	PDGFRB	01423	NP_002600.1	in vivo	12480944
NCK2	05378	NP_003572.2	PDGFRB	01423	NP_002600.1	in vitro	11027258
SLC9A3R1	05406	NP_004243.1	PDGFRB	01423	NP_002600.1	in vitro;in vivo	11046132,16456542
PDAP1	06149	NP_055706.1	PDGFRB	01423	NP_002600.1	in vitro	11331882
CASP6	03321	NP_001217.2	TFAP2A	00128	NP_003211.1	in vitro;in vivo	11438643
PTPN2	06768	NP_002819.1	PDGFRB	01423	NP_002600.1	in vitro;in vivo	14966296,15588985
SNX2	09332	NP_003091.2	PDGFRB	01423	NP_002600.1	in vitro;in vivo;yeast 2-hybrid	9819414
SNX4	09334	NP_003785.1	PDGFRB	01423	NP_002600.1	in vitro	9819414
PDGFD	17830	NP_079484.1	PDGFRB	01423	NP_002600.1	in vivo	14514732
PDGFA	01424	NP_002598.4	PDGFA	01424	NP_002598.4	in vitro	10681572
PDGFRA	01429	NP_006197.1	PDGFA	01424	NP_002598.4	in vitro;in vivo	2544881
SPARC	01631	NP_003109.1	PDGFA	01424	NP_002598.4	in vitro	1311092
DUSP3	02553	NP_004081.1	PDGFA	01424	NP_002598.4	in vitro	1281549
PDAP1	06149	NP_055706.1	PDGFA	01424	NP_002598.4	in vitro	8780057
PECAM1	01425	NP_000433.3	PECAM1	01425	NP_000433.3	in vitro	10350061,10425179
WWP1	03811	NP_008944.1	TFAP2A	00128	NP_003211.1	in vitro	9169421
ITGB3	01428	NP_000203.2	PECAM1	01425	NP_000433.3	in vivo	10982404
PTPN11	01470	NP_002825.3	PECAM1	01425	NP_000433.3	in vitro;in vivo	9054388
PTPN6	01475	NP_536859.1	PECAM1	01425	NP_000433.3	in vitro;in vivo	9774457
PRKCE	01500	NP_005391.1	PECAM1	01425	NP_000433.3	in vitro	10801826
SRC	01819	NP_005408.1	PECAM1	01425	NP_000433.3	in vitro;in vivo	10858437
INPP5D	09033	NP_001017915.1	PECAM1	01425	NP_000433.3	in vitro	10350061
PRPF40A	10995	NP_060362.3	BAT3	00808	NP_004630.3	yeast 2-hybrid	15231748
PROC	01466	NP_000303.1	PF4	01426	NP_002610.1	in vitro	9395524
SRGN	01513	NP_002718.2	PF4	01426	NP_002610.1	in vitro;in vivo	8613703
THBD	01764	NP_000352.1	PF4	01426	NP_002610.1	in vitro	9395524
WWP2	03812	NP_008945.2	TFAP2A	00128	NP_003211.1	in vitro	9169421
CXCR3	02936	AAP55851.1	PF4	01426	NP_002610.1	in vitro	12782716
LDLR	06091	NP_000518.1	PF4	01426	NP_002610.1	in vivo	11986215
PIR	04510	NP_003653.1	SMAD9	04484	BAA21128.1	yeast 2-hybrid	15231748
ITGB3	01428	NP_000203.2	ITGB3	01428	NP_000203.2	in vitro;in vivo	12606711,14681217
PDGFRA	01429	NP_006197.1	ITGB3	01428	NP_000203.2	in vitro;in vivo	11953315
CD36	01430	NP_000063.2	ITGB3	01428	NP_000203.2	in vivo	11238109
TLN1	01726	NP_006280.3	ITGB3	01428	NP_000203.2	in vitro;in vivo	11932255,10497223,12606711
THBS1	01765	NP_003237.2	ITGB3	01428	NP_000203.2	in vitro	2478219
SRC	01819	NP_005408.1	ITGB3	01428	NP_000203.2	in vitro;in vivo	11723131
TGM2	01825	NP_004604.2	ITGB3	01428	NP_000203.2	in vitro;in vivo	10684262
MAGI1	04020	NP_001028229.1	TFAP2A	00128	NP_003211.1	in vitro	9169421
ITGAV	01903	NP_002201.1	ITGB3	01428	NP_000203.2	in vitro	9686320,11884718
P2RY2	02499	NP_788086.1	ITGB3	01428	NP_000203.2	in vitro;in vivo	11331301
EPS8	02563	NP_004438.3	ITGB3	01428	NP_000203.2	in vitro	12606711
PTK2	02859	NP_005598.3	ITGB3	01428	NP_000203.2	in vitro;in vivo	8649427
PTK2B	03131	NP_004094.3	ITGB3	01428	NP_000203.2	in vitro;in vivo	11683411
DAB2	03139	NP_001334.2	ITGB3	01428	NP_000203.2	in vitro	12606711
ILK	03842	NP_004508.1	ITGB3	01428	NP_000203.2	in vivo	12372433
LRP5	04616	NP_002326.2	SMAD9	04484	BAA21128.1	yeast 2-hybrid	15231748
DOK1	04228	NP_001372.1	ITGB3	01428	NP_000203.2	in vitro	12606711
DAB1	04582	NP_066566.3	ITGB3	01428	NP_000203.2	in vitro	12606711
EP300	04078	NP_001420.2	TFAP2A	00128	NP_003211.1	in vivo;yeast 2-hybrid	12586840
NUMB	04767	NP_001005743.1	ITGB3	01428	NP_000203.2	in vitro	12606711
PDPK1	05556	NP_002604.1	ITGB3	01428	NP_000203.2	in vitro	10896934
ITGA2B	06377	NP_000410.2	ITGB3	01428	NP_000203.2	in vitro;in vivo	1429573,14681217,15067009,11606749
ITGB3BP	09267	NP_055103.3	ITGB3	01428	NP_000203.2	in vitro;yeast 2-hybrid	7593198,11864709
ANGPTL3	10381	NP_055310.1	ITGB3	01428	NP_000203.2	in vitro	11877390
TENC1	16256	NP_056134.2	ITGB3	01428	NP_000203.2	in vitro	12606711
PDGFRA	01429	NP_006197.1	PDGFRA	01429	NP_006197.1	in vitro;in vivo	2542288,7523122,2161888,9546424,10837138,7535778
PTPN11	01470	NP_002825.3	PDGFRA	01429	NP_006197.1	in vitro;in vivo	8943348
PDGFB	01815	NP_002599.1	PDGFRA	01429	NP_006197.1	in vitro;in vivo	2544881
ITGAV	01903	NP_002201.1	PDGFRA	01429	NP_006197.1	in vitro;in vivo	11953315
ACHE	00010	NP_056646.1	ACHE	00010	NP_056646.1	in vivo	7085778
CITED2	04245	NP_006070.2	TFAP2A	00128	NP_003211.1	in vitro;in vivo;yeast 2-hybrid	12586840
SHB	02635	NP_003019.2	PDGFRA	01429	NP_006197.1	in vitro;in vivo	10837138
CAV1	03028	NP_001744.2	PDGFRA	01429	NP_006197.1	in vitro	10066366
GRB14	03313	NP_004481.2	PDGFRA	01429	NP_006197.1	in vitro;in vivo	8647858
CRKL	03596	NP_005198.1	PDGFRA	01429	NP_006197.1	in vivo	9546424
SLC9A3R1	05406	NP_004243.1	PDGFRA	01429	NP_006197.1	in vitro	11882663,11046132
SNX2	09332	NP_003091.2	PDGFRA	01429	NP_006197.1	in vitro;in vivo	9819414
SNX4	09334	NP_003785.1	PDGFRA	01429	NP_006197.1	in vivo	9819414
PDGFC	10529	NP_057289.1	PDGFRA	01429	NP_006197.1	in vitro;in vivo	11297552,10806482,11342471
SNX6	12086	NP_689419.2	PDGFRA	01429	NP_006197.1	in vitro;in vivo	11279102
THBS1	01765	NP_003237.2	CD36	01430	NP_000063.2	in vivo	10772961,10487979
LDLRAP1	05765	NP_056442.2	TFAP2A	00128	NP_003211.1	in vitro	12221107
SRC	01819	NP_005408.1	CD36	01430	NP_000063.2	in vivo	7521304
MATK	02496	NP_002369.2	CD36	01430	NP_000063.2	in vivo	9171348
ITGA2B	06377	NP_000410.2	CD36	01430	NP_000063.2	in vivo	11238109
MLL2	03664	NP_003473.3	SMAD1	03356	NP_005891.1	yeast 2-hybrid	15231748
MLL2	03664	NP_003473.3	SMAD9	04484	BAA21128.1	yeast 2-hybrid	15231748
-	08124	NP_689686.1	SMAD9	04484	BAA21128.1	yeast 2-hybrid	15231748
SF3B1	09281	NP_036565.2	SMAD1	03356	NP_005891.1	yeast 2-hybrid	15231748
GP1BA	01976	NP_000164.4	GP5	01431	NP_004479.1	in vivo	1730602
YWHAZ	03183	NP_003397.1	GP5	01431	NP_004479.1	in vitro	9425086
CITED4	06011	NP_597724.1	TFAP2A	00128	NP_003211.1	in vitro	11744733
GP1BA	01976	NP_000164.4	GP9	01432	NP_000165.1	in vivo	2436691
GP1BA	01976	NP_000164.4	SELP	01433	NP_002996.2	in vitro;in vivo	10499919
CD24	02510	NP_037362.1	SELP	01433	NP_002996.2	in vivo	9129046
SELPLG	02845	Q14242	SELP	01433	NP_002996.2	in vitro;in vivo	9128259,10713099,17064811
SELP	01433	NP_002996.2	AP1M1	04639	NP_001123996.1	in vitro	11247301
SNX17	05812	NP_055563.1	SELP	01433	NP_002996.2	yeast 2-hybrid	11237770
SERPING1	06033	NP_000053.2	SELP	01433	NP_002996.2	in vivo	14568956
VTN	01902	NP_000629.3	PVR	01434	NP_006496.3	in vitro	11437656
DYNLT3	02249	NP_006511.1	PVR	01434	NP_006496.3	in vivo	11751937
AP1M2	06296	NP_005489.2	PVR	01434	NP_006496.3	in vitro;yeast 2-hybrid	11573956
EPN2	06271	NP_055779.2	TFAP2A	00128	NP_003211.1	in vivo	10567358
PVRL1	07200	NP_002846.3	PVR	01434	NP_006496.3	in vitro	12011057
PVRL3	08454	NP_056295.1	PVR	01434	NP_006496.3	in vitro	12759359
CD226	09252	NP_006557.2	PVR	01434	NP_006496.3	in vitro	12913096
SF3B1	09281	NP_036565.2	SMAD9	04484	BAA21128.1	yeast 2-hybrid	15231748
PARP1	01435	NP_001609.2	PARP1	01435	NP_001609.2	in vitro	12519782
PCNA	01456	NP_002583.1	PARP1	01435	NP_001609.2	in vivo	12930846
RXRA	01577	NP_002948.1	PARP1	01435	NP_001609.2	in vitro	10082530
RPS3A	01606	NP_000997.1	PARP1	01435	NP_001609.2	in vitro;yeast 2-hybrid	11790116
TP53	01859	NP_000537.3	PARP1	01435	NP_001609.2	in vitro;in vivo	9565608,12898523,14627987
APOC1	00131	NP_001636.1	APOA2	00129	NP_001634.1	in vitro	6789904
XRCC1	01909	NP_006288.2	PARP1	01435	NP_001609.2	in vivo;yeast 2-hybrid	9584196,14500814,15555565
SF3B1	09281	NP_036565.2	SNIP1	06999	NP_078976.2	yeast 2-hybrid	15231748
POLA1	02416	NP_058633.2	PARP1	01435	NP_001609.2	in vitro;in vivo	9563011,9518481
PRKDC	02941	NP_008835.5	PARP1	01435	NP_001609.2	in vivo	9398855
MYBL2	03247	NP_002457.1	PARP1	01435	NP_001609.2	in vivo	10744766
CPXM2	08517	NP_937791.2	SMAD9	04484	BAA21128.1	yeast 2-hybrid	15231748
ODZ3	14874	NP_001073946.1	SMAD4	02995	NP_005350.1	yeast 2-hybrid	15231748
EXPH5	08341	NP_055880.2	SMAD9	04484	BAA21128.1	yeast 2-hybrid	15231748
BUB3	04761	NP_004716.1	PARP1	01435	NP_001609.2	in vivo	12011073
APOD	00134	NP_001638.1	APOA2	00129	NP_001634.1	in vitro	7918467
ZNF423	05189	NP_055884.2	PARP1	01435	NP_001609.2	in vitro;yeast 2-hybrid	14623329
WRN	05212	NP_000544.2	PARP1	01435	NP_001609.2	in vivo	14734561
NCOA6	05599	NP_054790.2	PARP1	01435	NP_001609.2	in vitro	12519782
APTX	05892	NP_778243.1	PARP1	01435	NP_001609.2	in vivo	15044383
CDKN2A	02542	NP_478102.1	RPS7	04712	NP_001002.1	yeast 2-hybrid	16582619
XRCC5	08935	NP_066964.1	PARP1	01435	NP_001609.2	in vitro;in vivo	14734561,17283121
PARP2	09660	Q9UGN5	PARP1	01435	NP_001609.2	in vivo	12217960
SWAP70	10378	NP_055870.2	PARP1	01435	NP_001609.2	in vitro	9642267
RBM14	11485	NP_006319.1	PARP1	01435	NP_001609.2	in vitro	11443112
SFRS12	18043	NP_001070667.1	PARP1	01435	NP_001609.2	in vitro;in vivo;yeast 2-hybrid	14559993
APOF	00137	NP_001629.1	APOA2	00129	NP_001634.1	in vitro	6816269
RFX1	02476	NP_002909.4	SMAD4	02995	NP_005350.1	yeast 2-hybrid	15231748
RFX1	02476	NP_002909.4	SMAD1	03356	NP_005891.1	yeast 2-hybrid	15231748
RFX1	02476	NP_002909.4	SMAD9	04484	BAA21128.1	yeast 2-hybrid	15231748
RAB3B	01540	NP_002858.2	PIGR	01436	NP_002635.2	in vitro;in vivo	11832247
CCL5	01751	NP_002976.2	PIGR	01436	NP_002635.2	in vivo	11509627
AP1M1	04639	NP_001123996.1	PIGR	01436	NP_002635.2	in vivo	10809756
LEMD3	09704	NP_055134.2	SMAD9	04484	BAA21128.1	yeast 2-hybrid	15231748
PKD1	03203	NP_001009944.2	PKD2	01437	NP_000288.1	in vivo;yeast 2-hybrid	9192675
DIAPH1	03670	NP_005210.3	PKD2	01437	NP_000288.1	in vivo	15123714
CD2AP	05026	NP_036252.1	PKD2	01437	NP_000288.1	in vivo;yeast 2-hybrid	10913159
C4A	00401	NP_009224.2	APOA2	00129	NP_001634.1	in vitro;in vivo	7518568
TNNI3	11769	NP_000354.4	PKD2	01437	NP_000288.1	in vitro;in vivo;yeast 2-hybrid	12525172
TRPC1	11894	NP_003295.1	PKD2	01437	NP_000288.1	in vitro;in vivo;yeast 2-hybrid	10097141
HAX1	12075	NP_006109.2	PKD2	01437	NP_000288.1	in vivo;yeast 2-hybrid	10760273
SSBP1	02703	NP_003134.1	POLG	01438	NP_002684.1	in vivo	10827171
CSNK1E	02919	NP_001885.1	APC	01439	NP_000029.2	in vivo	11487578,15327768
PRKACA	03382	NP_002721.1	APC	01439	NP_000029.2	in vitro;in vivo	11050185,11166179
PPP2R5A	03384	NP_006234.1	APC	01439	NP_000029.2	in vivo;yeast 2-hybrid	10092233
KIFAP3	03499	NP_055785.2	APC	01439	NP_000029.2	in vitro	11912492
SIAH1	03736	NP_001006611.1	APC	01439	NP_000029.2	in vitro;in vivo;yeast 2-hybrid	11389840
PLTP	01399	NP_006218.1	APOA2	00129	NP_001634.1	in vitro	9469594
BUB1	03907	NP_004327.1	APC	01439	NP_000029.2	in vitro;in vivo	11283619
MAPRE1	04379	NP_036457.1	APC	01439	NP_000029.2	in vitro;in vivo;yeast 2-hybrid	11470413,12388762,7606712
AXIN1	04819	NP_003493.1	APC	01439	NP_000029.2	in vivo;yeast 2-hybrid	11297546,9734785
RP1	04896	NP_006260.1	APC	01439	NP_000029.2	in vivo	10188731
AXIN2	04935	NP_004646.3	APC	01439	NP_000029.2	in vitro;in vivo;yeast 2-hybrid	10966653
ARHGEF4	05559	NP_056135.2	APC	01439	NP_000029.2	in vitro;in vivo;yeast 2-hybrid	10947987
DLGAP1	09260	NP_004737.2	APC	01439	NP_000029.2	in vivo	9286858
PRKCA	01498	NP_002728.1	KCNE1	01442	NP_000210.2	in vitro	1553557
KCNQ1	06341	NP_000209.2	KCNE1	01442	NP_000210.2	in vitro	11104781
APOA1BP	16397	NP_658985.2	APOA2	00129	NP_001634.1	in vitro	11991719
KCNA4	01444	NP_002224.1	KCNA2	01443	NP_004965.1	in vitro;in vivo	10428758,10428084
PTPRA	01476	NP_002827.1	KCNA2	01443	NP_004965.1	in vitro;in vivo	9878055,15588985
KCNA2	01443	NP_004965.1	ETV1	02765	NP_004947.2	in vivo	12569367,12917345,12213813,11551945
KCNAB1	03089	NP_751892.1	KCNA2	01443	NP_004965.1	in vivo	11401852,8636142
KCNAB2	03090	NP_003627.1	KCNA2	01443	NP_004965.1	in vivo	10428084,8636142
PTK2B	03131	NP_004094.3	KCNA2	01443	NP_004965.1	in vivo	11739373
ZSCAN4	15899	NP_689890.1	SMAD1	03356	NP_005891.1	yeast 2-hybrid	15231748
KCNA5	08888	NP_002225.2	KCNA2	01443	NP_004965.1	in vivo	12815189
KCNA3	15937	NP_002223.3	KCNA2	01443	NP_004965.1	in vitro	12944270
ZSCAN4	15899	NP_689890.1	SMAD9	04484	BAA21128.1	yeast 2-hybrid	15231748
MAP2K4	03213	NP_003001.1	FLNC	00018	NP_001449.3	in vitro;in vivo;yeast 2-hybrid	9006895
GPLD1	03946	NP_001494.2	APOA4	00130	NP_000473.2	in vitro;in vivo	11254757
E4F1	04317	NP_004415.2	SMAD9	04484	BAA21128.1	yeast 2-hybrid	15231748
DLG2	04663	NP_001136171.1	KCNA4	01444	NP_002224.1	in vitro	11997254
DLGAP1	09260	NP_004737.2	KCNA4	01444	NP_002224.1	in vivo	9024696
SNTG1	16373	NP_061840.1	KCNA4	01444	NP_002224.1	in vitro	11352924
RBP4	01580	NP_006735.2	TTR	01447	NP_000362.1	in vitro;in vivo	11853533,574085,12593674,8089102
LRP2	02509	NP_004516.2	TTR	01447	NP_000362.1	in vitro;in vivo	10982792
APOA1	02517	NP_000030.1	TTR	01447	NP_000362.1	in vitro	10627502
PAPPA	01448	NP_002572.2	PAPPA	01448	NP_002572.2	in vitro	10913121
PRG2	09283	NP_002719.3	PAPPA	01448	NP_002572.2	in vitro	10913121,12421832,7685339
TNNI3	11769	NP_000354.4	PAPPA	01448	NP_002572.2	in vitro	12626203
ATN1	06311	NP_001931.2	SIAH2	03737	NP_005058.3	yeast 2-hybrid	16713569
KIAA0226	11069	NP_055502.1	SMAD9	04484	BAA21128.1	yeast 2-hybrid	15231748
SECISBP2	07408	NP_076982.3	SMAD9	04484	BAA21128.1	yeast 2-hybrid	15231748
SYN1	02433	NP_008881.2	PFN2	01451	NP_444252.1	in vitro	9463375
ROCK1	03414	NP_005397.1	PFN2	01451	NP_444252.1	in vitro;in vivo	14517206
VASP	03415	NP_003361.1	PFN2	01451	NP_444252.1	in vitro;in vivo;yeast 2-hybrid	10882740,7737110
DNM1	03851	NP_004399.2	PFN2	01451	NP_444252.1	in vitro;in vivo	9463375
FHOD1	06049	NP_037373.2	PFN2	01451	NP_444252.1	in vitro;yeast 2-hybrid	12677009
EVL	10942	NP_057421.1	PFN2	01451	NP_444252.1	in vitro	10945997
ARNT	00524	NP_001659.1	SMAD9	04484	BAA21128.1	yeast 2-hybrid	15231748
CALR	00169	NP_004334.1	APOB	00133	NP_000375.2	in vitro;in vivo	10513896,12397072
ATF7IP	09811	NP_060649.3	SMAD4	02995	NP_005350.1	yeast 2-hybrid	15231748
DNM2	03852	NP_001005360.1	PFN1	01452	NP_005013.1	in vitro;in vivo	12419186
ATF7IP	09811	NP_060649.3	RRBP1	11796	NP_004578.2	yeast 2-hybrid	15231748
WASF1	05434	NP_003922.1	PFN1	01452	NP_005013.1	in vitro;in vivo	9843499
WASL	05448	NP_003932.3	PFN1	01452	NP_005013.1	in vitro;in vivo	9822597
RHOQ	05791	NP_036381.2	PFN1	01452	NP_005013.1	in vitro;yeast 2-hybrid	10445846
FMNL1	06876	NP_005883.2	PFN1	01452	NP_005013.1	in vitro;in vivo	10958683
XPO6	10525	NP_055986.1	PFN1	01452	NP_005013.1	in vitro	14592989
ENAH	12360	NP_001008493.1	PFN1	01452	NP_005013.1	in vitro;in vivo	9473484
APBB1IP	16420	NP_061916.3	PFN1	01452	NP_005013.1	in vitro;in vivo;yeast 2-hybrid	15469846
CANX	00252	NP_001737.1	APOB	00133	NP_000375.2	in vitro;in vivo	14498830
WIPF2	18304	NP_573571.1	PFN1	01452	NP_005013.1	in vitro;in vivo	12213210
ATF7IP	09811	NP_060649.3	PSG3	08892	NP_066296.2	yeast 2-hybrid	15231748
ATF7IP	09811	NP_060649.3	KRT7	01014	NP_005547.3	yeast 2-hybrid	15231748
CLU	01706	NP_001822.2	PRNP	01453	NP_000302.1	in vivo	15146195
L1CAM	02394	NP_000416.1	PRNP	01453	NP_000302.1	in vivo	15146195
CAV1	03028	NP_001744.2	PRNP	01453	NP_000302.1	in vivo	10988071
NCAM2	03619	NP_004531.2	PRNP	01453	NP_000302.1	in vivo	15146195
DNM1	03851	NP_004399.2	PRNP	01453	NP_000302.1	in vivo	15146195
APBB1	04087	NP_001155.1	PRNP	01453	NP_000302.1	in vivo	15146195
PPIB	00458	NP_000933.1	APOB	00133	NP_000375.2	in vitro	12397072
ADAM23	04752	NP_003803.1	PRNP	01453	NP_000302.1	in vivo	15146195
STIP1	05454	NP_006810.1	PRNP	01453	NP_000302.1	in vivo	12093732
SPARCL1	06919	NP_004675.3	PRNP	01453	NP_000302.1	in vivo	15146195
P4HB	07181	NP_000909.2	PRNP	01453	NP_000302.1	in vivo	15146195
CNTN1	07189	NP_001834.2	PRNP	01453	NP_000302.1	in vivo	15146195
OPCML	07198	NP_002536.1	PRNP	01453	NP_000302.1	in vivo	15146195
PVRL1	07200	NP_002846.3	PRNP	01453	NP_000302.1	in vivo	15146195
LSAMP	09128	NP_002329.2	PRNP	01453	NP_000302.1	in vivo	15146195
CLSTN1	10837	NP_001009566.1	PRNP	01453	NP_000302.1	in vivo	15146195
MOG	11831	NP_002424.3	PRNP	01453	NP_000302.1	in vivo	15146195
HSPA5	00682	NP_005338.1	APOB	00133	NP_000375.2	in vitro;in vivo	12397072
ERI3	15175	NP_076971.1	PRNP	01453	NP_000302.1	in vivo	11571277
RB1	01574	NP_000312.2	PHB	01454	NP_002625.1	in vitro;in vivo;yeast 2-hybrid	10376528
RBL2	01576	NP_005602.3	PHB	01454	NP_002625.1	in vitro;in vivo	10376528
E2F1	01806	NP_005216.1	PHB	01454	NP_002625.1	in vitro;in vivo	10523633,14637159
TP53	01859	NP_000537.3	PHB	01454	NP_002625.1	in vitro;in vivo	14500729
SMARCA2	02483	NP_003061.3	PHB	01454	NP_002625.1	in vivo	12065415
MAP3K10	02533	NP_002437.2	PHB	01454	NP_002625.1	in vitro	9629920
NCOR1	02911	NP_006302.2	PHB	01454	NP_002625.1	in vivo	12466959
HDAC1	03143	NP_004955.2	PHB	01454	NP_002625.1	in vivo	12466959
SMARCA4	04459	NP_001122321.1	PHB	01454	NP_002625.1	in vivo	12065415
HSPA1A	00774	NP_005336.3	APOB	00133	NP_000375.2	in vitro	9252351
SIN3A	09690	NP_056292.1	PHB	01454	NP_002625.1	in vivo	12466959
ATF7IP	09811	NP_060649.3	COL4A2	00355	NP_001837.2	yeast 2-hybrid	15231748
ZNF484	18346	NP_113674.1	SMAD9	04484	BAA21128.1	yeast 2-hybrid	15231748
INS	01455	NP_000198.1	INS	01455	NP_000198.1	in vivo	12021212
LRP2	02509	NP_004516.2	INS	01455	NP_000198.1	in vitro	9773776
IGFBP7	04183	NP_001544.1	INS	01455	NP_000198.1	in vitro	9388210
HLA-DQB1	05054	NP_002114.3	INS	01455	NP_000198.1	in vitro	11376336
SYTL4	06735	NP_542775.2	INS	01455	NP_000198.1	in vitro	10497219
HLA-DQA2	09982	NP_064440.1	INS	01455	NP_000198.1	in vitro	11376336
TXNDC17	11656	NP_116120.1	INS	01455	NP_000198.1	in vitro	14607844
HSP90AA1	00777	NP_001017963.2	APOB	00133	NP_000375.2	in vitro;in vivo	11333259
PCNA	01456	NP_002583.1	PCNA	01456	NP_002583.1	in vitro	8861913,7673244
RPA1	01565	NP_002936.1	PCNA	01456	NP_002583.1	in vitro	12171929
PTMA	01778	NP_001092755.1	PCNA	01456	NP_002583.1	in vitro	11310559
XRCC1	01909	NP_006288.2	PCNA	01456	NP_002583.1	in vitro;in vivo;yeast 2-hybrid	15107487
FEN1	02670	NP_004102.1	PCNA	01456	NP_002583.1	in vitro;in vivo;yeast 2-hybrid	9305916,1477073,11430825,9545252,8876181,7673186,14657243
RFC2	02675	NP_852136.1	PCNA	01456	NP_002583.1	in vitro	8093561
SUB1	02737	NP_006704.3	PCNA	01456	NP_002583.1	yeast 2-hybrid	11313979
CDKN1C	02913	NP_000067.1	PCNA	01456	NP_002583.1	in vitro;in vivo	9465025
MSH3	02931	AAB47281.1	PCNA	01456	NP_002583.1	in vitro;in vivo	11274057,11005803,12171929
PRKDC	02941	NP_008835.5	PCNA	01456	NP_002583.1	in vitro	12171929
LIPC	01058	NP_000227.2	APOB	00133	NP_000375.2	in vitro	9685400
HDAC1	03143	NP_004955.2	PCNA	01456	NP_002583.1	in vitro;in vivo	11929879
CHAF1A	03148	NP_005474.2	PCNA	01456	NP_002583.1	in vitro;in vivo;yeast 2-hybrid	10648606,16826239
ING1	03337	NP_005528.3	PCNA	01456	NP_002583.1	in vitro;in vivo	11682605,12015309
CDC6	04022	NP_001245.1	PCNA	01456	NP_002583.1	yeast 2-hybrid	9566895
EP300	04078	NP_001420.2	PCNA	01456	NP_002583.1	in vitro;in vivo	11268218
DHX9	04386	NP_001348.2	PCNA	01456	NP_002583.1	in vitro	12171929
CDK6	04533	NP_001250.1	PCNA	01456	NP_002583.1	in vivo	9667749
HUS1	04787	NP_004498.1	PCNA	01456	NP_002583.1	yeast 2-hybrid	11077446
RAD9A	04788	NP_004575.1	PCNA	01456	NP_002583.1	in vitro	11994305
POLH	04913	NP_006493.1	PCNA	01456	NP_002583.1	in vitro;yeast 2-hybrid	11585903,16763556
MTTP	01144	NP_000244.2	APOB	00133	NP_000375.2	in vivo;yeast 2-hybrid	11358959,9915855
WRN	05212	NP_000544.2	PCNA	01456	NP_002583.1	in vitro;in vivo	10871373,12633936
MYBBP1A	05349	NP_001099008.1	PCNA	01456	NP_002583.1	in vitro	12171929
MUTYH	05380	NP_001121897.1	PCNA	01456	NP_002583.1	in vitro;in vivo	11092888
GADD45B	05382	NP_056490.2	PCNA	01456	NP_002583.1	in vitro;in vivo;yeast 2-hybrid	10828065
GADD45G	05383	NP_006696.1	PCNA	01456	NP_002583.1	in vitro;in vivo;yeast 2-hybrid	11022036,10455148
CCNO	06375	NP_066970.3	PCNA	01456	NP_002583.1	in vitro;yeast 2-hybrid	10393198,12171929
APEX2	06442	NP_055296.2	PCNA	01456	NP_002583.1	in vitro;in vivo	11376153
POLE	07177	NP_006222.2	PCNA	01456	NP_002583.1	in vitro	12171929
MSH6	07202	NP_000170.1	PCNA	01456	NP_002583.1	in vitro;in vivo	11005803,12171929,11274057
POLB	07517	NP_002681.1	PCNA	01456	NP_002583.1	in vivo;yeast 2-hybrid	12063248
SGCD	03246	NP_000328.2	FLNC	00018	NP_001449.3	in vitro;in vivo;yeast 2-hybrid	10629222,14506720
HSP90B1	01860	NP_003290.1	APOB	00133	NP_000375.2	in vitro;in vivo	12397072
MCL1	08870	NP_068779.1	PCNA	01456	NP_002583.1	in vitro;in vivo;yeast 2-hybrid	10978339
ZNF587	15864	NP_116217.1	SMAD9	04484	BAA21128.1	yeast 2-hybrid	15231748
DNTT	08925	NP_004079.3	PCNA	01456	NP_002583.1	in vitro;in vivo;yeast 2-hybrid	11554927
XRCC5	08935	NP_066964.1	PCNA	01456	NP_002583.1	in vitro;in vivo	12171929,12393188
POLL	09394	NP_037406.1	PCNA	01456	NP_002583.1	in vitro;in vivo	12368291,12081642,11784855,16174846
DNTTIP2	09994	NP_055412.2	PCNA	01456	NP_002583.1	in vitro	12786946
POLD3	11446	NP_006582.1	PCNA	01456	NP_002583.1	in vitro;yeast 2-hybrid	11595739,12171929,10219083,16763556
KCTD13	12339	NP_849194.1	PCNA	01456	NP_002583.1	in vitro;in vivo	11593007
CHTF18	13059	NP_071375.1	PCNA	01456	NP_002583.1	in vitro;in vivo	12171929,12766176
DSCC1	13123	NP_076999.2	PCNA	01456	NP_002583.1	in vivo	12766176
BGN	02359	NP_001702.1	APOB	00133	NP_000375.2	in vitro	12070165
POLD2	15982	NP_006221.1	PCNA	01456	NP_002583.1	in vitro;in vivo	11986310,12171929
POLM	16208	NP_037416.1	PCNA	01456	NP_002583.1	in vitro	11724965
CHTF8	16797	NP_060274.3	PCNA	01456	NP_002583.1	in vivo	12766176
POLDIP2	17874	NP_056399.1	PCNA	01456	NP_002583.1	in vitro;in vivo;yeast 2-hybrid	12522211
PRLR	01457	NP_000940.1	PRLR	01457	NP_000940.1	in vitro	10966654
PTPN11	01470	NP_002825.3	PRLR	01457	NP_000940.1	in vitro	10991949,14522994
VAV2	02694	NP_001127870.1	PRLR	01457	NP_000940.1	in vivo	15618286
TEC	02786	NP_003206.2	PRLR	01457	NP_000940.1	in vitro;in vivo	11328862
YWHAZ	03183	NP_003397.1	PRLR	01457	NP_000940.1	in vitro;in vivo	12819209
LRP2	02509	NP_004516.2	APOB	00133	NP_000375.2	in vitro;in vivo	10330424
CISH	03897	NP_037456.5	PRLR	01457	NP_000940.1	in vivo	11713228
NEK3	04954	NP_002489.1	PRLR	01457	NP_000940.1	in vivo	15618286
SOCS3	05006	NP_003946.3	PRLR	01457	NP_000940.1	in vivo	11713228
SOCS2	05490	NP_003868.1	PRLR	01457	NP_000940.1	in vitro;in vivo	10455112,9202403
YWHAG	05639	NP_036611.2	PRLR	01457	NP_000940.1	in vitro;in vivo	12819209
PRL	07180	NP_000939.1	PRLR	01457	NP_000940.1	in vitro;in vivo	9626554,10966654,7984244
CSH1	08350	NP_072166.1	PRLR	01457	NP_000940.1	in vitro	10966654
PRDX4	05935	NP_006397.1	PRDX1	01458	NP_002565.1	in vitro;in vivo;yeast 2-hybrid	9388242
ARHGAP9	06449	NP_115885.2	SMAD9	04484	BAA21128.1	yeast 2-hybrid	15231748
MCHR1	11874	NP_005288.3	PMCH	01459	NP_002665.2	in vitro	11478907,11839762
APOA1	02517	NP_000030.1	APOB	00133	NP_000375.2	in vivo	7592581
MCHR2	12088	NP_115892.2	PMCH	01459	NP_002665.2	in vitro	11416225,11404457,11274220,11478907,11839762
GBA	06973	NP_000148.2	PSAP	01460	NP_001035930.1	in vitro	7613473
KLK3	01461	NP_001639.1	SEMG1	01641	NP_002998.1	in vitro	11027412,9092810
KLK3	01461	NP_001639.1	SERPINA1	02463	NP_000286.3	in vitro	11317942
SERPINA5	03503	NP_000615.3	KLK3	01461	NP_001639.1	in vitro	7509746,8665956,8732755
PZP	07178	NP_002855.2	KLK3	01461	NP_001639.1	in vitro	1702714
PKP2	04177	NP_004563.2	SMAD9	04484	BAA21128.1	yeast 2-hybrid	15231748
VTN	01902	NP_000629.3	POMC	01462	NP_000930.1	in vitro	2475499
LDLR	06091	NP_000518.1	APOB	00133	NP_000375.2	in vivo	12031600
MEP1A	02666	NP_005579.2	POMC	01462	NP_000930.1	in vitro	11278902
MC2R	06304	NP_000520.1	POMC	01462	NP_000930.1	in vivo	12213892
MC5R	08965	NP_005904.1	POMC	01462	NP_000930.1	in vivo	11606131,8185570
HLA-DRB3	09985	NP_072049.2	POMC	01462	NP_000930.1	in vitro	7477400
PLK1	03652	NP_005021.2	PSMA3	01463	NP_002779.1	in vivo	11205743
PSMA1	04170	NP_683877.1	PSMA3	01463	NP_002779.1	in vitro	9451443
PSMA6	04171	NP_002782.1	PSMA3	01463	NP_002779.1	in vitro	9451443
XRN2	10309	NP_036387.2	PSMA3	01463	NP_002779.1	yeast 2-hybrid	15231747
PLK1	03652	NP_005021.2	PSMA5	01464	NP_002781.2	in vivo	11205743
PELP1	10144	NP_055204.2	SMAD9	04484	BAA21128.1	yeast 2-hybrid	15231748
PDIA4	06501	NP_004902.1	APOB	00133	NP_000375.2	in vitro;in vivo	12397072,9694898
PSMB9	01514	NP_002791.1	PSMB10	01465	NP_002792.1	in vivo	10329130
PROS1	01473	NP_000304.2	PROC	01466	NP_000303.1	in vitro	1615482,2461936
F2	01488	NP_000497.1	PROC	01466	NP_000303.1	in vitro	2544585
THBD	01764	NP_000352.1	PROC	01466	NP_000303.1	in vitro	11106601,12588872
PROC	01466	NP_000303.1	F5	01964	NP_000121.2	in vitro	1615482,7989361,10026263
F8	02384	NP_000123.1	PROC	01466	NP_000303.1	in vitro;in vivo	1939075,1761551
PROCR	02801	NP_006395.2	PROC	01466	NP_000303.1	in vitro	11099506,10681521
SERPINA5	03503	NP_000615.3	PROC	01466	NP_000303.1	in vitro	11123896
F2	01488	NP_000497.1	AMBP	01467	NP_001624.1	in vivo	9183005
GRN	00733	NP_002078.1	SMAD9	04484	BAA21128.1	yeast 2-hybrid	15231748
SEC61B	06715	NP_006799.1	APOB	00133	NP_000375.2	in vivo	9565615
TMEM57	13340	NP_060672.2	SMAD9	04484	BAA21128.1	yeast 2-hybrid	15231748
EIF2AK2	01468	NP_002750.1	EIF2AK2	01468	NP_002750.1	in vitro	11337501,9528799,8887659,16373505
EIF2AK2	01468	NP_002750.1	TP53	01859	NP_000537.3	in vitro;in vivo	10348343,10747897,10884347
STAT1	02777	NP_009330.1	EIF2AK2	01468	NP_002750.1	in vitro;in vivo	9135145,11278865
CASP3	02799	NP_004337.2	EIF2AK2	01468	NP_002750.1	in vitro;in vivo	11555640
DNAJC3	03114	NP_006251.1	EIF2AK2	01468	NP_002750.1	in vitro	8576172
EIF2AK2	01468	NP_002750.1	PPP2R5A	03384	NP_006234.1	in vitro;in vivo;yeast 2-hybrid	10866685
CASP7	03457	NP_203124.1	EIF2AK2	01468	NP_002750.1	in vitro;in vivo	11555640
CASP8	03459	NP_001073594.1	EIF2AK2	01468	NP_002750.1	in vitro;in vivo	11555640
METAP2	03522	NP_006829.1	EIF2AK2	01468	NP_002750.1	in vitro;in vivo	11123929
HSPA8	07205	NP_006588.1	APOB	00133	NP_000375.2	in vivo	9694898
RAC1	03627	NP_061485.1	EIF2AK2	01468	NP_002750.1	in vitro	7738010
MAP3K5	03904	NP_005914.1	EIF2AK2	01468	NP_002750.1	in vitro;in vivo	12473108
ASH2L	05309	NP_004665.2	SMAD9	04484	BAA21128.1	yeast 2-hybrid	15231748
IKBKB	04462	NP_001547.1	EIF2AK2	01468	NP_002750.1	in vitro;in vivo	10848580
TARBP2	05446	NP_599150.1	EIF2AK2	01468	NP_002750.1	in vitro;yeast 2-hybrid	7568151,11438532,10330179
TIRAP	05878	AAH32474.1	EIF2AK2	01468	NP_002750.1	in vivo	11526399
PTGES3	06138	NP_006592.3	EIF2AK2	01468	NP_002750.1	in vitro;in vivo	11447118
PPP1CC	08911	NP_002701.1	EIF2AK2	01468	NP_002750.1	in vitro;in vivo	12138106
PRKRIR	09567	NP_004696.2	EIF2AK2	01468	NP_002750.1	in vivo	8576172
SEC61A2	15317	NP_060614.2	APOB	00133	NP_000375.2	in vivo	9565615
STRBP	10257	NP_060857.2	EIF2AK2	01468	NP_002750.1	in vivo	10684936
PRKRIP1	11460	NP_078929.1	EIF2AK2	01468	NP_002750.1	in vitro;in vivo	12679338
PPP1CA	15942	NP_001008709.1	EIF2AK2	01468	NP_002750.1	in vitro;in vivo	12138106
SMAD9	04484	BAA21128.1	SNRNP70	01617	NP_003080.2	yeast 2-hybrid	15231748
MAP2K1	01469	NP_002746.1	MAP2K1	01469	NP_002746.1	in vitro;in vivo	9733512,12697810,8226933
MAPK1	01496	NP_002736.3	MAP2K1	01469	NP_002746.1	in vitro;in vivo;yeast 2-hybrid	11823456,11352917,11741894,8157000,12594221,11134045
HRAS	01813	NP_005334.1	MAP2K1	01469	NP_002746.1	in vivo	7969158
MYC	01818	NP_002458.2	MAP2K1	01469	NP_002746.1	in vitro	7957875
ARAF	02405	NP_001645.1	MAP2K1	01469	NP_002746.1	in vitro	8157000,8621729,8394352,7731720
GRB10	03312	NP_005302.3	MAP2K1	01469	NP_002746.1	in vitro;in vivo;yeast 2-hybrid	9553107
ATN1	06311	NP_001931.2	SLIT1	04773	NP_003052.2	yeast 2-hybrid	16713569
RPS6KA2	03403	NP_001006933.1	MAP2K1	01469	NP_002746.1	in vitro	8939914
MAPK3	03479	NP_002737.2	MAP2K1	01469	NP_002746.1	in vitro;in vivo	10748187,8626767,8226933
TRAF3	03539	NP_663777.1	MAP2K1	01469	NP_002746.1	in vitro;in vivo	8626767
MAP2K1	01469	NP_002746.1	CASP9	03756	NP_001220.2	in vitro;in vivo	12792650
MAP3K4	03886	NP_005913.2	MAP2K1	01469	NP_002746.1	in vitro;in vivo	9841871
PAK1	03995	AAC24716.1	MAP2K1	01469	NP_002746.1	in vitro;in vivo	9351825
MAPKSP1	04485	NP_068805.1	MAP2K1	01469	NP_002746.1	in vitro;in vivo;yeast 2-hybrid	9733512
MAP2K1	01469	NP_002746.1	RPS6KA4	04677	NP_003933.1	in vitro;in vivo	10806207
CPNE1	05014	NP_003906.2	MAP2K1	01469	NP_002746.1	in vitro	12522145
CPNE4	05017	NP_570720.1	MAP2K1	01469	NP_002746.1	in vitro	12522145
MYOT	04981	NP_006781.1	FLNC	00018	NP_001449.3	in vivo;yeast 2-hybrid	11038172
LEPR	03001	NP_002294.2	APOD	00134	NP_001638.1	in vitro;in vivo;yeast 2-hybrid	11344130
PEBP1	06850	NP_002558.1	MAP2K1	01469	NP_002746.1	in vitro;in vivo	10757792
TRIB1	09863	NP_079471.1	MAP2K1	01469	NP_002746.1	in vivo	15299019
PEBP4	11424	AAK67629.1	MAP2K1	01469	NP_002746.1	in vitro;in vivo	15302887
MAPK8IP3	12014	NP_055948.2	MAP2K1	01469	NP_002746.1	in vitro	10523642,11044439
KSR2	13952	NP_775869.3	MAP2K1	01469	NP_002746.1	in vitro	12975377
MAP2K1	01469	NP_002746.1	PARVA	16283	NP_060692.1	in vivo	15353548
SMAD9	04484	BAA21128.1	HEY1	04260	NP_001035798.1	yeast 2-hybrid	15231748
EPHA2	01494	NP_004422.2	PTPN11	01470	NP_002825.3	in vitro;in vivo	10655584
PRKCA	01498	NP_002728.1	PTPN11	01470	NP_002825.3	in vivo	11781100
PRKCB	01499	NP_002729.2	PTPN11	01470	NP_002825.3	in vitro;in vivo	11781100
APOE	00135	NP_000032.1	APOE	00135	NP_000032.1	in vitro	9147408,7566652
TNFRSF1A	01861	NP_001056.1	PTPN11	01470	NP_002825.3	in vivo	11786908
PTPN11	01470	NP_002825.3	TEK	02571	NP_000450.2	in vitro;in vivo;yeast 2-hybrid	10521483
TIE1	02572	NP_005415.1	PTPN11	01470	NP_002825.3	in vivo	10949653
PTPN11	01470	NP_002825.3	STAT1	02777	NP_009330.1	in vitro;in vivo	12270932
SHC1	02780	NP_001123512.1	PTPN11	01470	NP_002825.3	in vitro	10650943
PTPN11	01470	NP_002825.3	IL6ST	02824	NP_002175.2	in vitro;in vivo	9195977,10946280,12403768
PTK2	02859	NP_005598.3	PTPN11	01470	NP_002825.3	in vitro;in vivo	10655584,7589239,8986614,10082579
IRS2	02878	NP_003740.2	PTPN11	01470	NP_002825.3	in vivo	8910607
GHR	02971	NP_000154.1	PTPN11	01470	NP_002825.3	in vivo	10976913
LEPR	03001	NP_002294.2	PTPN11	01470	NP_002825.3	in vivo	11018044
LRP1	00138	NP_002323.2	APOE	00135	NP_000032.1	in vivo	11421580
CAV1	03028	NP_001744.2	PTPN11	01470	NP_002825.3	in vivo	12176037
CDH5	03075	NP_001786.2	PTPN11	01470	NP_002825.3	in vitro	10681592
PTPN11	01470	NP_002825.3	PTK2B	03131	NP_004094.3	in vitro;in vivo	10880513
PTPN11	01470	NP_002825.3	STAT5A	03301	NP_003143.2	in vitro;in vivo	12060651,12237455,10617656
CRKL	03596	NP_005198.1	PTPN11	01470	NP_002825.3	in vivo	9344843
PTPN11	01470	NP_002825.3	SPRY2	03916	NP_005833.1	in vitro	15031289
PXN	03937	BAA18998.1	PTPN11	01470	NP_002825.3	in vitro;in vivo	10655584,8986614,10082579
PTPN11	01470	NP_002825.3	HNRNPU	04185	NP_114032.2	in vitro	8943344
LAIR1	04292	NP_002278.1	PTPN11	01470	NP_002825.3	in vitro	9285412
DAB1	04582	NP_066566.3	PTPN11	01470	NP_002825.3	in vitro	15062102
CTSB	00287	NP_680090.1	APOE	00135	NP_000032.1	in vivo	12057992
SLAMF1	04603	NP_003028.1	PTPN11	01470	NP_002825.3	in vitro;in vivo;yeast 2-hybrid	11806999
IRS4	04620	NP_003595.1	PTPN11	01470	NP_002825.3	in vitro	12774026
PTPN11	01470	NP_002825.3	STAT5B	05037	NP_036580.2	in vitro	10617656
PTPN11	01470	NP_002825.3	MPZL1	05086	NP_003944.1	in vitro;in vivo	9792637,10681522,11751924
SIGLEC7	05102	NP_055200.1	PTPN11	01470	NP_002825.3	in vitro;in vivo	10499918
PTPN11	01470	NP_002825.3	GAB1	05116	NP_997006.1	yeast 2-hybrid	11940581,10068651,11323411,11134009,10871282
ACTN4	05222	NP_004915.2	PTPN11	01470	NP_002825.3	in vitro;in vivo	11382784
SIT1	05394	NP_055265.1	PTPN11	01470	NP_002825.3	in vivo	10209036,11491537,11433379
PTPN11	01470	NP_002825.3	MVP	05475	NP_059447.2	in vitro	15133037,15588985
PILRA	05631	NP_038467.2	PTPN11	01470	NP_002825.3	in vivo	10660620
MAP2	01140	NP_114034.1	APOE	00135	NP_000032.1	in vitro	8624078
PRKCH	05669	NP_006246.2	PTPN11	01470	NP_002825.3	in vivo	11781100
PAG1	05772	NP_060910.3	PTPN11	01470	NP_002825.3	in vitro	10790433
PTPN11	01470	NP_002825.3	GAB2	05866	NP_036428.1	in vitro;in vivo	11287610,10068651,11812650
SLAMF6	05920	NP_443163.1	PTPN11	01470	NP_002825.3	in vitro;in vivo	11489943
SIGLEC11	06196	NP_443116.2	PTPN11	01470	NP_002825.3	in vivo	11986327
PTPN11	01470	NP_002825.3	FRS2	06372	NP_006645.3	in vitro;in vivo	9632781,11447289
FRS3	06373	NP_006644.1	PTPN11	01470	NP_002825.3	in vitro	11432792
BTLA	06392	NP_861445.3	PTPN11	01470	NP_002825.3	in vivo	12796776
GAB3	06571	NP_001075042.1	PTPN11	01470	NP_002825.3	in vivo	11739737
INPP5D	09033	NP_001017915.1	PTPN11	01470	NP_002825.3	in vitro;in vivo	9110989
APOE	00135	NP_000032.1	MAPT	01142	NP_001116538.1	in vitro;in vivo	9147408,7566652,9512010
C6orf25	09405	NP_612116.1	PTPN11	01470	NP_002825.3	in vitro;in vivo	11544253
TREML1	11645	NP_835468.1	PTPN11	01470	NP_002825.3	in vivo	15128762
NEDD9	11888	NP_006394.1	PTPN11	01470	NP_002825.3	in vitro;in vivo	8879209
LILRB4	11996	NP_006838.3	PTPN11	01470	NP_002825.3	in vitro	9422771
SIGLEC12	16195	NP_443729.1	PTPN11	01470	NP_002825.3	in vitro;yeast 2-hybrid	11328818
PSAP	01460	NP_001035930.1	SMAD9	04484	BAA21128.1	yeast 2-hybrid	15231748
GRID2	06781	NP_001501.2	PTPN4	01471	NP_002821.1	in vitro;in vivo;yeast 2-hybrid	10748123
MAPK1	01496	NP_002736.3	PTPN5	01472	NP_116170.3	in vitro;in vivo	9857190
MAPK3	03479	NP_002737.2	PTPN5	01472	NP_116170.3	in vitro;in vivo	9857190
F2	01488	NP_000497.1	PROS1	01473	NP_000304.2	in vitro	12490286
NEFM	01205	NP_005373.2	APOE	00135	NP_000032.1	in vitro	8620924
F5	01964	NP_000121.2	PROS1	01473	NP_000304.2	in vitro	10593904,8428962
F10	01966	NP_000495.1	PROS1	01473	NP_000304.2	in vitro;in vivo	8146182,12490286
F8	02384	NP_000123.1	PROS1	01473	NP_000304.2	in vitro	7620160
TYRO3	02641	NP_006284.2	PROS1	01473	NP_000304.2	in vivo	8641360
TTC37	11079	NP_055454.1	SMAD9	04484	BAA21128.1	yeast 2-hybrid	15231748
TNC	01756	NP_002151.2	PTPRB	01474	NP_001103224.1	in vivo	11313993
TEK	02571	NP_000450.2	PTPRB	01474	NP_001103224.1	in vivo	10557082
CDH5	03075	NP_001786.2	PTPRB	01474	NP_001103224.1	in vivo	12234928
CNTNAP1	03825	NP_003623.1	PTPRB	01474	NP_001103224.1	in vivo	9118959
CNTN1	07189	NP_001834.2	PTPRB	01474	NP_001103224.1	in vivo	7628014,12700241,9049255,9584610
PLTP	01399	NP_006218.1	APOE	00135	NP_000032.1	in vitro;in vivo	12810820
NRCAM	07207	NP_001032209.1	PTPRB	01474	NP_001103224.1	in vivo	9049255
MAGI3	11290	NP_001136254.1	PTPRB	01474	NP_001103224.1	in vitro;in vivo;yeast 2-hybrid	12615970
F11R	12038	NP_653086.1	PTPRB	01474	NP_001103224.1	in vivo	12234928
PTPN6	01475	NP_536859.1	PTPN6	01475	NP_536859.1	in vitro;in vivo	9151699,9973385,8574854,9842885,9531263,11920268,7518460
TYK2	01490	NP_003322.3	PTPN6	01475	NP_536859.1	in vitro;in vivo	7629131,8780698
ZAP70	01495	NP_001070.2	PTPN6	01475	NP_536859.1	in vitro	8638162,10458769
PRKCD	01501	NP_006245.2	PTPN6	01475	NP_536859.1	in vitro;in vivo	11723252
SSTR2	01674	NP_001041.1	PTPN6	01475	NP_536859.1	in vitro;in vivo	9305905,11920268
ABL1	01809	NP_009297.2	PTPN6	01475	NP_536859.1	in vitro;in vivo	12468540,8114715,8692915,10488096,10574931,7512963
PTPN6	01475	NP_536859.1	SRC	01819	NP_005408.1	in vitro;in vivo	12468645,8647855,9261115
PRNP	01453	NP_000302.1	APOE	00135	NP_000032.1	in vivo	15146195
TNFRSF1A	01861	NP_001056.1	PTPN6	01475	NP_536859.1	in vivo	11786908
SYK	02514	NP_003168.2	PTPN6	01475	NP_536859.1	in vivo	10072516,11356834
IL6ST	02824	NP_002175.2	PTPN6	01475	NP_536859.1	in vivo	10800945
GHR	02971	NP_000154.1	PTPN6	01475	NP_536859.1	in vivo	9632636
CTNND1	03026	NP_001078927.1	PTPN6	01475	NP_536859.1	in vitro;in vivo	10835420
CAV1	03028	NP_001744.2	PTPN6	01475	NP_536859.1	in vivo	12176037
NAGK	08441	NP_060037.2	SMAD9	04484	BAA21128.1	yeast 2-hybrid	15231748
LCP2	03362	NP_005556.1	PTPN6	01475	NP_536859.1	in vitro	9765283,8760799,15588985
PTPN6	01475	NP_536859.1	SIRPA	03912	NP_542970.1	in vitro	10660565,14662855,8943344,9632768
KHDRBS1	03926	NP_006550.1	PTPN6	01475	NP_536859.1	in vitro	9045636
VLDLR	01895	NP_003374.3	APOE	00135	NP_000032.1	in vivo	12167620
DOK1	04228	NP_001372.1	PTPN6	01475	NP_536859.1	in vivo	10585470
SIL1	12150	NP_071909.1	SMAD9	04484	BAA21128.1	yeast 2-hybrid	15231748
IRS4	04620	NP_003595.1	PTPN6	01475	NP_536859.1	in vitro	12774026
STAT5B	05037	NP_036580.2	PTPN6	01475	NP_536859.1	in vivo	9211920
BLNK	05153	NP_037446.1	PTPN6	01475	NP_536859.1	in vitro;in vivo	11356834,10903736,15588985
CLEC4A	05604	NP_057268.1	PTPN6	01475	NP_536859.1	in vitro;in vivo	11178971
PILRA	05631	NP_038467.2	PTPN6	01475	NP_536859.1	in vivo	10660620,10903717
PAG1	05772	NP_060910.3	PTPN6	01475	NP_536859.1	in vitro	10790433
PTPN6	01475	NP_536859.1	GAB2	05866	NP_036428.1	in vitro	11895767,11812650
SLAMF6	05920	NP_443163.1	PTPN6	01475	NP_536859.1	in vitro;in vivo	11489943
MYOZ1	05725	NP_067068.1	FLNC	00018	NP_001449.3	in vitro;in vivo;yeast 2-hybrid	10984498,11171996
LRP2	02509	NP_004516.2	APOE	00135	NP_000032.1	in vivo	11421580
SIGLEC11	06196	NP_443116.2	PTPN6	01475	NP_536859.1	in vivo	11986327
BTLA	06392	NP_861445.3	PTPN6	01475	NP_536859.1	in vivo	12796776
PTPN6	01475	NP_536859.1	CUZD1	06476	NP_071317.2	in vitro;in vivo	12361947,15588985
FCGR2B	06849	NP_003992.3	PTPN6	01475	NP_536859.1	in vitro;in vivo	7716523,9148918
PTPN6	01475	NP_536859.1	PILRB	08382	AAG17224.1	in vitro;yeast 2-hybrid	9632768
C6orf25	09405	NP_612116.1	PTPN6	01475	NP_536859.1	in vitro;in vivo	11544253
TREML1	11645	NP_835468.1	PTPN6	01475	NP_536859.1	in vivo	12393607
LILRB2	11994	NP_005865.2	PTPN6	01475	NP_536859.1	in vitro	9842885,9531263
LILRB4	11996	NP_006838.3	PTPN6	01475	NP_536859.1	in vitro	9151699,9973385
SIGLEC12	16195	NP_443729.1	PTPN6	01475	NP_536859.1	in vitro;yeast 2-hybrid	11328818
SCARB1	03024	NP_005496.4	APOE	00135	NP_000032.1	in vitro;in vivo	12138091
CD300LF	17635	NP_620587.2	PTPN6	01475	NP_536859.1	in vitro;yeast 2-hybrid	15549731,15184070,14662855
DNAJA3	09758	NP_005138.3	SMAD9	04484	BAA21128.1	yeast 2-hybrid	15231748
DKK1	05544	NP_036374.1	SMAD9	04484	BAA21128.1	yeast 2-hybrid	15231748
PTPN6	01475	NP_536859.1	KLRB1	04201	NP_002249.1	in vitro;in vivo	10229828
PABPC4	04557	NP_001129125.1	SMAD9	04484	BAA21128.1	yeast 2-hybrid	15231748
PLEC1	03180	NP_958782.1	SMAD9	04484	BAA21128.1	yeast 2-hybrid	15231748
SMAD4	02995	NP_005350.1	PSMD11	05119	NP_002806.2	yeast 2-hybrid	15231748
PTPN6	01475	NP_536859.1	KLRA1	09180	NP_006602.2	in vitro;in vivo	10457220
SMAD4	02995	NP_005350.1	DNAJB2	07249	NP_006727.2	yeast 2-hybrid	15231748
PTPN6	01475	NP_536859.1	PIK3R1	01381	NP_852664.1	in vitro;yeast 2-hybrid	11337495,11160222
LRP8	04002	NP_004622.2	APOE	00135	NP_000032.1	in vivo	12167620,12950167
PTPN6	01475	NP_536859.1	PTK2B	03131	NP_004094.3	in vitro;in vivo	10521452,10747947
PTPRA	01476	NP_002827.1	PTPRA	01476	NP_002827.1	in vitro;in vivo	7518772
PTPRM	01479	NP_001098714.1	PTPRA	01476	NP_002827.1	in vivo;yeast 2-hybrid	10777529
PRKCD	01501	NP_006245.2	PTPRA	01476	NP_002827.1	in vitro;in vivo	11676480,11923305
PTPRF	01552	NP_002831.2	PTPRA	01476	NP_002827.1	in vivo;yeast 2-hybrid	10777529
SRC	01819	NP_005408.1	PTPRA	01476	NP_002827.1	in vitro;in vivo	11923305,12468645,8647855,9261115,10698938,7518772
PTPRS	03344	NP_002841.3	PTPRA	01476	NP_002827.1	in vitro;in vivo	10777529
PTPRD	03358	NP_002830.1	PTPRA	01476	NP_002827.1	in vivo;yeast 2-hybrid	10777529
PTPRA	01476	NP_002827.1	CALM1	00241	NP_008819.1	in vitro;in vivo	10893241
SMAD4	02995	NP_005350.1	DCP1B	13124	AAN62764.1	yeast 2-hybrid	15231748
LDLR	06091	NP_000518.1	APOE	00135	NP_000032.1	in vitro;in vivo	12036962
TYK2	01490	NP_003322.3	PTPN1	01477	NP_002818.1	in vivo	11694501
PTPN1	01477	NP_002818.1	MAPK1	01496	NP_002736.3	in vitro	12082107
PTPN1	01477	NP_002818.1	SRC	01819	NP_005408.1	in vitro;in vivo	12468645,8647855,9261115,11007774
NTRK1	01869	NP_002520.2	PTPN1	01477	NP_002818.1	in vitro	12237455
NTRK3	01870	NP_001012338.1	PTPN1	01477	NP_002818.1	in vitro	12237455
RRAS2	02518	NP_036382.2	PTPN1	01477	NP_002818.1	in vitro	11788587
GLRX	02707	NP_002055.1	PTPN1	01477	NP_002818.1	in vitro;in vivo	10350489
NTRK2	02712	NP_006171.2	PTPN1	01477	NP_002818.1	in vitro	12237455
CAV1	03028	NP_001744.2	PTPN1	01477	NP_002818.1	in vivo	12176037
PIN1	03031	NP_006212.1	PTPN1	01477	NP_002818.1	in vitro	9499405
ATN1	06311	NP_001931.2	TEP1	03404	NP_009041.2	yeast 2-hybrid	16713569
PTPN1	01477	NP_002818.1	STAT5A	03301	NP_003143.2	in vitro	12237455
BCAR1	04248	NP_055382.2	PTPN1	01477	NP_002818.1	in vitro;in vivo	8940134,15866871,15588985
CLK2	04289	NP_003984.2	PTPN1	01477	NP_002818.1	in vitro;in vivo	11579209,10480872
PTPN1	01477	NP_002818.1	STAT5B	05037	NP_036580.2	in vitro	12237455
GSK3B	05418	NP_002084.2	PTPN1	01477	NP_002818.1	in vitro	7514173
CLK1	09058	NP_004062.2	PTPN1	01477	NP_002818.1	in vitro;in vivo	11579209,10480872
PTPN1	01477	NP_002818.1	NFKBIA	01235	NP_065390.1	in vivo	8940099
SMAD4	02995	NP_005350.1	HMG20A	16116	NP_060670.1	yeast 2-hybrid	15231748
SMAD4	02995	NP_005350.1	XPO5	06385	NP_065801.1	yeast 2-hybrid	15231748
DLG4	04199	NP_001356.1	PTPRG	01478	NP_002832.3	in vitro;in vivo;yeast 2-hybrid	10521598
ATN1	06311	NP_001931.2	TRIP6	04242	NP_003293.2	yeast 2-hybrid	16713569
GNB2L1	01503	NP_006089.1	PTPRM	01479	NP_001098714.1	in vitro;in vivo;yeast 2-hybrid	11278757
CDH1	01885	BAA88957.1	PTPRM	01479	NP_001098714.1	in vitro;in vivo	9531566,7642713,15588985
CTNND1	03026	NP_001078927.1	PTPRM	01479	NP_001098714.1	in vitro;in vivo	10753936,15588985
PPFIBP1	04390	NP_003613.2	PTPRM	01479	NP_001098714.1	in vitro	9624153
MAPK1	01496	NP_002736.3	PTPN7	01480	NP_542155.1	in vitro;in vivo	10702794,10206983,12592337
MAPK14	02619	NP_001306.1	PTPN7	01480	NP_542155.1	in vitro	10559944,10206983,10415025
PRKACA	03382	NP_002721.1	PTPN7	01480	NP_542155.1	in vitro	10559944
MAPK3	03479	NP_002737.2	PTPN7	01480	NP_542155.1	in vitro;in vivo	10559944,10206983,10415025
GIT1	06577	NP_001078923.1	PTPRZ1	01481	NP_002842.2	in vivo;yeast 2-hybrid	11381105
PKIA	05828	NP_006814.1	PRKACB	01482	NP_891993.1	in vitro	12798691
CSNK2A1	00277	NP_001886.1	APEX1	00136	NP_542380.1	in vitro	10023679
PKIB	06075	NP_861460.1	PRKACB	01482	NP_891993.1	in vivo	7684369
PRKAR2A	01484	NP_004148.1	PRKAR2A	01484	NP_004148.1	in vitro;in vivo	11823486,12672969,6293815
RYR2	01619	NP_001026.2	PRKAR2A	01484	NP_004148.1	in vitro;in vivo	10830164
SCTR	01628	NP_002971.2	PRKAR2A	01484	NP_004148.1	in vitro	9506976
SEMG2	01642	NP_002999.1	PRKAR2A	01484	NP_004148.1	in vitro;in vivo	12399526
PRKX	02097	NP_005035.1	PRKAR2A	01484	NP_004148.1	in vitro	10026146
AKAP14	02353	NP_848928.1	PRKAR2A	01484	NP_004148.1	in vitro;in vivo	12475942
AKAP1	03905	NP_003479.1	PRKAR2A	01484	NP_004148.1	in vitro	10764601,9065479
CBFA2T3	04847	NP_005178.4	PRKAR2A	01484	NP_004148.1	in vitro	11823486
AKAP9	04921	NP_671700.1	PRKAR2A	01484	NP_004148.1	in vitro;in vivo	10358086,11799244
GZMA	00771	NP_006135.1	APEX1	00136	NP_542380.1	in vitro	12524539,12555094
AKAP13	05253	NP_006729.4	PRKAR2A	01484	NP_004148.1	in vitro;in vivo	12672969,7929081,1618839
AKAP5	05255	NP_004848.3	PRKAR2A	01484	NP_004148.1	in vitro;in vivo	12672969,11557526
AKAP3	05256	NP_006413.2	PRKAR2A	01484	NP_004148.1	in vitro;yeast 2-hybrid	10319321,11278869,11696326
AKAP6	05257	NP_004265.3	PRKAR2A	01484	NP_004148.1	in vitro;in vivo	10413680
AKAP8	05258	NP_005849.1	PRKAR2A	01484	NP_004148.1	in vitro;in vivo	9473338,10601332
AKAP10	05259	NP_009133.2	PRKAR2A	01484	NP_004148.1	in vitro	9326583
AKAP11	05261	NP_057332.1	PRKAR2A	01484	NP_004148.1	in vitro;in vivo	8621616,10209101
AKAP12	05263	NP_005091.2	PRKAR2A	01484	NP_004148.1	in vitro	11316952
NBEA	05352	NP_056493.3	PRKAR2A	01484	NP_004148.1	in vitro;in vivo	11102458
RAB32	06700	NP_006825.1	PRKAR2A	01484	NP_004148.1	in vitro;yeast 2-hybrid	12186851
HSPA1A	00774	NP_005336.3	APEX1	00136	NP_542380.1	in vitro;in vivo	11133992,10629618
AKAP2	09197	NP_009134.1	PRKAR2A	01484	NP_004148.1	in vitro;in vivo	12672969,9497389
ARFGEF2	09250	NP_006411.2	PRKAR2A	01484	NP_004148.1	in vitro;yeast 2-hybrid	12571360
MYCBPAP	11378	NP_115509.4	PRKAR2A	01484	NP_004148.1	yeast 2-hybrid	12151104
AKAP7	16065	NP_057461.1	PRKAR2A	01484	NP_004148.1	in vitro;in vivo	12672969
SMAD4	02995	NP_005350.1	RPL28	04702	NP_001129607.1	yeast 2-hybrid	15231748
SMAD4	02995	NP_005350.1	TCTA	15977	NP_071503.1	yeast 2-hybrid	15231748
PRKAR1A	01786	NP_002725.1	PRKAR1B	01485	NP_002726.1	in vitro;in vivo;yeast 2-hybrid	12634056,8407966
AKAP1	03905	NP_003479.1	PRKAR1B	01485	NP_002726.1	in vitro;in vivo;yeast 2-hybrid	12634056
WRN	05212	NP_000544.2	PRKAR1B	01485	NP_002726.1	in vitro;in vivo;yeast 2-hybrid	12067711
PPP1R9A	16000	NP_060120.2	PRKAR1B	01485	NP_002726.1	in vitro;in vivo	12052877
XRCC6	01071	NP_001460.1	APEX1	00136	NP_542380.1	in vitro	8621488
PRKAR2B	01486	NP_002727.2	PRKAR2B	01486	NP_002727.2	in vitro	7479855
AKAP4	02173	NP_003877.2	PRKAR2B	01486	NP_002727.2	in vitro;yeast 2-hybrid	9852104
AKAP14	02353	NP_848928.1	PRKAR2B	01486	NP_002727.2	in vitro;in vivo	12475942
AKAP1	03905	NP_003479.1	PRKAR2B	01486	NP_002727.2	in vitro;in vivo	11483602,10764601
PRKAR2B	01486	NP_002727.2	LASP1	04229	AAH07560.1	in vitro;in vivo	12571245
AKAP9	04921	NP_671700.1	PRKAR2B	01486	NP_002727.2	in vitro;in vivo	11799244
AKAP5	05255	NP_004848.3	PRKAR2B	01486	NP_002727.2	in vitro;in vivo	8509414,11557526
AKAP10	05259	NP_009133.2	PRKAR2B	01486	NP_002727.2	in vitro	9326583
AKAP11	05261	NP_057332.1	PRKAR2B	01486	NP_002727.2	in vivo	10864471
NBEA	05352	NP_056493.3	PRKAR2B	01486	NP_002727.2	in vitro;in vivo	11102458
PHLDB2	06611	NP_001127910.1	FLNC	00018	NP_001449.3	in vitro;in vivo	12376540
NME1	01131	NP_937818.1	APEX1	00136	NP_542380.1	in vitro	12524539
AXIN1	04819	NP_003493.1	PPP2CB	01487	NP_004147.1	in vitro;in vivo	9920888
PPP2CB	01487	NP_004147.1	PACS1	06320	NP_060496.2	in vitro	14633983
PPP2CB	01487	NP_004147.1	GAD1	12011	NP_000808.2	in vitro	15147202
SMAD4	02995	NP_005350.1	HDLBP	00813	NP_005327.1	yeast 2-hybrid	15231748
LCMT1	17266	NP_057099.3	PPP2CB	01487	NP_004147.1	in vitro	10600115
SMAD4	02995	NP_005350.1	CD59	00117	NP_000602.1	yeast 2-hybrid	15231748
SERPINE2	01510	NP_001130002.1	F2	01488	NP_000497.1	in vitro	12106474
F2	01488	NP_000497.1	F2R	01763	NP_001983.2	in vivo	10644723,12563219,9058715,10978167
THBD	01764	NP_000352.1	F2	01488	NP_000497.1	in vitro;in vivo	7615164,8663147,14691232
THBS1	01765	NP_003237.2	F2	01488	NP_000497.1	in vivo	2435757
HMGB2	01229	NP_002120.1	APEX1	00136	NP_542380.1	in vitro	12524539
C6	01956	NP_000056.2	F2	01488	NP_000497.1	in vitro	3192535
KNG1	01970	NP_001095886.1	F2	01488	NP_000497.1	in vitro	1652157
GP1BA	01976	NP_000164.4	F2	01488	NP_000497.1	in vitro	2933256,11024046
F9	02385	NP_000124.1	F2	01488	NP_000497.1	in vitro	15039440
F2	01488	NP_000497.1	AANAT	02974	NP_001079.1	in vitro	11427721
SERPINB8	03412	NP_002631.3	F2	01488	NP_000497.1	in vitro	9402754
PCNA	01456	NP_002583.1	APEX1	00136	NP_542380.1	in vivo	11601988,10559261
SERPINA5	03503	NP_000615.3	F2	01488	NP_000497.1	in vitro	12878585
F2RL2	03561	NP_004092.1	F2	01488	NP_000497.1	in vitro	12732212
F2RL3	04148	NP_003941.2	F2	01488	NP_000497.1	in vitro	12732212
F2	01488	NP_000497.1	CPB2	04374	NP_001863.2	in vitro	10777524
F2	01488	NP_000497.1	AKR7A2	04567	NP_003680.2	in vitro;in vivo	9576847
F2	01488	NP_000497.1	HGFAC	05184	NP_001519.1	in vitro	8226803
SERPING1	06033	NP_000053.2	F2	01488	NP_000497.1	in vitro	11460008
ITGA2B	06377	NP_000410.2	F2	01488	NP_000497.1	in vitro	11487023
F11	07524	NP_000119.1	F2	01488	NP_000497.1	in vitro	1652157
SMAD4	02995	NP_005350.1	RALA	01549	NP_005393.2	yeast 2-hybrid	15231748
TXN	01761	NP_003320.2	APEX1	00136	NP_542380.1	in vitro;in vivo	11118054,10585464,9108029
SMAD4	02995	NP_005350.1	GPNMB	05081	NP_001005340.1	yeast 2-hybrid	15231748
SMAD4	02995	NP_005350.1	PSG9	08897	NP_002775.3	yeast 2-hybrid	15231748
F2	01488	NP_000497.1	ST13	08426	NP_003923.2	in vitro	11687574
F2	01488	NP_000497.1	SPP1	01325	NP_001035147.1	in vivo	11375993
SMAD4	02995	NP_005350.1	TH1L	16096	NP_945327.1	yeast 2-hybrid	15231748
SMAD4	02995	NP_005350.1	MAPK13	09113	NP_002745.1	yeast 2-hybrid	15231748
F2	01488	NP_000497.1	PROZ	07182	NP_003882.1	in vitro	2040612,1872862
F2	01488	NP_000497.1	PLAU	01883	NP_002649.1	in vivo	10996659,8428004
SMAD4	02995	NP_005350.1	TM9SF2	09198	NP_004791.1	yeast 2-hybrid	15231748
SMAD4	02995	NP_005350.1	EEF1A1	00559	NP_001393.1	yeast 2-hybrid	15231748
TP53	01859	NP_000537.3	APEX1	00136	NP_542380.1	in vivo	9119221
SMAD4	02995	NP_005350.1	ZBED5	17429	NP_067034.2	yeast 2-hybrid	15231748
S100B	01505	NP_006263.1	S100A1	01489	NP_006262.1	in vivo;yeast 2-hybrid	10913138,9925766
RYR1	01618	NP_000531.2	S100A1	01489	NP_006262.1	in vitro	9298970
PYGM	01986	NP_005600.1	S100A1	01489	NP_006262.1	in vitro;in vivo	12804600
AGER	02568	NP_001127.1	S100A1	01489	NP_006262.1	in vivo	11007787
CAPZA1	03347	NP_006126.1	S100A1	01489	NP_006262.1	in vitro	9803314
CACYBP	07316	NP_055227.1	S100A1	01489	NP_006262.1	in vivo	12042313
S100A4	15914	NP_002952.1	S100A1	01489	NP_006262.1	in vitro;in vivo;yeast 2-hybrid	15608682,10753920,10869553,9926943
SMAD4	02995	NP_005350.1	CNKSR1	11937	AAH11604.1	yeast 2-hybrid	15231748
SMAD4	02995	NP_005350.1	RMND5B	07985	NP_073599.2	yeast 2-hybrid	15231748
XRCC1	01909	NP_006288.2	APEX1	00136	NP_542380.1	in vivo;yeast 2-hybrid	11707423
GNB2L1	01503	NP_006089.1	TYK2	01490	NP_003322.3	in vitro;in vivo	12960323
IL13RA1	02125	NP_001551.1	TYK2	01490	NP_003322.3	in vivo	10409622
TYK2	01490	NP_003322.3	STAT1	02777	NP_009330.1	in vitro;in vivo	7657660,11294897,10918587,15322115,7543024,11839738,12817007,7690989,12637327
IL6ST	02824	NP_002175.2	TYK2	01490	NP_003322.3	in vivo	9388212
IRS2	02878	NP_003740.2	TYK2	01490	NP_003322.3	in vitro;in vivo	8550573
GHR	02971	NP_000154.1	TYK2	01490	NP_003322.3	in vivo	10502458
CRKL	03596	NP_005198.1	TYK2	01490	NP_003322.3	in vitro;in vivo	9374471
PRMT5	04955	NP_006100.2	TYK2	01490	NP_003322.3	in vitro	10531356
STAM2	05876	NP_005834.4	TYK2	01490	NP_003322.3	in vitro;in vivo	10899310
XRCC5	08935	NP_066964.1	TYK2	01490	NP_003322.3	in vivo	10673353
NXF2	02260	NP_060279.2	APEX1	00136	NP_542380.1	in vitro	11073998
FER	01491	NP_005237.2	FER	01491	NP_005237.2	in vivo	10998246
CTNND1	03026	NP_001078927.1	FER	01491	NP_005237.2	in vivo	12640114
TMF1	03081	NP_009045.2	FER	01491	NP_005237.2	in vitro;in vivo;yeast 2-hybrid	9742951
YWHAB	03184	NP_003395.1	FER	01491	NP_005237.2	in vivo	15324660
FER	01491	NP_005237.2	CALM1	00241	NP_008819.1	in vitro	10411641,3350007,3472906
FGF9	02951	NP_002001.1	FGFR2	01492	NP_075261.1	in vivo	8576175
FGF10	03665	NP_004456.1	FGFR2	01492	NP_075261.1	in vitro;in vivo	9582367
EPHA8	01493	NP_065387.1	EPHA8	01493	NP_065387.1	in vitro	10498895
PIK3CG	03135	NP_002640.2	EPHA8	01493	NP_065387.1	in vitro;in vivo	11416136
FEN1	02670	NP_004102.1	APEX1	00136	NP_542380.1	in vitro;in vivo	11601988
EFNA4	03224	NP_872631.1	EPHA8	01493	NP_065387.1	in vivo	10515610
EFNA5	03324	NP_001953.1	EPHA8	01493	NP_065387.1	in vitro;in vivo	11416136
TNFAIP1	01856	NP_066960.1	EPHA2	01494	NP_004422.2	in vivo	7536959
EFNA1	01858	NP_004419.2	EPHA2	01494	NP_004422.2	in vitro;in vivo	14692877,8755474,7973638
SHC1	02780	NP_001123512.1	EPHA2	01494	NP_004422.2	in vitro;in vivo	12400011
TIAM1	02820	NP_003244.2	EPHA2	01494	NP_004422.2	in vitro;in vivo	14988728
PTK2	02859	NP_005598.3	EPHA2	01494	NP_004422.2	in vivo	10655584
SLA	03060	NP_006739.2	EPHA2	01494	NP_004422.2	in vitro;in vivo;yeast 2-hybrid	7543898
EFNA4	03224	NP_872631.1	EPHA2	01494	NP_004422.2	in vitro;in vivo	10607706,8755474
EFNA3	03225	NP_004943.1	EPHA2	01494	NP_004422.2	in vivo	12907451
APEX1	00136	NP_542380.1	HDAC1	03143	NP_004955.2	in vivo	14633989
EFNA5	03324	NP_001953.1	EPHA2	01494	NP_004422.2	in vitro;in vivo	9245480
EFNA2	04132	NP_001396.2	EPHA2	01494	NP_004422.2	in vitro;in vivo	8755474
ACP1	08881	NP_004291.1	EPHA2	01494	NP_004422.2	in vivo	12167657
ZAP70	01495	NP_001070.2	ZAP70	01495	NP_001070.2	in vitro;in vivo	7961936,15144186,10037717,8798643
SOS1	01681	NP_005624.2	ZAP70	01495	NP_001070.2	in vitro;in vivo	7629168
CD247	01729	NP_932170.1	ZAP70	01495	NP_001070.2	in vivo	8366117
ABL1	01809	NP_009297.2	ZAP70	01495	NP_001070.2	in vivo	7760813
TUBA4A	01851	NP_005991.1	ZAP70	01495	NP_001070.2	in vivo	8530437
ZAP70	01495	NP_001070.2	DUSP3	02553	NP_004081.1	in vivo	12447358
SHB	02635	NP_003019.2	ZAP70	01495	NP_001070.2	in vitro;in vivo	12084069
EP300	04078	NP_001420.2	APEX1	00136	NP_542380.1	in vitro;in vivo	14633989
SHC1	02780	NP_001123512.1	ZAP70	01495	NP_001070.2	in vitro;in vivo	9685404,8761298,7961936,15688026
SLA	03060	NP_006739.2	ZAP70	01495	NP_001070.2	in vitro;in vivo	10449770
PTK2B	03131	NP_004094.3	ZAP70	01495	NP_001070.2	in vivo	10867021
ZAP70	01495	NP_001070.2	LCP2	03362	NP_005556.1	in vitro;in vivo	8702662,9047237,10660534
SH3BP2	03657	NP_003014.3	ZAP70	01495	NP_001070.2	in vivo	11390470
ZAP70	01495	NP_001070.2	LAT	03832	NP_001014989.2	in vitro;in vivo	11368773
TYROBP	04996	NP_003323.1	ZAP70	01495	NP_001070.2	in vitro	9490415
CBLB	05136	NP_733762.2	ZAP70	01495	NP_001070.2	in vivo	10074432
SIT1	05394	NP_055265.1	ZAP70	01495	NP_001070.2	in vivo	10209036
ZAP70	01495	NP_001070.2	SH2B3	05480	NP_005466.1	in vitro	9169414
SGCG	07039	NP_000222.1	FLNC	00018	NP_001449.3	in vitro;in vivo;yeast 2-hybrid	10629222
HNRNPL	04360	NP_001524.2	APEX1	00136	NP_542380.1	in vitro;in vivo	11809897
PAG1	05772	NP_060910.3	ZAP70	01495	NP_001070.2	in vitro	10790433
ZAP70	01495	NP_001070.2	GAB2	05866	NP_036428.1	in vitro;in vivo	11572860
SLAMF6	05920	NP_443163.1	ZAP70	01495	NP_001070.2	in vitro;in vivo	8756661
SLA2	05955	NP_115590.1	ZAP70	01495	NP_001070.2	in vivo	11891219
ZAP70	01495	NP_001070.2	DBNL	06588	NP_001116428.1	in vitro;in vivo	14557276
PTPN3	06767	NP_002820.3	ZAP70	01495	NP_001070.2	in vitro	14672952,15588985
FCRL3	07352	NP_443171.2	ZAP70	01495	NP_001070.2	in vitro;in vivo	12051764
ACP1	08881	NP_004291.1	ZAP70	01495	NP_001070.2	in vitro;in vivo	11976341
CD3E	08923	NP_000724.1	ZAP70	01495	NP_001070.2	in vitro;in vivo	11855827,8366117
NFAM1	16380	NP_666017.1	ZAP70	01495	NP_001070.2	in vitro	15143214
HIF1A	04517	NP_001521.1	APEX1	00136	NP_542380.1	in vitro	10594042
MAPK1	01496	NP_002736.3	MAPK1	01496	NP_002736.3	in vitro	9857190,9535927,1712480,1378617,91184134,9604935
PRKCE	01500	NP_005391.1	MAPK1	01496	NP_002736.3	in vivo	11350735
MAPK1	01496	NP_002736.3	RB1	01574	NP_000312.2	in vitro	15489336
MAPK1	01496	NP_002736.3	RXRA	01577	NP_002948.1	in vitro;in vivo	12048211
MAPK1	01496	NP_002736.3	SREBF1	01701	NP_001005291.1	in vitro	10915800
MAPK1	01496	NP_002736.3	NR5A1	01702	NP_004950.2	in vivo	10230405
MAPK1	01496	NP_002736.3	SP1	01796	NP_612482.2	in vitro;in vivo	11904305
MAPK1	01496	NP_002736.3	CEBPB	01801	NP_005185.2	in vitro	8384717
MAPK1	01496	NP_002736.3	MYB	01810	NP_001123645.1	in vitro;in vivo	8960373
MAPK1	01496	NP_002736.3	ZFP36	01835	NP_003398.1	in vitro;in vivo	7768935,95286626
MUTYH	05380	NP_001121897.1	APEX1	00136	NP_542380.1	in vitro;in vivo	11092888
MAPK1	01496	NP_002736.3	TP53	01859	NP_000537.3	in vitro;in vivo	11409876,15116093,12091386
NTRK3	01870	NP_001012338.1	MAPK1	01496	NP_002736.3	in vitro;in vivo	11205744,9973222
RPS6KA3	02092	NP_004577.1	MAPK1	01496	NP_002736.3	in vivo	12832467,9915826
ELK1	02407	NP_005220.2	MAPK1	01496	NP_002736.3	in vitro	8586671,8208531,8386592,16291755
DUSP3	02553	NP_004081.1	MAPK1	01496	NP_002736.3	in vitro;in vivo	10224087,12840032
MAPK14	02619	NP_001306.1	MAPK1	01496	NP_002736.3	in vitro	12697810,17255949
SREBF2	02726	NP_004590.2	MAPK1	01496	NP_002736.3	in vitro	10627507
SHC1	02780	NP_001123512.1	MAPK1	01496	NP_002736.3	in vitro;in vivo	10996427
NKX2-1	02798	NP_001073136.1	MAPK1	01496	NP_002736.3	in vitro;in vivo	10733581
MAPK1	01496	NP_002736.3	UBTF	02814	NP_055048.1	in vitro;in vivo	11741541
APEX1	00136	NP_542380.1	ANP32C	06045	NP_036535.1	in vitro	12524539
MAPK1	01496	NP_002736.3	DUSP1	02835	NP_004408.1	in vitro;in vivo;yeast 2-hybrid	11278799,10617468,16286470,18519678
MAPK1	01496	NP_002736.3	SCNN1G	02862	NP_001030.2	in vitro	11805112
SMAD4	02995	NP_005350.1	UHRF2	18257	NP_690856.1	yeast 2-hybrid	15231748
MAPK1	01496	NP_002736.3	SMAD4	02995	NP_005350.1	in vitro;in vivo	12801888
MAP2K2	03164	NP_109587.1	MAPK1	01496	NP_002736.3	in vitro;in vivo;yeast 2-hybrid	11823456,11134045
C1QBP	03168	NP_001203.1	MAPK1	01496	NP_002736.3	in vitro;in vivo	11866440
MAPK1	01496	NP_002736.3	PPARG	03288	NP_056953.2	in vitro;in vivo	9030579
STAT5A	03301	NP_003143.2	MAPK1	01496	NP_002736.3	in vitro;in vivo	10194762,10996427
MAPK1	01496	NP_002736.3	RPS6KA1	03402	NP_001006666.1	in vitro;in vivo	12594221,9915826,12832467,9430688,12618428
RPS6KA2	03403	NP_001006933.1	MAPK1	01496	NP_002736.3	in vitro;in vivo	8939914,9915826
DCTN1	07206	NP_004073.2	APEX1	00136	NP_542380.1	in vitro;yeast 2-hybrid	9361024
GMFB	03420	AAH05359.1	MAPK1	01496	NP_002736.3	in vivo	8639570
METAP2	03522	NP_006829.1	MAPK1	01496	NP_002736.3	in vitro	15544353
MAPK1	01496	NP_002736.3	NCOA3	03570	NP_858045.1	in vitro	10866661
MAPK1	01496	NP_002736.3	EIF4EBP1	03746	NP_004086.1	in vitro;in vivo	9405468,8083223,9092573,10942774,12105188
MAPK1	01496	NP_002736.3	CASP9	03756	NP_001220.2	in vitro;in vivo	12792650
MAPK1	01496	NP_002736.3	KHDRBS1	03926	NP_006550.1	in vitro	12478298
PXN	03937	BAA18998.1	MAPK1	01496	NP_002736.3	in vitro	14636584
PTPRH	03942	NP_002833.3	MAPK1	01496	NP_002736.3	in vivo	11278335
TNFSF11	04031	NP_003692.1	MAPK1	01496	NP_002736.3	in vitro;in vivo	10635328
MAPK1	01496	NP_002736.3	NCOA1	04070	NP_003734.3	in vitro;in vivo	10660621
POLB	07517	NP_002681.1	APEX1	00136	NP_542380.1	in vitro	9207062
DUSP4	04123	NP_001385.1	MAPK1	01496	NP_002736.3	in vivo	7535768
DUSP7	04125	NP_001938.2	MAPK1	01496	NP_002736.3	in vivo	9788880
PTPRR	04169	NP_002840.1	MAPK1	01496	NP_002736.3	in vitro;in vivo;yeast 2-hybrid	9857190,10419510,16148006
MAPK1	01496	NP_002736.3	IER3	04295	NP_434702.1	in vitro;in vivo	12356731
SNCG	04297	NP_003078.2	MAPK1	01496	NP_002736.3	in vivo	12121974
MAPK1	01496	NP_002736.3	DUSP5	04349	NP_004410.3	in vitro;in vivo;yeast 2-hybrid	15713638
MAPKSP1	04485	NP_068805.1	MAPK1	01496	NP_002736.3	in vitro	11266467
KLF11	04488	NP_003588.1	MAPK1	01496	NP_002736.3	in vitro;in vivo	12006497
MAPK1	01496	NP_002736.3	PPP1R9B	04506	NP_115984.3	in vitro;in vivo	15728359
MAPK1	01496	NP_002736.3	TNFRSF25	04532	NP_683866.1	in vitro;in vivo	11606045
ANP32A	09014	NP_006296.1	APEX1	00136	NP_542380.1	in vitro	12524539
MAPK1	01496	NP_002736.3	IQGAP1	04541	NP_003861.1	in vitro;in vivo	1497021909368021
PEA15	04579	NP_003759.1	MAPK1	01496	NP_002736.3	in vitro;in vivo;yeast 2-hybrid	11702783
RPS6KA4	04677	NP_003933.1	MAPK1	01496	NP_002736.3	in vitro;in vivo	9687510
NEK2	04953	NP_002488.1	MAPK1	01496	NP_002736.3	in vitro;in vivo;yeast 2-hybrid	15358203
STAT5B	05037	NP_036580.2	MAPK1	01496	NP_002736.3	in vitro	10996427
DYRK1B	05188	NP_004705.1	MAPK1	01496	NP_002736.3	in vitro	10910078
MKNK2	05459	NP_951009.1	MAPK1	01496	NP_002736.3	in vitro;yeast 2-hybrid	9155017,11013076
MAPK1	01496	NP_002736.3	RGS19	05461	NP_005864.1	in vitro;in vivo	10993892
HDAC4	05610	NP_006028.2	MAPK1	01496	NP_002736.3	in vitro	11114188
MAPK1	01496	NP_002736.3	GAB2	05866	NP_036428.1	in vitro;in vivo	15356145
SET	09023	NP_001116293.1	APEX1	00136	NP_542380.1	in vitro;in vivo	12628186,12524539
MAPK1	01496	NP_002736.3	FRS3	06373	NP_006644.1	in vitro;in vivo;yeast 2-hybrid	15485655
UBR5	06436	NP_056986.2	MAPK1	01496	NP_002736.3	in vitro;in vivo	12594221
MAPK1	01496	NP_002736.3	CAD	06437	NP_004332.2	in vitro	12438317
PEBP1	06850	NP_002558.1	MAPK1	01496	NP_002736.3	in vitro;in vivo	10757792,10490027
MAPK1	01496	NP_002736.3	GORASP2	08303	NP_056345.3	in vitro	11408587
TPR	08927	AAB48030.1	MAPK1	01496	NP_002736.3	in vitro;in vivo	12594221
FHL3	09101	NP_004459.2	MAPK1	01496	NP_002736.3	in vitro	14729955
TNIP1	09216	NP_006049.3	MAPK1	01496	NP_002736.3	in vitro;in vivo;yeast 2-hybrid	12220502
MAPK1	01496	NP_002736.3	TOB1	09273	NP_005740.1	in vitro;in vivo;yeast 2-hybrid	12151396,12050114
MAPKAPK5	09467	NP_620777.1	MAPK1	01496	NP_002736.3	in vitro;in vivo	9628874
UBE2I	09045	NP_003336.1	APEX1	00136	NP_542380.1	in vitro;yeast 2-hybrid	12110916
MKNK1	09468	NP_003675.2	MAPK1	01496	NP_002736.3	in vitro;yeast 2-hybrid	9155017
MAPK1	01496	NP_002736.3	DUSP16	09525	NP_085143.1	in vivo	11489891,12794087
MAPK1	01496	NP_002736.3	ERF	09942	NP_006485.2	in vitro;in vivo	10330152
MAPK1	01496	NP_002736.3	CALCOCO1	13868	NP_065949.1	in vitro	15489336
KSR2	13952	NP_775869.3	MAPK1	01496	NP_002736.3	in vitro	12975377
MAPK1	01496	NP_002736.3	MAFA	14346	NP_963883.2	in vitro;in vivo	11416124
MAPK1	01496	NP_002736.3	NDE1	14815	NP_060138.1	in vitro	12556484
MAPK1	01496	NP_002736.3	GABRR1	15921	NP_002033.2	in vitro	12175859
SMAD4	02995	NP_005350.1	PSG2	08891	NP_112536.2	yeast 2-hybrid	15231748
SMAD4	02995	NP_005350.1	C16orf57	07815	NP_078874.2	yeast 2-hybrid	15231748
ATN1	06311	NP_001931.2	BAT2	00807	NP_542417.2	yeast 2-hybrid	16713569
MAPK1	01496	NP_002736.3	SORBS3	11535	NP_005766.3	in vivo	15184391
MAPK4	01497	NP_002738.2	MAPK4	01497	NP_002738.2	in vivo	1319925
PRKCA	01498	NP_002728.1	PRKCA	01498	NP_002728.1	in vitro	11238007
GNB2L1	01503	NP_006089.1	PRKCA	01498	NP_002728.1	in vivo	12435334
PRKCZ	01504	NP_002735.3	PRKCA	01498	NP_002728.1	in vitro;in vivo	12162751,10339425,8856079
PRKCA	01498	NP_002728.1	RRAD	01536	NP_004156.1	in vitro	7876254,9677319
PRKCA	01498	NP_002728.1	RHO	01584	NP_000530.1	in vitro;in vivo	11498053,11910029,8617805,9099669
PRKCA	01498	NP_002728.1	DDX5	01615	NP_004387.1	in vitro	7525583
SCTR	01628	NP_002971.2	PRKCA	01498	NP_002728.1	in vitro	9506976
SEMG1	01641	NP_002998.1	PRKCA	01498	NP_002728.1	in vitro;in vivo	12399526
KCND2	09254	NP_036413.1	FLNC	00018	NP_001449.3	in vitro;yeast 2-hybrid	11102480
ATN1	06311	NP_001931.2	BAT3	00808	NP_004630.3	yeast 2-hybrid	16713569
SEMG2	01642	NP_002999.1	PRKCA	01498	NP_002728.1	in vitro;in vivo	12399526
TERT	01754	NP_003210.1	PRKCA	01498	NP_002728.1	in vitro;in vivo	9837921
PRKCA	01498	NP_002728.1	SRC	01819	NP_005408.1	in vitro;in vivo	2996780
SMAD4	02995	NP_005350.1	SNRNP70	01617	NP_003080.2	yeast 2-hybrid	15231748
PRKCA	01498	NP_002728.1	TP53	01859	NP_000537.3	in vitro;in vivo	9935181,1454855,9571186
STAG1	05076	NP_005853.2	SMAD9	04484	BAA21128.1	yeast 2-hybrid	15231748
PRKCA	01498	NP_002728.1	VCL	01900	NP_054706.1	in vitro;in vivo	11741957
PRKCA	01498	NP_002728.1	VTN	01902	NP_000629.3	in vitro	9030777
PRKCA	01498	NP_002728.1	NCF1	01990	NP_000256.3	in vitro	11145703,8089108,12056906
PRKCA	01498	NP_002728.1	GJB1	02367	NP_000157.1	in vitro;in vivo	8390988
APOA1	02517	NP_000030.1	APOF	00137	NP_001629.1	in vitro	6816269
PRKCA	01498	NP_002728.1	RPL10	02421	NP_006004.2	in vitro	9016777,12138090
XK	02444	NP_066569.1	PRKCA	01498	NP_002728.1	in vivo	9647734
PRKCA	01498	NP_002728.1	ITGB2	02506	NP_000202.2	in vitro	11700305
PRKCA	01498	NP_002728.1	PTPN12	02513	NP_002826.3	in vitro	7520867
SYK	02514	NP_003168.2	PRKCA	01498	NP_002728.1	in vitro	12881490
PRKCA	01498	NP_002728.1	SNAP25	02637	NP_003072.2	in vivo	12459461
PRKCA	01498	NP_002728.1	NFATC1	02729	NP_765975.1	in vitro	9072970,12351631
PRKCA	01498	NP_002728.1	DLX3	02752	NP_005211.1	in vitro;in vivo	11343707
TIAM1	02820	NP_003244.2	PRKCA	01498	NP_002728.1	in vitro;in vivo	10212259
AVPR1A	02894	NP_000697.1	PRKCA	01498	NP_002728.1	in vivo	10858434
CALR	00169	NP_004334.1	LRP1	00138	NP_002323.2	in vivo	14980518,12821648
RGS2	02917	NP_002914.1	PRKCA	01498	NP_002728.1	in vitro;in vivo	11063746
MYLK	02952	NP_444253.3	PRKCA	01498	NP_002728.1	in vitro	3160694
PRKCA	01498	NP_002728.1	CASR	03122	NP_000379.2	in vitro	9694886
C1QBP	03168	NP_001203.1	PRKCA	01498	NP_002728.1	in vitro;in vivo;yeast 2-hybrid	10831594
PRKCA	01498	NP_002728.1	GPM6A	03174	NP_005268.1	in vitro	12359212
YWHAZ	03183	NP_003397.1	PRKCA	01498	NP_002728.1	in vitro;in vivo	11950841
PRKCA	01498	NP_002728.1	DGKZ	03260	Q13574	in vitro;in vivo	12890670,9716136
PRKCA	01498	NP_002728.1	ADD3	03339	NP_058432.1	in vitro;in vivo	11895774
BTG2	03357	NP_006754.1	PRKCA	01498	NP_002728.1	in vitro	11237868
TEP1	03404	NP_009041.2	PRKCA	01498	NP_002728.1	in vitro;in vivo	9837921
CANX	00252	NP_001737.1	LRP1	00138	NP_002323.2	in vivo	14980518
PRKCA	01498	NP_002728.1	GMFB	03420	AAH05359.1	in vitro	9030586
ARHGEF1	03511	NP_945353.1	PRKCA	01498	NP_002728.1	in vivo	12754211
OGG1	03582	NP_058214.1	PRKCA	01498	NP_002728.1	in vivo	12034821
RAC1	03627	NP_061485.1	PRKCA	01498	NP_002728.1	in vivo	11284700
PRKCA	01498	NP_002728.1	PA2G4	03685	NP_006182.2	in vitro;in vivo	11325528
PRKCA	01498	NP_002728.1	NRGN	03828	NP_006167.1	in vitro	8080473
PRKCA	01498	NP_002728.1	DNM1	03851	NP_004399.2	in vitro	10766777
PRKCA	01498	NP_002728.1	PLD1	03855	NP_002653.1	in vitro;in vivo	12839565,10441128
PLD2	03857	NP_002654.3	PRKCA	01498	NP_002728.1	in vivo	11042115
PRKCA	01498	NP_002728.1	HAND1	03871	NP_004812.1	in vitro;in vivo	14636580
C3	00400	NP_000055.2	LRP1	00138	NP_002323.2	in vivo	10608878
HAND2	03872	NP_068808.1	PRKCA	01498	NP_002728.1	in vitro;in vivo	14636580
PRKCA	01498	NP_002728.1	CFTR	03883	NP_000483.3	in vitro	1377674
CISH	03897	NP_037456.5	PRKCA	01498	NP_002728.1	in vitro	12618484
PRKCA	01498	NP_002728.1	CYTH2	03925	NP_059431.1	in vivo	10531036
PRKCA	01498	NP_002728.1	RGS7	03948	NP_002915.3	in vitro	12077120
PRKCA	01498	NP_002728.1	SNAP23	03962	NP_003816.2	in vitro	12930825
FSCN1	04068	NP_003079.1	PRKCA	01498	NP_002728.1	in vitro;in vivo	14532112
PRKCA	01498	NP_002728.1	OCLN	04191	NP_002529.1	in vitro	11502742
DLG4	04199	NP_001356.1	PRKCA	01498	NP_002728.1	in vivo	11937501
PRKCA	01498	NP_002728.1	STXBP1	04235	NP_003156.1	in vitro;in vivo	8631738,12519779,12950453
C4BPA	00403	NP_000706.1	LRP1	00138	NP_002323.2	in vitro;in vivo	11705989
PRKCA	01498	NP_002728.1	SPAG1	04548	NP_003105.2	in vitro	11517287
PRKCA	01498	NP_002728.1	PEA15	04579	NP_003759.1	in vitro	9721757
CEP135	11097	NP_079285.2	SMAD9	04484	BAA21128.1	yeast 2-hybrid	15231748
GNA12	05093	NP_031379.2	PRKCA	01498	NP_002728.1	in vitro;in vivo	8647866
PRKCA	01498	NP_002728.1	GRM1	05129	NP_000829.2	in vitro	10823959
AKAP5	05255	NP_004848.3	PRKCA	01498	NP_002728.1	in vivo	11557526
AKAP12	05263	NP_005091.2	PRKCA	01498	NP_002728.1	in vitro	11316952
PRKCA	01498	NP_002728.1	RGS19	05461	NP_005864.1	in vivo	10760275,10993892
YWHAG	05639	NP_036611.2	PRKCA	01498	NP_002728.1	in vivo	10433554
PRKCA	01498	NP_002728.1	CD163	05708	NP_004235.3	in vitro;in vivo;yeast 2-hybrid	11298324
CTGF	00412	NP_001892.1	LRP1	00138	NP_002323.2	in vivo	14585398
PRKCA	01498	NP_002728.1	TRPV6	05982	NP_061116.2	in vitro;in vivo	11248124
PRKCA	01498	NP_002728.1	GSK3A	06002	NP_063937.2	in vitro;in vivo	11035810,11884598,11749387,12054501
PRKCA	01498	NP_002728.1	PLCB1	06177	NP_056007.1	in vivo	11278470
PRKCA	01498	NP_002728.1	HSPB8	06420	NP_055180.1	in vitro	11342557
PRKCA	01498	NP_002728.1	PEBP1	06850	NP_002558.1	in vitro;in vivo	14654844,12551925
PRKCA	01498	NP_002728.1	CHAT	07510	NP_065574.3	in vitro;in vivo	12486117,10861222,15381704
POLB	07517	NP_002681.1	PRKCA	01498	NP_002728.1	in vitro	2040602
PRKCA	01498	NP_002728.1	MARCKS	07519	NP_002347.5	in vitro;in vivo	11930178,8557118,8034575,2473066
PRKCA	01498	NP_002728.1	PRKG1	08910	NP_006249.1	in vitro;in vivo	12609995
FURIN	00653	NP_002560.1	LRP1	00138	NP_002323.2	in vitro;in vivo	8546712,2112085
PRKCA	01498	NP_002728.1	PTGIR	08959	NP_000951.1	in vitro	9722557
ADCY5	08973	NP_899200.1	PRKCA	01498	NP_002728.1	in vitro	8206971,7759492
PRKCA	01498	NP_002728.1	EDF1	09235	NP_003783.1	in vitro;in vivo	10816571
SDPR	09470	NP_004648.1	PRKCA	01498	NP_002728.1	in vitro	9566962
KCNE4	09689	NP_542402.2	PRKCA	01498	NP_002728.1	in vitro	12670483
PRKCA	01498	NP_002728.1	ADAP1	09733	NP_006860.1	in vitro	12893243
AFAP1	09747	NP_001128119.1	PRKCA	01498	NP_002728.1	in vitro;in vivo	12134071
TRIM29	10280	NP_036233.2	PRKCA	01498	NP_002728.1	in vitro;yeast 2-hybrid	7644499
PDLIM7	10436	NP_005442.2	PRKCA	01498	NP_002728.1	in vitro	8940095
STXBP3	10517	NP_009200.2	PRKCA	01498	NP_002728.1	in vitro;in vivo	10194441
LTF	01028	NP_002334.2	LRP1	00138	NP_002323.2	in vivo	1464627
PRKCA	01498	NP_002728.1	TNNI3	11769	NP_000354.4	in vitro	15134451,14596793,11904166,9346285,11121119,2584239,8798526
PRKCA	01498	NP_002728.1	HABP4	13628	NP_055097.2	in vitro;in vivo	14699138
PRKCA	01498	NP_002728.1	GABRR1	15921	NP_002033.2	in vitro	12175859,10779366
GABRR2	15922	NP_002034.2	PRKCA	01498	NP_002728.1	in vitro	9839716
PRKCA	01498	NP_002728.1	TRPC3	15999	NP_001124170.1	in vivo	9853757
PRKCA	01498	NP_002728.1	PPP1R14A	16291	NP_150281.1	in vitro;in vivo	15003508
PRKCA	01498	NP_002728.1	THOC5	16650	NP_001002878.1	in vitro	15221008
PRKCA	01498	NP_002728.1	GRIA2	04726	NP_000817.2	in vivo	11466413,10501226,12805550,11007883,8848293,12058067
PRKCA	01498	NP_002728.1	HMGB1	01228	NP_002119.1	in vitro	10617144
PRKCA	01498	NP_002728.1	RARA	06769	NP_000955.1	in vivo	12000751
LIPC	01058	NP_000227.2	LRP1	00138	NP_002323.2	in vitro;in vivo	7721852
PRKCA	01498	NP_002728.1	SDC4	08366	NP_002990.2	in vitro	11916978,9556568,14670076
EVC2	06269	NP_667338.3	SMAD9	04484	BAA21128.1	yeast 2-hybrid	15231748
PRKCA	01498	NP_002728.1	TNNT2	01844	NP_000355.2	in vitro;yeast 2-hybrid	8798526,2584239
GNB2L1	01503	NP_006089.1	PRKCB	01499	NP_002729.2	in vitro;in vivo	10480917
PRKCB	01499	NP_002729.2	RRAD	01536	NP_004156.1	in vitro	7876254,9677319
SPTAN1	01684	NP_001123910.1	PRKCB	01499	NP_002729.2	in vivo	8163551
PRKCB	01499	NP_002729.2	VTN	01902	NP_000629.3	in vitro	9030777
PRKCB	01499	NP_002729.2	NCF1	01990	NP_000256.3	in vitro;in vivo	11120743,11145703,8089108,12056906
PRKCB	01499	NP_002729.2	BTK	02248	NP_000052.1	in vitro;in vivo	11598012
PRKCB	01499	NP_002729.2	ITGB2	02506	NP_000202.2	in vitro	11700305
NPHP1	09524	NP_000263.2	FLNC	00018	NP_001449.3	in vitro;in vivo;yeast 2-hybrid	12006559
MDK	01200	NP_002382.1	LRP1	00138	NP_002323.2	in vitro;in vivo	10772929
GCNT1	02669	NP_001481.2	PRKCB	01499	NP_002729.2	in vitro;in vivo	12765965
BMPR2	02880	NP_001195.2	PRKCB	01499	NP_002729.2	in vitro	15188402
RGS2	02917	NP_002914.1	PRKCB	01499	NP_002729.2	in vitro;in vivo	11063746
PRKCB	01499	NP_002729.2	CASR	03122	NP_000379.2	in vitro;in vivo	9694886,12356761
PRKCB	01499	NP_002729.2	DAB2	03139	NP_001334.2	in vitro	10542228
PRKCB	01499	NP_002729.2	PA2G4	03685	NP_006182.2	in vitro;in vivo	11325528
PRKCB	01499	NP_002729.2	NRGN	03828	NP_006167.1	in vitro	8080473
CISH	03897	NP_037456.5	PRKCB	01499	NP_002729.2	in vitro	12618484
PRKCB	01499	NP_002729.2	CYTH2	03925	NP_059431.1	in vivo	10531036
GRIN2D	04095	NP_000827.2	PRKCB	01499	NP_002729.2	in vivo	10862698
SERPINE1	01418	NP_000593.1	LRP1	00138	NP_002323.2	in vitro;in vivo	15001579
PRKCB	01499	NP_002729.2	OCLN	04191	NP_002529.1	in vitro	11502742
MAPK6	04213	NP_002739.1	PRKCB	01499	NP_002729.2	in vivo	8626698
EIF6	04221	NP_852133.1	PRKCB	01499	NP_002729.2	in vitro;in vivo;yeast 2-hybrid	14654845
PRKCB	01499	NP_002729.2	STXBP1	04235	NP_003156.1	in vitro;in vivo	8631738,12519779,12950453
GNA13	05100	NP_006563.2	PRKCB	01499	NP_002729.2	in vivo	8824244
GSK3B	05418	NP_002084.2	PRKCB	01499	NP_002729.2	in vitro	1324914
PDPK1	05556	NP_002604.1	PRKCB	01499	NP_002729.2	in vivo	11376011
YWHAG	05639	NP_036611.2	PRKCB	01499	NP_002729.2	in vivo	10433554
PDLIM5	05799	NP_006448.3	PRKCB	01499	NP_002729.2	in vivo;yeast 2-hybrid	8940095
PRKCB	01499	NP_002729.2	GSK3A	06002	NP_063937.2	in vitro;in vivo	11035810,11884598,11749387,12054501
PLAT	01419	NP_000921.1	LRP1	00138	NP_002323.2	in vitro;in vivo	10632583,1502153
PRKCB	01499	NP_002729.2	PEBP1	06850	NP_002558.1	in vitro;in vivo	14654844,12551925
PRKCB	01499	NP_002729.2	MARCKS	07519	NP_002347.5	in vitro	11930178,8557118,7588787
MKI67	08902	NP_002408.3	PRKCB	01499	NP_002729.2	in vitro	10502411
AFAP1	09747	NP_001128119.1	PRKCB	01499	NP_002729.2	in vitro	12134071
ZMYND8	10166	NP_898868.1	PRKCB	01499	NP_002729.2	in vitro	11003709
RIPK4	10419	NP_065690.2	PRKCB	01499	NP_002729.2	in vitro;yeast 2-hybrid	11278382
PDLIM7	10436	NP_005442.2	PRKCB	01499	NP_002729.2	in vitro	8940095
PRKCB	01499	NP_002729.2	HABP4	13628	NP_055097.2	in vitro;in vivo	14699138
GRIN1	15926	NP_015566.1	PRKCB	01499	NP_002729.2	in vivo	10862698
[truncated: 37,240 more rows]
