# Supplementary material for: NAIGO: An Improved Method to Align PPI Networks Based on Gene Ontology and Graphlets
Source: Front Bioeng Biotechnol. 2020 Jun 19;8:547. doi: 10.3389/fbioe.2020.00547 (PMC7318716; doi:10.3389/fbioe.2020.00547)
Supplement: Supplementary file 3 [file Data_Sheet_2.zip]

Archive with 1,773 entries (1,771 files):
- Dataset S2/
- Dataset S2/aligned network.txt
- Dataset S2/aligned subnets/
- Dataset S2/aligned subnets/alignment result1.txt
- Dataset S2/aligned subnets/alignment result10.txt
- Dataset S2/aligned subnets/alignment result100.txt
- Dataset S2/aligned subnets/alignment result1000.txt
- Dataset S2/aligned subnets/alignment result1001.txt
- Dataset S2/aligned subnets/alignment result1002.txt
- Dataset S2/aligned subnets/alignment result1003.txt
- Dataset S2/aligned subnets/alignment result1004.txt
- Dataset S2/aligned subnets/alignment result1005.txt
- Dataset S2/aligned subnets/alignment result1006.txt
- Dataset S2/aligned subnets/alignment result1007.txt
- Dataset S2/aligned subnets/alignment result1008.txt
- Dataset S2/aligned subnets/alignment result1009.txt
- Dataset S2/aligned subnets/alignment result101.txt
- Dataset S2/aligned subnets/alignment result1010.txt
- Dataset S2/aligned subnets/alignment result1011.txt
- Dataset S2/aligned subnets/alignment result1012.txt
- Dataset S2/aligned subnets/alignment result1013.txt
- Dataset S2/aligned subnets/alignment result1014.txt
- Dataset S2/aligned subnets/alignment result1015.txt
- Dataset S2/aligned subnets/alignment result1016.txt
- Dataset S2/aligned subnets/alignment result1017.txt
- Dataset S2/aligned subnets/alignment result1018.txt
- Dataset S2/aligned subnets/alignment result1019.txt
- Dataset S2/aligned subnets/alignment result102.txt
- Dataset S2/aligned subnets/alignment result1020.txt
- Dataset S2/aligned subnets/alignment result1021.txt
- Dataset S2/aligned subnets/alignment result1022.txt
- Dataset S2/aligned subnets/alignment result1023.txt
- Dataset S2/aligned subnets/alignment result1024.txt
- Dataset S2/aligned subnets/alignment result1025.txt
- Dataset S2/aligned subnets/alignment result1026.txt
- Dataset S2/aligned subnets/alignment result1027.txt
- Dataset S2/aligned subnets/alignment result1028.txt
- Dataset S2/aligned subnets/alignment result1029.txt
- Dataset S2/aligned subnets/alignment result103.txt
- Dataset S2/aligned subnets/alignment result1030.txt
- Dataset S2/aligned subnets/alignment result1031.txt
- Dataset S2/aligned subnets/alignment result1032.txt
- Dataset S2/aligned subnets/alignment result1033.txt
- Dataset S2/aligned subnets/alignment result1034.txt
- Dataset S2/aligned subnets/alignment result1035.txt
- Dataset S2/aligned subnets/alignment result1036.txt
- Dataset S2/aligned subnets/alignment result1037.txt
- Dataset S2/aligned subnets/alignment result1038.txt
- Dataset S2/aligned subnets/alignment result1039.txt
- Dataset S2/aligned subnets/alignment result104.txt
- Dataset S2/aligned subnets/alignment result1040.txt
- Dataset S2/aligned subnets/alignment result1041.txt
- Dataset S2/aligned subnets/alignment result1042.txt
- Dataset S2/aligned subnets/alignment result1043.txt
- Dataset S2/aligned subnets/alignment result1044.txt
- Dataset S2/aligned subnets/alignment result1045.txt
- Dataset S2/aligned subnets/alignment result1046.txt
- Dataset S2/aligned subnets/alignment result1047.txt
- Dataset S2/aligned subnets/alignment result1048.txt
- Dataset S2/aligned subnets/alignment result1049.txt
- Dataset S2/aligned subnets/alignment result105.txt
- Dataset S2/aligned subnets/alignment result1050.txt
- Dataset S2/aligned subnets/alignment result1051.txt
- Dataset S2/aligned subnets/alignment result1052.txt
- Dataset S2/aligned subnets/alignment result1053.txt
- Dataset S2/aligned subnets/alignment result1054.txt
- Dataset S2/aligned subnets/alignment result1055.txt
- Dataset S2/aligned subnets/alignment result1056.txt
- Dataset S2/aligned subnets/alignment result1057.txt
- Dataset S2/aligned subnets/alignment result1058.txt
- Dataset S2/aligned subnets/alignment result1059.txt
- Dataset S2/aligned subnets/alignment result106.txt
- Dataset S2/aligned subnets/alignment result1060.txt
- Dataset S2/aligned subnets/alignment result1061.txt
- Dataset S2/aligned subnets/alignment result1062.txt
- Dataset S2/aligned subnets/alignment result1063.txt
- Dataset S2/aligned subnets/alignment result1064.txt
- Dataset S2/aligned subnets/alignment result1065.txt
- Dataset S2/aligned subnets/alignment result1066.txt
- Dataset S2/aligned subnets/alignment result1067.txt
- Dataset S2/aligned subnets/alignment result1068.txt
- Dataset S2/aligned subnets/alignment result1069.txt
- Dataset S2/aligned subnets/alignment result107.txt
- Dataset S2/aligned subnets/alignment result1070.txt
- Dataset S2/aligned subnets/alignment result1071.txt
- Dataset S2/aligned subnets/alignment result1072.txt
- Dataset S2/aligned subnets/alignment result1073.txt
- Dataset S2/aligned subnets/alignment result1074.txt
- Dataset S2/aligned subnets/alignment result1075.txt
- Dataset S2/aligned subnets/alignment result1076.txt
- Dataset S2/aligned subnets/alignment result1077.txt
- Dataset S2/aligned subnets/alignment result1078.txt
- Dataset S2/aligned subnets/alignment result1079.txt
- Dataset S2/aligned subnets/alignment result108.txt
- Dataset S2/aligned subnets/alignment result1080.txt
- Dataset S2/aligned subnets/alignment result1081.txt
- Dataset S2/aligned subnets/alignment result1082.txt
- Dataset S2/aligned subnets/alignment result1083.txt
- Dataset S2/aligned subnets/alignment result1084.txt
- Dataset S2/aligned subnets/alignment result1085.txt
- Dataset S2/aligned subnets/alignment result1086.txt
- Dataset S2/aligned subnets/alignment result1087.txt
- Dataset S2/aligned subnets/alignment result1088.txt
- Dataset S2/aligned subnets/alignment result1089.txt
- Dataset S2/aligned subnets/alignment result109.txt
- Dataset S2/aligned subnets/alignment result1090.txt
- Dataset S2/aligned subnets/alignment result1091.txt
- Dataset S2/aligned subnets/alignment result1092.txt
- Dataset S2/aligned subnets/alignment result1093.txt
- Dataset S2/aligned subnets/alignment result1094.txt
- Dataset S2/aligned subnets/alignment result1095.txt
- Dataset S2/aligned subnets/alignment result1096.txt
- Dataset S2/aligned subnets/alignment result1097.txt
- Dataset S2/aligned subnets/alignment result1098.txt
- Dataset S2/aligned subnets/alignment result1099.txt
- Dataset S2/aligned subnets/alignment result11.txt
- Dataset S2/aligned subnets/alignment result110.txt
- Dataset S2/aligned subnets/alignment result1100.txt
- Dataset S2/aligned subnets/alignment result1101.txt
- Dataset S2/aligned subnets/alignment result1102.txt
- Dataset S2/aligned subnets/alignment result1103.txt
- Dataset S2/aligned subnets/alignment result1104.txt
- Dataset S2/aligned subnets/alignment result1105.txt
- Dataset S2/aligned subnets/alignment result1106.txt
- Dataset S2/aligned subnets/alignment result1107.txt
- Dataset S2/aligned subnets/alignment result1108.txt
- Dataset S2/aligned subnets/alignment result1109.txt
- Dataset S2/aligned subnets/alignment result111.txt
- Dataset S2/aligned subnets/alignment result1110.txt
- Dataset S2/aligned subnets/alignment result1111.txt
- Dataset S2/aligned subnets/alignment result1112.txt
- Dataset S2/aligned subnets/alignment result1113.txt
- Dataset S2/aligned subnets/alignment result1114.txt
- Dataset S2/aligned subnets/alignment result1115.txt
- Dataset S2/aligned subnets/alignment result1116.txt
- Dataset S2/aligned subnets/alignment result1117.txt
- Dataset S2/aligned subnets/alignment result1118.txt
- Dataset S2/aligned subnets/alignment result1119.txt
- Dataset S2/aligned subnets/alignment result112.txt
- Dataset S2/aligned subnets/alignment result1120.txt
- Dataset S2/aligned subnets/alignment result1121.txt
- Dataset S2/aligned subnets/alignment result1122.txt
- Dataset S2/aligned subnets/alignment result1123.txt
- Dataset S2/aligned subnets/alignment result1124.txt
- Dataset S2/aligned subnets/alignment result1125.txt
- Dataset S2/aligned subnets/alignment result1126.txt
- Dataset S2/aligned subnets/alignment result1127.txt
- Dataset S2/aligned subnets/alignment result1128.txt
- Dataset S2/aligned subnets/alignment result1129.txt
- Dataset S2/aligned subnets/alignment result113.txt
- Dataset S2/aligned subnets/alignment result1130.txt
- Dataset S2/aligned subnets/alignment result1131.txt
- Dataset S2/aligned subnets/alignment result1132.txt
- Dataset S2/aligned subnets/alignment result1133.txt
- Dataset S2/aligned subnets/alignment result1134.txt
- Dataset S2/aligned subnets/alignment result1135.txt
- Dataset S2/aligned subnets/alignment result1136.txt
- Dataset S2/aligned subnets/alignment result1137.txt
- Dataset S2/aligned subnets/alignment result1138.txt
- Dataset S2/aligned subnets/alignment result1139.txt
- Dataset S2/aligned subnets/alignment result114.txt
- Dataset S2/aligned subnets/alignment result1140.txt
- Dataset S2/aligned subnets/alignment result1141.txt
- Dataset S2/aligned subnets/alignment result1142.txt
- Dataset S2/aligned subnets/alignment result1143.txt
- Dataset S2/aligned subnets/alignment result1144.txt
- Dataset S2/aligned subnets/alignment result1145.txt
- Dataset S2/aligned subnets/alignment result1146.txt
- Dataset S2/aligned subnets/alignment result1147.txt
- Dataset S2/aligned subnets/alignment result1148.txt
- Dataset S2/aligned subnets/alignment result1149.txt
- Dataset S2/aligned subnets/alignment result115.txt
- Dataset S2/aligned subnets/alignment result1150.txt
- Dataset S2/aligned subnets/alignment result1151.txt
- Dataset S2/aligned subnets/alignment result1152.txt
- Dataset S2/aligned subnets/alignment result1153.txt
- Dataset S2/aligned subnets/alignment result1154.txt
- Dataset S2/aligned subnets/alignment result1155.txt
- Dataset S2/aligned subnets/alignment result1156.txt
- Dataset S2/aligned subnets/alignment result1157.txt
- Dataset S2/aligned subnets/alignment result1158.txt
- Dataset S2/aligned subnets/alignment result1159.txt
- Dataset S2/aligned subnets/alignment result116.txt
- Dataset S2/aligned subnets/alignment result1160.txt
- Dataset S2/aligned subnets/alignment result1161.txt
- Dataset S2/aligned subnets/alignment result1162.txt
- Dataset S2/aligned subnets/alignment result1163.txt
- Dataset S2/aligned subnets/alignment result1164.txt
- Dataset S2/aligned subnets/alignment result1165.txt
- Dataset S2/aligned subnets/alignment result1166.txt
- Dataset S2/aligned subnets/alignment result1167.txt
- Dataset S2/aligned subnets/alignment result1168.txt
- Dataset S2/aligned subnets/alignment result1169.txt
- Dataset S2/aligned subnets/alignment result117.txt
- Dataset S2/aligned subnets/alignment result1170.txt
- Dataset S2/aligned subnets/alignment result1171.txt
- Dataset S2/aligned subnets/alignment result1172.txt
- Dataset S2/aligned subnets/alignment result1173.txt
- Dataset S2/aligned subnets/alignment result1174.txt
- Dataset S2/aligned subnets/alignment result1175.txt
- Dataset S2/aligned subnets/alignment result1176.txt
- Dataset S2/aligned subnets/alignment result1177.txt
- Dataset S2/aligned subnets/alignment result1178.txt
- Dataset S2/aligned subnets/alignment result1179.txt
- Dataset S2/aligned subnets/alignment result118.txt
- Dataset S2/aligned subnets/alignment result1180.txt
- Dataset S2/aligned subnets/alignment result1181.txt
- Dataset S2/aligned subnets/alignment result1182.txt
- Dataset S2/aligned subnets/alignment result1183.txt
- Dataset S2/aligned subnets/alignment result1184.txt
- Dataset S2/aligned subnets/alignment result1185.txt
- Dataset S2/aligned subnets/alignment result1186.txt
- Dataset S2/aligned subnets/alignment result1187.txt
- Dataset S2/aligned subnets/alignment result1188.txt
- Dataset S2/aligned subnets/alignment result1189.txt
- Dataset S2/aligned subnets/alignment result119.txt
- Dataset S2/aligned subnets/alignment result1190.txt
- Dataset S2/aligned subnets/alignment result1191.txt
- Dataset S2/aligned subnets/alignment result1192.txt
- Dataset S2/aligned subnets/alignment result1193.txt
- Dataset S2/aligned subnets/alignment result1194.txt
- Dataset S2/aligned subnets/alignment result1195.txt
- Dataset S2/aligned subnets/alignment result1196.txt
- Dataset S2/aligned subnets/alignment result1197.txt
- Dataset S2/aligned subnets/alignment result1198.txt
- Dataset S2/aligned subnets/alignment result1199.txt
- Dataset S2/aligned subnets/alignment result12.txt
- Dataset S2/aligned subnets/alignment result120.txt
- Dataset S2/aligned subnets/alignment result1200.txt
- Dataset S2/aligned subnets/alignment result1201.txt
- Dataset S2/aligned subnets/alignment result1202.txt
- Dataset S2/aligned subnets/alignment result1203.txt
- Dataset S2/aligned subnets/alignment result1204.txt
- Dataset S2/aligned subnets/alignment result1205.txt
- Dataset S2/aligned subnets/alignment result1206.txt
- Dataset S2/aligned subnets/alignment result1207.txt
- Dataset S2/aligned subnets/alignment result1208.txt
- Dataset S2/aligned subnets/alignment result1209.txt
- Dataset S2/aligned subnets/alignment result121.txt
- Dataset S2/aligned subnets/alignment result1210.txt
- Dataset S2/aligned subnets/alignment result1211.txt
- Dataset S2/aligned subnets/alignment result1212.txt
- Dataset S2/aligned subnets/alignment result1213.txt
- Dataset S2/aligned subnets/alignment result1214.txt
- Dataset S2/aligned subnets/alignment result1215.txt
- Dataset S2/aligned subnets/alignment result1216.txt
- Dataset S2/aligned subnets/alignment result1217.txt
- Dataset S2/aligned subnets/alignment result1218.txt
- Dataset S2/aligned subnets/alignment result1219.txt
- Dataset S2/aligned subnets/alignment result122.txt
- Dataset S2/aligned subnets/alignment result1220.txt
- Dataset S2/aligned subnets/alignment result1221.txt
- Dataset S2/aligned subnets/alignment result1222.txt
- Dataset S2/aligned subnets/alignment result1223.txt
- Dataset S2/aligned subnets/alignment result1224.txt
- Dataset S2/aligned subnets/alignment result1225.txt
- Dataset S2/aligned subnets/alignment result1226.txt
- Dataset S2/aligned subnets/alignment result1227.txt
- Dataset S2/aligned subnets/alignment result1228.txt
- Dataset S2/aligned subnets/alignment result1229.txt
- Dataset S2/aligned subnets/alignment result123.txt
- Dataset S2/aligned subnets/alignment result1230.txt
- Dataset S2/aligned subnets/alignment result1231.txt
- Dataset S2/aligned subnets/alignment result1232.txt
- Dataset S2/aligned subnets/alignment result1233.txt
- Dataset S2/aligned subnets/alignment result1234.txt
- Dataset S2/aligned subnets/alignment result1235.txt
- Dataset S2/aligned subnets/alignment result1236.txt
- Dataset S2/aligned subnets/alignment result1237.txt
- Dataset S2/aligned subnets/alignment result1238.txt
- Dataset S2/aligned subnets/alignment result1239.txt
- Dataset S2/aligned subnets/alignment result124.txt
- Dataset S2/aligned subnets/alignment result1240.txt
- Dataset S2/aligned subnets/alignment result1241.txt
- Dataset S2/aligned subnets/alignment result1242.txt
- Dataset S2/aligned subnets/alignment result1243.txt
- Dataset S2/aligned subnets/alignment result1244.txt
- Dataset S2/aligned subnets/alignment result1245.txt
- Dataset S2/aligned subnets/alignment result1246.txt
- Dataset S2/aligned subnets/alignment result1247.txt
- Dataset S2/aligned subnets/alignment result1248.txt
- Dataset S2/aligned subnets/alignment result1249.txt
- Dataset S2/aligned subnets/alignment result125.txt
- Dataset S2/aligned subnets/alignment result1250.txt
- Dataset S2/aligned subnets/alignment result1251.txt
- Dataset S2/aligned subnets/alignment result1252.txt
- Dataset S2/aligned subnets/alignment result1253.txt
- Dataset S2/aligned subnets/alignment result1254.txt
- Dataset S2/aligned subnets/alignment result1255.txt
- Dataset S2/aligned subnets/alignment result1256.txt
- Dataset S2/aligned subnets/alignment result1257.txt
- Dataset S2/aligned subnets/alignment result1258.txt
- Dataset S2/aligned subnets/alignment result1259.txt
- Dataset S2/aligned subnets/alignment result126.txt
- Dataset S2/aligned subnets/alignment result1260.txt
- Dataset S2/aligned subnets/alignment result1261.txt
- Dataset S2/aligned subnets/alignment result1262.txt
- Dataset S2/aligned subnets/alignment result1263.txt
- Dataset S2/aligned subnets/alignment result1264.txt
- Dataset S2/aligned subnets/alignment result1265.txt
[truncated: 1,473 more entries]
