# Supplementary material for: NAIGO: An Improved Method to Align PPI Networks Based on Gene Ontology and Graphlets
Source: Front Bioeng Biotechnol. 2020 Jun 19;8:547. doi: 10.3389/fbioe.2020.00547 (PMC7318716; doi:10.3389/fbioe.2020.00547)
Supplement: Supplementary file 3 [file Data_Sheet_2.zip › Dataset S2/aligned network.txt]

CDC73	CDC73
CTR9	CTR9
LEO1	LEO1
CCS	PAF1
TXNDC9	RTF1
DSN1	DSN1
NSL1	NSL1
PGM5	ESF1
ARHGAP19	NOP9
RHOU	CDC42
TCOF1	UTP18
GAR1	GAR1
CHD4	NOP58
XRN1	XRN1
LSM3	LSM3
LSM5	LSM5
LSM6	LSM6
LRP1	LRP1
MED7	MED7
PSMD2	RPN1
TOM1L1	RCL1
ANAPC2	APC2
CAP1	CAP1
CAP2	CAP2
CNOT6	CCR4
CLP1	CLP1
RAD51C	PCF11
DCP2	DCP2
DIS3	DIS3
ECM1	ECM1
ELP2	ELP2
GGA3	GGA2
GDI2	IST1
RAD54L	NSA2
NVL	LSG1
NMD3	NMD3
KRR1	KRR1
LSM1	LSM1
LSM7	LSM7
PMPCB	MAS1
MCM8	MCM2
MCM6	MCM6
MLH1	MLH1
PMS1	PMS1
UBA1	MRPL10
CHM	MRPL16
ENO1	MRPL19
MRPL9	MRPL9
ELOF1	MRPS5
MSH2	MSH2
MSH6	MSH6
NAA16	NHP2
NSUN4	NOP2
CDC6	ORC1
ARL4D	ORC2
PAN2	PAN2
PIM1	PIM1
POP7	POP7
PWP1	PWP1
PWP2	PWP2
RAD51	RAD51
RFC2	RFC2
RFC5	RFC5
CCDC47	RPF1
VPS52	VPS52
SEC13	SEC13
SEC62	SEC62
SMC3	SMC3
SRP54	SRP54
TAF1L	TAF1
TAF6	TAF6
PRPF19	TAF5
TAF13	TAF13
TAF10	TAF10
TAF2	TAF2
VPS29	VPS29
VPS41	VPS41
VPS45	VPS45
VPS53	VPS53
VPS8	VPS8
EHD3	EHD3
MLC1	RPF2
NOB1	NOB1
PRKACA	TPK1
RRP9	RRP9
RAD1	RAD1
ATG12	ATG12
RFC4	RFC4
CDC20	CDC20
SKP2	SKP2
FKBP6	FPR1
EMG1	EMG1
SKP1	SKP1
HSF4	NUS1
RFC3	RFC3
PEX7	PEX7
SMARCD2	LSM8
LSM2	LSM2
MUS81	MUS81
TRPT1	TPT1
FZR1	CDH1
DMC1	DMC1
RPS26	TSR1
CDC7	CDC7
MDH2	MDH2
TEP1	TEP1
CWF19L1	SPC24
TOP1	TOP1
TAF9	TAF9
ATG7	ATG7
VPS25	VPS25
ARFRP1	ARL3
PDK1	RIC1
ARL8B	ARL1
GAS1	GAS1
SAP30	SAP30
RBL2	RBL2
DDX11	CHL1
RAD50	RAD50
MRC1	MRC1
SOD1	CDC45
DBF4	DBF4
RAD52	RAD52
CAPZA2	HKR1
ACY1	ATG13
ATG5	ATG5
MCM10	MCM10
LSM4	LSM4
MSH5	MSH5
TAF11	TAF11
VPS36	VPS36
CNTN2	CDC123
TAF8	TAF8
ERCC4	SMC5
COG4	COG4
CDC16	CDC16
CDC27	CDC27
MAP2	COG8
COG3	COG3
COG2	COG2
COG7	COG7
COG1	COG1
POLH	COG6
COG5	COG5
PDPN	ELP4
ELP3	ELP3
PEF1	INO80
ARHGEF11	NOP14
NDC80	NDC80
PEX14	PEX14
PEX2	PEX2
UTP6	UTP6
RAI1	RAI1
RFX3	SGF29
TAF12	TAF12
GTPBP1	SSU72
TAF3	TAF3
TAF4	TAF4
TAF7	TAF7
SLC27A5	CDC6
PTRH2	ECM2
BUB1	BUB1
BUB3	BUB3
CCT2	CCT2
CDC23	CDC23
CDC26	CDC26
MCM5	MCM5
EXO1	EXO1
MCM3	MCM3
MED1	MED1
MED4	MED4
MED6	MED6
MED8	MED8
RFX2	NAF1
NOP56	NOP56
NPR1	NPR1
PEX10	PEX10
PEX12	PEX12
PEX19	PEX19
RRP1B	RRP1
USE1	USE1
SMC2	SMC2
SPC25	SPC25
PDC	SYF2
VAC14	VAC14
VPS16	VPS16
ARL15	VPS51
HIP1R	VPS54
TCP1	TCP1
YKT6	YKT6
RAD51AP1	CST9
DAD1	DAD1
NUF2	NUF2
NUP85	NUP85
TAL1	RGP1
SEC63	SEC63
VPS35	VPS35
BET1	BET1
MCM4	MCM4
ARF3	MON2
CYCS	SCO2
FBP1	FBP1
PEX13	PEX13
RPN2	RPN2
RRN3	RRN3
GPX1	SHQ1
CDC34	CDC34
MSI1	MSI1
CDC37	CDC37
MCM7	MCM7
FAR1	FAR1
MLH3	MLH3
PDE4B	MOB2
MSH4	MSH4
PEX5	PEX5
POP1	POP1
POP4	POP4
POP5	POP5
EDC3	EDC3
RAD54B	REC114
RRS1	RRS1
SLA2	SLA2
UBR5	TOM1
TGS1	TGS1
BDP1	BDP1
MEIG1	REC8
RER1	RER1
SPP1	SPP1
SDC1	SDC1
CSTF1	NUP188
NUP133	NUP133
IDH3B	IDH1
IDH3A	IDH2
TWF1	TWF1
HNRNPM	GBP2
SNF8	SNF8
VPS28	VPS28
ATG10	ATG10
GGA1	GGA1
ARF1	ARF1
PAN3	PAN3
COX4I2	COX14
NAT1	NAT1
USF2	URB1
CHD8	CHD1
BRF1	BRF1
SMC4	SMC4
PRKG1	CLN3
GTF3A	SWI5
VPS26B	SYS1
STARD13	ALG1
TIMM22	COQ3
TMEM214	SNU13
DDI1	DDI1
RTN1	RTN1
RFX1	RFX1
RPL10	RPL10
PEX6	PEX6
PEX1	PEX1
RAD17	RAD17
PEX3	PEX3
SLU7	SLU7
FAT1	FAT1
USO1	USO1
CRLS1	ORC5
NET1	NET1
COX17	COX17
TPM2	TPM2
MSH3	MSH3
PGM1	PGM1
TDP1	TDP1
RFC1	RFC1
SOD3	SOD1
REV1	SPO11
TPM1	TPM1
DNM1	ALG5
SRI	ALG6
GCA	ALG8
MDH1	MDH1
CCT3	CCT3
SPATA20	ISY1
CDC40	CDC40
SMC1B	SCD5
TPP1	TPP1
WBP1	WBP1
SIL1	SIL1
RYR3	ZPR1
NRG1	NRG1
ATF1	ATF1
TPI1	TPI1
TOM1	MND1
NMT2	NMT1
RPL29	RPL29
RP2	ALG3
PDK4	ALG11
PPP5C	ORC6
OGG1	OGG1
GPD1	GPD1
CHD3	SMC6
ARL4A	PIF1
HSF2	HSF1
RAD18	RAD18
CAPZA3	SLX4
SLC27A6	RMI1
ELF1	ELF1
VPS72	VPS72
EAF1	EAF1
NMT1	BDH2
PSMD1	MRPL37
SRP14	SRP14
CCT4	CCT4
RHOQ	MRPL35
RBM4B	MRPS28
MRPL28	MRPL28
MYL1	MLC1
HSF1	ART5
ETFB	CIR1
CYB5R3	CBR1
DPH1	DPH1
CAD	CPA2
RCN1	RCN1
UBA7	UBA1
SNX4	ORC3
ACE2	ACE2
DAPK2	MSS51
IREB2	ACO1
FOXK2	UTP15
CAPZB	MRPL24
GBP2	FIG4
MPP6	MPP6
MRPS12	MRPS12
HAT1	HAT1
LSP1	LSP1
GDE1	GDE1
GGA2	MRPL32
BRIP1	ATE1
FOXG1	MRPL15
SRP68	SRP68
IMP4	IMP4
RPL18A	RPL18A
CCT7	CCT7
PLP2	PLP2
RPL23A	RPL23A
FKBP1A	GCN1
EHD1	MRPS16
NIP7	NIP7
NRD1	NRD1
YAP1	YAP1
SRP72	SRP72
BST1	BST1
EME1	DNA2
PTK2	PTK2
PKP2	PKP2
RPL3	RPL3
RAN	RAN
FAF1	FAF1
DPM3	ALG14
ALG13	ALG13
RPL5	RPL5
SNX7	SNX4
FH	BUD31
FIS1	FIS1
FOXP3	ORC4
C16orf45	COX11
ALG9	ALG9
PDCD6	ARV1
ATF2	ATF2
DPM1	DPM1
CAPZA1	ALG12
HBG2	FMO1
GOT1	GOT1
ORM1	ORM1
ORMDL3	ORM2
PER1	PER1
DNM2	PSD2
RPN1	RCE1
SSH1	SSH1
TNS1	EMC1
VPS37B	EMC4
RAC3	ICE2
UBA6	EMC6
CYB5R2	PGA3
CSF1	CSF1
MED11	MED11
POLI	REV1
GDI1	ELP6
SNRPB2	MSL1
SUB1	SUB1
CCL1	FPR3
UBA3	UBA3
ARL3	BMS1
MTF2	MTF2
ATG3	ATG3
SFI1	SFI1
RAC2	SCO1
POLK	MEI4
COQ9	COQ9
PIN4	PIN4
GSC2	GSC2
HTRA1	COA1
PCSK9	PRB1
CYTH2	CYTH2
CNN1	CNN1
HIP1	HIP1
PGK1	PGK1
MED31	COX10
BRCA1	BRCA1
RPL23	RFT1
FTH1	FTH1
ARL6IP4	ADH4
HADHB	NOP10
HAUS1	CST6
UQCRC1	GPT2
VTA1	VTA1
MID2	MID2
CSNK2A1	CSNK2A1
DNM1L	DNM1
COX5A	COX5A
MAN1A2	DTD1
FKBP3	BUD13
DPP7	DBR1
PRUNE	PUS7
ARL14	TSR3
CWC22	CWC22
RIT1	RIT1
PMS2	CWC27
NRP1	NRP1
PPIL3	CWC15
RNH1	RNH1
NAB2	NAB2
MYH13	PUS1
FBP2	NOP16
RRP8	RRP8
CHD1	MRPL36
ELL2	EPT1
GRHPR	DPH2
MYL3	PPA2
MMP15	PCK1
CCNH	CCL1
LRRC23	GUK1
IRS4	IRS4
MAF1	MAF1
NPR3	NPR3
URM1	URM1
IMP3	IMP3
PSMD5	PSMD5
ELL3	CCZ1
CSNK1A1	CSNK1A1
ING2	ING2
PGS1	PGS1
ATRX	ATRX
POT1	POT1
ENO2	ENO2
GPD2	GPD2
NDUFS1	PGM2
ENO3	ENO1
ACP1	ACP1
CPS1	CPS1
RHOG	DNAJC19
IDH2	BDH1
AIF1	AIF1
PTH2	PTH2
SLC25A17	GPX2
UBP1	UBP1
RPL13A	RPL13A
GPR1	GPR1
SIT1	SIT1
HEATR1	PMP2
SHC1	SHC1
SPI1	SPI1
IDH3G	MTO1
ROM1	ROM1
ARG1	VMA21
UBR1	UBR1
NEO1	NEO1
NFU1	NFU1
UBR2	UBR2
RAX2	RAX2
BSCL2	AVL9
BUB1B	DPH5
PDCL	RPL37A
CYB5R1	COA4
PIGU	GAB1
ADI1	ADI1
NDE1	NDE1
FKBP4	ADH6
MID1	MID1
CDC42BPG	OCA2
DDO	MRPL50
TLN1	COQ2
HES1	HES1
MPHOSPH10	TYW1
PRKX	PRM3
ARL5A	PPT2
ODC1	ODC1
PLEKHA8	ERI1
NCR1	NCR1
CBLL1	GUF1
ARG2	ARG2
LBR	NSG1
MMP1	MMP1
EWSR1	RRP36
SNCA	SNCA
HTT	HTT
FOXF2	MRPL40
MRPL4	MRPL4
ARHGEF1	MRPL13
WRN	WRN
RPS15	RPS15
BCKDK	PKP1
MKS1	MKS1
SNRPA	EMC3
CAPNS2	PEF1
TAF9B	GET4
FRS2	CWH43
CORO1B	RPS12
CHD6	COA3
SNCAIP	SNCAIP
BLVRB	HMX1
XBP1	XBP1
CSH1	CSH1
CSNK2A2	CSNK2A2
NPR2	NPR2
RIF1	RIF1
CETN2	NDC1
GLE1	GLE1
COX5B	COX5B
GYG1	GLG1
COQ6	COQ6
BET1L	IDI1
GYG2	IAH1
GAD1	GAD1
GAS2	GAS2
NAT2	NAT2
GPX7	GPX1
EIF2B1	MRPL27
DOCK10	MRS2
CYC1	CYC1
SYT1	SYT1
GAB1	COX18
NME1	NME1
FOXP4	UTP20
SNX3	SNX3
KATNAL1	PET100
TPT1	SLF1
SOD2	SOD2
ECH1	IMPACT
FOXJ3	MPC2
PTH2R	MPC1
CASP10	CASP10
CIR1	PAM16
CUL1	CUL1
HTR2C	KXD1
DSC2	DSC2
FBXL3	RPS5
RPS2	RPS2
CREB5	COQ4
WWC1	GPN3
IQCB1	IQCB1
METAP2	TTI1
TNPO1	TNPO1
S100A8	S100A8
S100A9	S100A9
PAK1	PAK1
STIP1	STIP1
XPO1	XPO1
HPCA	PLB1
ATG16L1	ATG14
SCN3A	CDS1
PPEF2	PPT1
DSC3	DSC3
CUL3	CUL3
RBX1	RBX1
RAC1	OMA1
UBC	UBC
UBB	UBB
TARDBP	TARDBP
FUS	FUS
CHML	GDI1
DPF1	CPA1
DDX18	HAS1
TFCP2L1	COA6
MRPL17	MRPL17
CA12	MRPL23
SPAG16	MRPL3
BAP1	MRPL39
MRPL44	MRPL44
SAP30BP	MRM1
CCR4	MRPL1
MRPL20	MRPL20
ARL4C	MRPL51
MRPS9	MRPS9
OLA1	OLA1
AKAP13	AAR2
CCT8	CCT8
TAF7L	MRPS17
CCT5	CCT5
PA2G4	MAP2
RPL35A	RPL35A
TAF6L	RPL27A
NOP2	RPL32
RPL38	RPL38
RPS3	RPS3
RPL30	RPL30
RPS13	RPS13
RPL36	RPL36A
RPL7A	RPL7A
TAF1	SPP2
DLC1	LRG1
RHOJ	HFM1
NDUFAF3	DPH6
CDYL	ECI1
ARHGEF2	MRPS35
MAN1C1	MNS1
RPL28	RPL28
RPS20	RPS20
AMPD1	AMD1
ALG2	ALG2
UGCG	RTN2
DENR	NFS1
NRG2	NRG2
SIM1	SIM1
ACO2	ACO2
FICD	MRPL11
TSR2	TSR2
MTM1	MTM1
RCC1	RCC1
RPS27A	RPS27A
FAF2	FCF1
FKBP10	FPR2
HNRNPA0	COX15
ANO8	COQ5
CTSA	PRC1
ARL6	ARF3
CFH	CFH
SRPK1	SRPK1
GULP1	UTP23
NEK2	NEK2
CNOT8	CNOT8
UBE2D1	UBE2D1
PLP1	PLP1
FARSA	FRS2
PDX1	PDX1
TALDO1	TAL1
ASS1	ARG1
MRI1	MRI1
BLM	BLM
MYL6	MRPL33
PSKH1	MRPL49
SEC31A	MRPL22
CBR1	TMC1
CAPNS1	OXR1
PHB2	PHB2
DDR2	DDR2
HAP1	HAP1
ZXDC	CMC4
PDYN	IBA57
MTG1	MTG1
TLN2	TYW3
NIT1	NIT2
MST1	MST1
UBE2B	GLO1
SRRM2	SRRM2
FKBP1B	COX16
TAF5	ADH7
ADH5	ADH5
FKBP5	RTP1
EGR1	MDN1
GBF1	MDM1
FOXH1	AIM1
PCM1	PCM1
CASP8	CASP8
CDH1	NIT1
RSF1	RSF1
ABHD5	ICT1
RGL1	RGL1
ARHGEF12	HGH1
ERC1	ERC1
OAZ1	OAZ1
UBA2	UBA2
PRM1	PRM1
AGR3	AGR3
MCM2	RPL39
FHL1	FHL1
HMOX1	HMOX1
GIT1	GIT1
AP4B1	USB1
EXOSC1	EXOSC1
ARHGEF18	COX20
MAP1LC3B	MAP1LC3B
PPIF	COX7A2
NPC2	NPC2
UBE2D3	UBE2D3
FPR2	GPN2
SEC16B	COX19
ASF1B	PRM2
ARR3	ARR3
MRPL38	MRPL38
HIST1H2AC	HIST1H2AC
HIST1H2BD	HIST1H2BD
H3F3A	H3F3A
UBE2D2	UBE2D2
CCNB1	CCNB1
IQGAP1	IQGAP1
PTTG1	PTTG1
ANXA6	SRP102
GC	TSR4
KCNH2	SIN4
TOMM20	JIP5
HSPA4	SSE2
C1orf128	ERG29
KIAA1549	YNL295W
KIDINS220	SEN54
CTNNB1	KTR7
TCF4	TEN1
SMAD9	YBR296C-A
BLK	THI6
CNTNAP2	TOS2
YWHAG	HSP32
APBA1	BLS1
PTN	YDL183C
IMMT	PHM7
IKBKAP	IKI3
SETDB1	SET2
FEZ1	YPL067C
KIAA1377	YRB30
CBX3	ARN2
CBX5	ORT1
CASC5	YRB2
PMF1	YOR012W
MIS12	BUD8
ZWINT	YSP2
DMD	PUT3
UTRN	CAT8
ATXN3	NSA1
NCK1	FAD1
GRB2	HLR1
PLCG1	YOL029C
PCNA	POL30
UBTF	UTP25
SMN1	PTH1
SMN2	NCE103
IKZF4	RPS17A
TRIM27	RPL20B
EP300	BDF1
RORC	ECM16
ATR	MEC1
SMARCA4	SNF2
HDAC1	MNN9
WAPAL	VMA13
SKIV2L	KIN1
SKIV2L2	MTR4
EXOSC6	SKI6
EXOSC8	SCM4
DOM3Z	ABD1
DCP1B	CPR1
EXOSC10	RRP6
UPF3B	VRP1
UPF1	NAM7
PABPC4	NOC4
AP1G2	APL4
STAM2	HSE1
CENPBD1	OSH3
NDUFA13	SWF1
UPF2	NMD2
ZFP36	CTH1
BAT3	ROK1
ALDOA	mgsA
LDHA	SMY2
HNRNPA1	MAK21
NAA38	SUL2
XRN2	RAT1
CCDC45	RPL13B
LSM10	RPS7B
EEF1A1	TEF2
GDF9	DIB1
XPC	RAD4
SNRPD3	SMD3
UTP14A	UTP14
SNRPE	SME1
EXOSC5	RRP46
HNRNPD	URN1
SNRPF	SMX3
MCRS1	MMF1
POLD2	POL31
SNRPD2	SMD2
CALR	CNE1
CANX	UTP11
C3	SEC9
C4BPA	NCS6
CTGF	SDH1
FURIN	KEX2
LTF	ESF2
LIPC	NOC2
MDK	TFB5
SERPINE1	HXT17
PLAT	UTP30
PLAUR	EAF5
THBS1	DSF1
PDGFB	SAM37
SRC	ARR2
HSP90B1	HSC82
LPL	GFA1
F8	APE1
F9	SUS1
MMP13	PRP16
MMP14	YLR346C
MMP16	TRM5
MMP17	MTR3
APBB1	SUV3
APBA2	PRO3
DLG4	DCG1
DAB1	YPD1
MAPK8IP1	SAP4
GIPC1	ANB1
SNX17	POP8
ITGB1BP1	SKI3
CD82	THP1
MAPK8IP2	AEP3
NOS1AP	IFM1
SYNJ2BP	RPC19
ANAPC10	DOC1
KAT5	ESA1
BACE1	PEP4
APOE	MHO1
CAV1	YOR296W
WNT3A	ASC1
SERPINA1	RLI1
CTSG	YKR018C
ELANE	SET1
A2M	MFT1
LRPAP1	RSA3
APP	YKR023W
SKIL	DIP2
MED9	YLR225C
HGS	VPS27
UBE3C	HUL5
UNC119	OSW7
NDRG1	PHO89
TNFRSF1A	AIM9
PSMC1	RPT2
UBLCP1	COR1
ZBTB16	MMT2
C1orf103	RDN37-2
ADRM1	VPH1
PSMC2	RPT1
TOLLIP	NOP6
CUGBP1	RNT1
GSN	RRP7
GLUD2	GDH1
HNRNPH1	RPS11A
PHYH	ADE13
FYN	YCR051W
PIK3R1	DCV1
TSG101	STP22
COPS7A	UTP4
RAB18	UTP10
PELP1	RPS8A
C3orf63	LCP5
NOMO1	UTP9
UBXN4	ENP1
ANAPC11	APC11
ANAPC7	YPL034W
MAD2L1	MAD2
SMAD2	FIT1
UBE2C	UBC11
MYOC	GIC2
SERPINB8	PIL1
ACTG1	LSO2
ACTB	MST27
PRPF40A	PRM5
CNOT7	POP2
CPSF3	YSH1
NUDT21	IMD2
RAD51L1	ENV10
XRCC3	RAD57
RAD51L3	RPL9A
PSMB1	PRE7
DCP1A	BEM3
NAGK	MSB2
POLA2	POL12
EIF2C1	TOD6
EIF2C2	NQM1
EXOSC9	RRP45
EXOSC7	RPO26
EXOSC2	RRP4
ZBTB17	RPC53
EXOSC4	NKP2
RERE	LST8
HSPG2	MEF1
ATN1	SAN1
FBLN1	AIM4
STAT1	CTL1
STAT5B	PUS6
STAT3	SKM1
JAK1	SEC2
JAK2	MNN5
AFTPH	PEP1
PACS1	NOP53
RNF11	KTR1
AP1S2	APS1
RABEP1	LAA1
SYNRG	RPS24A
CLTC	CHC1
IGF2R	RAD5
M6PR	KRE6
RAB11A	DID2
RAB8A	GCN3
RAB2A	YPT32
RAB4A	AKR1
RAB5A	YPT53
RAB9A	YPT7
CRMP1	DAL1
VPS11	PEP5
PSMB8	RPS9B
NARS	DED81
UXT	RPB8
PSMB5	PRE2
CLIC1	FMT1
HSP90AA1	HSP82
PTPRC	SEN2
TACC1	TMA23
RAB7L1	RGA2
NPY1R	JIP4
MARK3	NPL4
FXN	YFH1
PMPCA	MAS2
CCNA1	CLB5
ORC6L	RPS18B
GMNN	BOI1
CDT1	FPR4
MLLT3	LSB3
SMC1A	SMC1
ORC2L	BUB2
PSMA1	PRE5
ALS2CR11	NOP7
SCNM1	CSE4
IL1F5	MMS1
ING5	SPT2
CASP3	PMT5
MYC	MSS116
MBD4	ABF2
RAD9A	HPR1
AP2B1	POA1
TRIM29	PDR12
ZC3H11A	HTZ1
FRMD6	MGE1
UBOX5	YME2
HSPH1	TCB3
CDK1	QCR9
SEMA3F	NGR1
GAN	NUG1
TSSC4	RTT106
TMCC2	RET2
MGMT	RIM15
RAB6A	YPT6
RAB7A	DRN1
RAB3D	BUD3
RAB1B	ACS2
RAB3A	YPT1
RAB32	IML1
RAB14	YPT31
RAB5B	DED1
RAB3B	DUN1
PLG	ARB1
YWHAZ	STE23
SUMO4	BIO4
AGTPBP1	SRB2
C5orf22	MRPS18
ATP5C1	ATP3
CHMP6	VPS20
JUN	HXT11
BARD1	TAH1
CHEK2	RAD53
TREX1	SAP185
MAX	RSC8
CREBBP	DAM1
MUTYH	LCD1
SMURF1	YMR310C
NAA10	ARD1
NAA11	snR30
RPL26	RPL26B
MAGEA11	ISU2
ORC3L	CYK3
ORC5L	RGD2
AKAP8L	HUR1
CDK2	RPL33A
PPP2R3B	RPL15A
CDKN2A	FCF2
ORC1L	RPL26A
CDKN1A	RPB5
PPP2R3A	RRN5
CCNA2	CLB2
ARL6IP1	AFI1
SNRPN	SMB1
TLE1	snR17b
SMAD1	YOL013W-A
TGFBR1	Impact
EPRS	YGR283C
PGAM1	GPM1
PRKCSH	GTB1
DNAJA1	YDJ1
EML4	PCL2
MAPK8IP3	YDR336W
C20orf30	SPA2
CNPY4	PFA4
DYNLL1	YGL101W
PABPC1	PAB1
NFATC1	ELO3
PTPRO	OPI3
SND1	TIM18
CBX1	ANS1
HIST3H3	HHT2
CDC25A	VPS71
BAD	FUN26
SNX6	YOR387C
SHMT1	SHM1
EPHA3	UPS2
NUMA1	SUR1
RPP38	BUD23
RPP40	PIH1
RPP25	ENT1
HSPB1	MUP3
RPA1	RFA1
ABL1	YDL114W
TP53	YOR292C
FANCD2	CLU1
BRCA2	GUS1
SUMO1	SFH1
C17orf28	SUI1
ATM	TEL1
UBE2I	UBC9
DNAJA3	MDJ1
BCCIP	FLO9
CASP7	CUS1
ERCC2	RAD3
IRS1	YKR041W
RAD51AP2	SEC65
CHEK1	CHK1
VIM	TOM5
PRKAR1A	BCY1
C7orf64	SPC98
COPS6	RPN8
WDR44	DGR2
NUP98	NUP145
EGFR	PFF1
CIC	LIP1
RPGR	SRM1
MXI1	PEA2
MXD1	RPS31
KIFAP3	BRL1
SRP19	SEC20
RNPS1	JHD1
TBP	SPT15
GTF2E1	TFA1
SH3KBP1	YEA6
CIITA	MOT1
RELA	MPP10
DNTT	FAA4
EXOC7	ERB1
CPSF1	CFT1
TAF15	REB1
SETD7	RET1
PSMC5	RPT6
FTL	CTR2
ATXN7	SRB4
POLR2A	TSC10
ESR1	SNZ1
RGS2	ATP19
C10orf4	SEA4
HOOK1	DBP9
HOOK2	RPL6A
HOOK3	PEP8
AKTIP	RPL1B
AP3D1	APL5
ZFYVE20	YPR089W
VPS18	PEP3
STX16	TLG2
SNAP29	MRPS8
FXYD1	LHP1
HAND2	AIM3
PHOX2A	PHO80
PDPK1	PKH1
PKIA	RPS1A
SLC9A3R2	GPB2
ADCY5	STE7
NIN	DRS1
C11orf17	VIP1
PTPN13	UTP7
ACLY	LSC1
BCL2	RTC6
RSBN1	DBP2
RHOA	IMP1
CCND1	CLB1
PLIN1	YIR016W
PFKFB2	FBP26
PLN	RPL8A
IFNAR1	BNI5
APC	RDR1
PTPN7	MSD1
RRAD	RAS2
RAP1A	RSR1
RAP1B	PUF4
RYR1	XYL2
RYR2	ERG11
TPH1	SWI6
ITGA4	CDC19
VTN	RCO1
SI	ROT2
ATP2B1	PMC1
GUSB	HCR1
AKAP14	SRP101
GJB1	RPB4
CDK16	PHO85
PHKA1	PGD1
SYN1	RPB3
CACNB2	SPC42
ABCA1	MRD1
PTPN12	SPO16
PDE4D	BUD27
ITPR2	BET3
ADRBK1	CRH1
RAP1GAP	STM1
SNAP25	MNN10
MEP1B	TOM22
ETV1	RPB11
SYN2	ALR1
AANAT	RPB10
THOP1	PRD1
VASP	PCL1
GMFB	TFG1
CUL5	RPB2
PDE3B	CTI6
STK11	TOS3
NOLC1	SRP40
HAND1	WHI5
CFTR	YCF1
RGS14	CBF1
MAP3K3	BCK1
PPP1R8	FIG2
AURKA	SIR4
RGS10	RTG3
ACCN2	RUD3
CACNG2	RPN4
CETN1	CDC31
PPP1R9B	DEG1
SLC4A4	BOR1
PPP1R1B	DOT6
GNA13	GPA1
GSK3B	RIM11
GNMT	ENA2
GSK3A	MRK1
SNAPIN	GCR2
WT1	MIG1
C7orf16	KIN2
KLF1	FZF1
RASGRF1	CDC25
EEF2K	REI1
DNAJC5	SIS1
GJA5	WHI3
STMN2	DOA1
KCNJ12	EAF7
GABRR1	RPL36B
CACNA1C	CCH1
PTPRR	APQ12
HSPD1	HSP60
HDAC8	UBP6
PTBP1	INO4
CLDN3	GLO3
CREM	LEU4
TH	YBR013C
CSK	SUN4
EPB49	PFK2
DSP	YIF1
SPTBN1	DCC1
ADD1	SET3
ADD2	CDC3
GFAP	UME6
NR3C1	SEC66
SLC2A2	ARG7
GRIA4	FRA1
GRIA1	LRS4
GYS1	GSY2
GP1BB	HSL1
HMGCR	HMG1
ITPR1	GIR2
ITPKA	DOT1
ITPKB	FPS1
PSEN1	STO1
STMN1	SDO1
LIPE	SSD1
LCK	YHR022C
LCP1	SAC6
MIP	YCR016W
MC4R	BFR1
MBP	BUL1
NOS1	YSP3
HMGN2	IRA2
HMGN1	SCP160
NFKB1	YLR125W
BRAF	PHO4
RAF1	ENP2
FOS	SNT2
HUS1	BRO1
DNAJC7	SAS4
RAD9B	PAM18
HUS1B	VID24
PARK2	YGR201C
POLB	HSM3
FEN1	RAD27
RPA2	RFA2
MDFI	USV1
PLSCR1	ADE5,7
KRTAP4-12	PRX1
CDK4	HST1
BRD4	BDF2
CHTF18	CTF18
RASSF1	SLK19
FBXO5	OSH2
SOSTDC1	STB5
SPATC1	STU1
HDAC2	FYV12
MAD2L2	MAM1
ANAPC1	APC1
CCNT1	SSN8
PFDN1	COS4
GPS1	RPN7
CDK9	CTK1
CUL4A	ASA1
DDB1	RSE1
MYB	BAS1
NLK	CDC13
DUSP1	MET14
ELF4	RVB1
WEE1	RPT4
E2F1	RAD16
CDKN1B	ERG26
CDKN1C	CSM1
MYBL2	RPL16B
CKS1B	CKS1
CCNE1	CLB4
RB1	MTD1
TCF3	VPS68
CCNK	LTV1
NME7	YMR087W
GAPDH	TDH3
ANXA3	SPG3
CTSE	snR35
HIVEP1	RPS18A
PSME1	SXM1
PSMB7	PUP1
KHDRBS1	VAM3
NAT6	PHO81
SLC25A38	EAF6
BTRC	MET30
FBXL2	GRR1
FBXL4	BIR1
FBXL5	SLI15
FBXW7	CTF13
FBXO32	CEP3
FBXO2	PET9
FBXO18	CIC1
FBXO7	RPL14B
CACYBP	VMA2
CDCA3	RPL14A
CUL7	KAR2
FBXO4	RPS27B
FBXW2	ARP8
FBXW8	CLN2
FBXL8	CBF2
FBXO9	HRT3
FBXO17	GAL3
FBXO44	SUM1
SUGT1	SGT1
NFKBIA	RPS0B
FBXO25	PRE1
PPP1CA	HAM1
TBL1X	SIF2
NFKBIE	TTI2
NFKBIB	GCN4
CENPE	KIP2
DDX19B	DBP5
FBXO34	RPC11
FBXW5	IRE1
FBXO8	VID22
FBXO15	GAL80
FBXO16	MCM21
FBXO6	BFA1
FBXO3	SSA2
MAPK8	PHO90
MAPK14	RAD33
MAPK1	YML053C
MAPK3	YJR030C
DUSP26	NUP60
CHTF8	RPS17B
ZNF408	SCD6
C14orf1	ERG28
RSRC1	RPS28B
BTBD12	ZIM17
TRAF2	OYE3
CDC14A	CDC14
C7orf25	BGL2
DBF4B	TIF34
DIAPH1	RPL22A
PC	PYC1
CS	CIT1
WARS	WRS1
GOT2	AAT2
PRKCA	PKC1
TERT	EST2
FSHR	KTR4
NCL	NSR1
SFRS1	RPC82
CASP6	SNG1
SFRS11	MCM16
NCOA6	TOM6
SFPQ	DUG1
TOPORS	BRN1
BTBD1	TDA3
BTBD2	SSY5
KPNA1	RPS11B
RPS14	RPS14A
DRAP1	BUR6
CEBPB	FBA1
HCFC1	KEL2
NFATC2	HPA2
ELF3	RPS9A
GTF2B	SUA7
SF3B3	RPP2A
COIL	SWP82
KPNA6	SRP1
RNF138	KRE28
MLL	ULS1
GABARAPL2	ATG8
GABARAP	WSC4
RHOXF2	snR17a
APIP	ARP4
CYTH1	SEC7
SMAD4	GRX3
PDK2	FUI1
DLAT	EDC1
PDHA1	PDA1
RPS6KB1	YPK2
YWHAQ	BMH1
DLEU1	ARO80
ATP5J2	SEC24
TUBB	UBP13
DLK1	PKH2
BIRC2	DUF1
SHH	CAB1
BRMS1	EAP1
RBP1	CBT1
HIST1H2AL	HTA2
SIN3A	SIN3
HBP1	ASH1
HIST4H4	SNU66
-	YPT11
BRMS1L	ESL2
YY1	INM2
NCOR2	TIM23
NCOR1	SNT1
ING1	PHO23
HIST2H2BE	HTB1
RBBP7	HAT2
RBBP4	TSC11
SUV39H1	YGR126W
E2F4	CIN4
E2F5	PRP28
RBBP9	PRP18
SNW1	PRP45
RBBP8	YHC1
BRF2	RIM1
CREG1	SEC28
MNDA	CIN1
DGKZ	CIN2
PHB	PHB1
ID2	IES2
CCND3	CLB3
RINT1	RSC30
SUV420H2	HDA2
MYST2	KRI1
PFN2	RRN7
TERF2IP	PAU7
DCLRE1C	PSO2
MRE11A	MRE11
NBN	IML3
RNF19A	ITT1
HOXB2	WHI2
DNAJB1	SLD7
PPP3CA	CMP2
KARS	KRS1
CHAF1A	IOC2
MEN1	DPB11
ERCC3	SSL2
TTC1	TOM70
CDC5L	CEF1
KRT15	NNF1
TRIM37	OKP1
CALCOCO2	TIF4632
CEP72	SPC105
ZBTB43	RPC37
ZBTB8	PSF1
NINL	STU2
CDK6	RIM13
ORC4L	RPL31A
CDC45L	PAM17
DPPA2	RPN3
CCDC85B	PXR1
CEP70	POL32
PLEKHA5	RPS23A
C4orf34	RPL43B
NMI	SNU23
RXRA	ERV46
RXRB	PRP38
TRIM24	RRP3
L1CAM	TPS1
NCAN	BNI1
CNTN1	TEF1
NRCAM	RRI2
NFYB	HAP3
TUBG1	TUB4
SPTAN1	SEC72
GTF2H1	TFB1
ERCC1	RAD10
SMAD3	BI4
PIN1	ESS1
HOXC10	TFB4
PAFAH1B1	ASP3-2
PRKAR2A	LCB5
MYO7A	MYO2
PLEC1	PZF1
GRIN2D	TBF1
MARK1	SNF1
MARK4	ROT1
CPEB1	SEC61
TTBK1	VRG4
GRIN1	GPI11
MEFV	RPL11B
LPAR1	UTP8
LPAR2	NAN1
PLXNB3	KRE33
PLXNB1	SGV1
PLXNB2	NUP116
GNA12	MIA40
SLC1A6	TYE7
MAP1B	HSP30
MAP1A	CBC2
AURKB	IPL1
MAD1L1	BOI2
CCDC53	ASK1
CALCOCO1	SPC19
KLHL12	HSK3
PLDN	KNS1
AMOTL2	FIN1
USHBP1	SFT1
NFE2	CAD1
SMARCC2	SWI3
ZHX1	CCE1
C19orf50	UTP21
TESC	CNB1
RFX4	RPL21A
RFX6	PEX31
ATF7	SNF11
AHR	TAF14
SP1	FIT3
GTF2A2	TOA2
GTF2A1	GIM3
YWHAE	YAT1
AES	TCB2
CRK	PHM6
AP3B1	APL6
AP1B1	APL2
PLK1	CDC5
SVIL	FOL3
RAE1	GLE2
ARIH2	HEL1
EIF4EBP1	PRP39
PARP2	GIC1
PARP1	MCM22
RBPMS	NKP1
TSC22D4	APC4
MCM3AP	SAC3
PPP2R1B	TPD3
PPP2R1A	ECL1
SUPT16H	SPT16
PPARGC1A	ARG4
RARA	GCD14
THRA	SNU114
THRB	SSL1
GATA4	GLN3
GATA6	GAT1
MED25	BRE1
NR1I3	DIM1
PPARA	RPA49
MED14	CET1
MED12	RTG1
GATA1	GZF3
AR	CELE_M05D6.5
HNF4A	SUT2
RORA	SRB5
YWHAH	MET32
PPARG	HEM2
ESR2	YKE2
VDR	SPN1
MDM2	SYO1
NR1H2	YRA2
GATA3	EIS1
NR4A1	SOV1
AP2M1	APM1
TNFAIP8	SWC7
ATF7IP	RPL22B
USP49	DOA4
MED30	EFM1
MED28	ITC1
MED20	MOT3
MED19	SPP382
THOC7	SOH1
ARRB2	CNL1
SNTA1	SWR1
HSPB3	FCY21
PHYHIP	ERG6
MED22	DAD2
TCEB1	ELC1
CDK8	SSN3
MED17	IES4
MED26	TCO89
MED27	HIR3
CCNC	SPT6
FAM100A	HOS2
BMPR2	CCP1
NPPB	MTC5
NPPA	RIB2
ABCD2	PXA1
PMP22	HOS1
PEX16	PEX22
PEX11A	IRC20
PEX11B	EUG1
PXMP4	LAS21
SLC34A1	MOB1
ABCD3	LIP2
ABCD1	CSE2
LIG4	DNL4
NCAPD2	YCS4
SEC61B	LSB5
CAMK2A	OLI1
CRX	GTO3
VPS33A	VPS33
UVRAG	VTI1
STX7	PEP12
TFG	HIS3
PDE6D	GEF1
B4GALT3	PFY1
RPL8	RPL2A
GRIPAP1	LGE1
FUNDC2	MGA2
CCDC90B	CLG1
CTTN	GPM3
CLTA	CAK1
CLTB	ERG5
ACTA1	COS6
TUBA4A	ERR3
TUBA8	TUB3
MCL1	YOL159C
ATF3	DAD4
DYNC1LI1	NUP159
EEF1G	TEF4
KAT2B	PDC1
NCAPG2	PLM2
ELSPBP1	SEC21
DRG1	RBG1
LMO2	SPT14
LMO1	SAP190
STUB1	LYS12
MTNR1B	SNA4
SNX1	VPS5
STX5	SED5
SSRP1	POB3
SLC2A4	VPS73
KIF23	HTL1
ARFIP2	BCH2
ARFIP1	RPL27B
PICK1	RPC25
RNF7	HRT1
VDAC2	RVS161
BCL2L1	YJR154W
APAF1	PRP4
CASP9	MCK1
SAFB	MON1
HSPA8	SSB1
CYB5A	CYB5
NDOR1	QRI7
FDX1	PDE2
BIN1	YJR056C
ACTN1	YHR112C
FXR2	COT1
RNF183	UBC8
ASCC2	tQ(UUG)B
C14orf135	ARP5
LNX1	KOG1
EZH2	PRE8
EIF3L	YNR048W
MYO1C	MYO5
TAF1B	RPA43
TAF1C	CBF5
POLR1B	RPA135
POLR1A	RPA190
ABL2	MRM2
CSNK2B	CKB2
MYOD1	MIC12
NEDD8	RPL40A
ATF5	CRT10
ZFAND6	SLM4
ROCK1	CBK1
PNMA1	IRA1
EIF2AK1	GCN2
NR2C2	OPY2
MAP3K14	STE11
TBK1	IES1
IKBKE	OPI1
CDC37L1	IES5
CHUK	CTF8
IKBKG	CDC11
IKBKB	RIM8
CDK3	HPC2
CDK5	CDC28
CDK7	KIN28
UBE3A	YTA7
FHL2	CRF1
RBL1	RPC17
RBM8A	TRX1
MBIP	CTF4
MNAT1	TFB3
VBP1	PAC10
AGXT	AGX1
SSTR5	RPL34A
SCARB1	SYH1
PDZK1	EMI1
SIRT3	HST2
SNUPN	SEO1
HSPA1A	TSC13
RPP30	RPP1
PYCARD	MAD1
RPP14	PBP4
YWHAB	BMH2
DDX6	DHH1
CSNK1E	BOS1
DYRK2	PPH3
GORASP2	GRH1
CCDC33	PUB1
RIBC2	RPL18B
TRAPPC6A	TRS33
ZNF580	DPB3
APPBP2	PDP3
CBL	HAC1
ZAP70	SWC3
CD247	YDR282C
PGR	EGD2
TOPBP1	RPS16B
PAIP2	RPL35B
KPNA2	LDB17
CIB1	GPI19
KPNB1	KAP95
PAIP1	RPL16A
EED	STN1
POLR3F	RPC34
SH3GL3	EGD1
ACP5	MTR2
MMP7	CAB4
ITGAV	SDL1
ITGA9	YCK2
F2	SWD2
MMP3	RPC31
SGTA	SGT2
PDLIM7	AHC1
CTNNBL1	HSP78
UBQLN4	PNS1
ABCF3	GCN20
ITGA5	MNN11
ITGB1	CDD1
IGFBP5	HFI1
CD44	COS9
CCL5	EXO70
CASK	SSF1
SDCBP	RAD26
IGFBP7	BMT2
FGF2	SWD3
LACRT	YNG1
HGF	SEC17
IL8	HRQ1
CSTF3	RNA14
NUP107	NUP84
CENPF	IOC3
PRMT1	VAC8
ATXN2	PBP1
RAB35	LST4
ACTC1	ACT1
LYST	BPH1
TCERG1	PET309
CEACAM5	SUB2
LMO3	HRB1
BAT2	BAT2
DVL2	YJR141W
NIF3L1	NIF3
ELL	YCR023C
VPS37A	RPA34
GLCCI1	MUB1
FABP3	SGF73
ASF1A	ASF1
PDCD6IP	RIM20
UBA52	RPL40B
CCDC91	SCS7
AP1AR	MBA1
SORL1	KAR3
SORT1	VTH2
RABGEF1	VPS9
LRP3	RPL19B
GOSR2	RET3
CHRM3	ADA2
KDELR1	ERD2
NPM1	CWH41
RALA	RAS1
COPB1	SEC26
AP4M1	PRE6
PLD1	SPO14
PLD2	FRQ1
MDM4	LIA1
PIP5K1A	RIM21
AP1G1	RPN12
ASAP2	AGE2
COPE	GYP6
AP4E1	MPS3
ARFGAP1	GCS1
COPG	LHS1
TMED10	ERV25
TMED2	EMP24
INSR	YNL284C-A
C4orf14	GAL10
WBP11	MIF2
ASAP1	FRK1
PLIN2	SKI8
ARHGAP21	BEM2
NFYA	HAP2
MAF	RPL25
USF1	DBP6
TOP3B	TOP3
GTF3C3	TFC4
GTF3C4	TFC1
GTF3C5	CTF3
FHOD1	SKN7
TNNT1	GPI2
PLCB3	PFD1
CRIP2	SAP155
SF1	CDC33
GTF2I	MBP1
PPP1R12A	SIR1
LASP1	YML119W
PDE5A	KAP122
MRVI1	CCS1
SEPT3	CDC10
TRPC3	INH1
GKAP1	NAB3
CREB1	ELG1
OPTN	ARP7
GTF3C2	CHL4
SCYL2	SCY1
CHMP5	VPS60
BAI2	MMM1
EPB41L1	CYT1
KIF1B	BRR1
HSP90AB1	MSS18
TAX1BP1	ERG25
SPAST	SAP1
FAM160A2	SEC8
PLEKHF2	BBP1
NFIB	SEN1
NFIC	RNR1
MAGED1	HPT1
TADA3	CYT2
HIVEP2	IXR1
HMGB1	NHP6B
NFIX	TUP1
YES1	RSA1
TBPL1	RPL12B
PEX26	ATP2
NHP2L1	NDT80
POLE	POL2
ENAH	LPL1
HOMER3	PAU10
HOMER1	TDH2
GOSR1	GOS1
GAK	NCS2
RAB1A	SEC22
GOLGB1	MAK3
GOLGA2	AEP2
STXBP1	SEC1
EEA1	BUD21
NSF	SEC18
C1orf94	DBP3
GABPB1	SSE1
MAGI1	PTC7
PPBP	ATP1
S100A4	YKR045C
PIK3CG	VPS34
S100A2	KCH1
S100A1	UBA4
S100B	OST1
LIG3	TRS85
CEBPA	SWD1
TCEAL1	RPB9
FBLN5	BYE1
REV3L	REV3
POLL	SPO12
TNNT2	SRN2
TMOD2	ELM1
PKD2	HAL5
EPB41	MLC2
ITSN1	EDE1
SH3GL2	URC2
NCK2	AIM33
PACSIN1	RCF1
PACSIN3	RSC58
CLIC3	MKT1
CLIC4	ASG1
AP2A2	APL3
EPS15	TRS20
MOBKL3	SEC39
CABIN1	FKS1
FNBP1	RPO41
DNMBP	SCJ1
PIAS1	SIZ1
GNB2L1	Rmi1
SNX9	GPI13
PRNP	PUF6
AMPH	TIF2
SH3GL1	RPS30A
ASB13	ILM1
TIMM50	TIM50
NME2	RTR1
ANXA7	SET4
PSEN2	ECM33
ANXA11	ERR2
SHBG	YEL057C
CACNA1S	DGK1
ATXN1	NMA2
MPP3	RTT102
SSSCA1	SPC34
PAFAH1B2	SPT7
VHL	CDC12
EIF2B2	GCD7
XRCC6	YKU70
DHX38	PRP22
NMB	TEX1
NEDD4	RSP5
WWP1	ATG32
WWP2	DLS1
HSPA5	MSC1
ERBB3	SPE4
ERBB4	YKR015C
LIMK1	KDX1
ADAM19	CTF19
EGF	MGM101
CAMK2G	CMK2
RPS6KA4	SCH9
CAMK1	CMK1
RPS6KA5	VPH2
HNF1B	HOF1
EDF1	MBF1
GABPA	MDM32
CFL1	PIS1
CCL11	RLP7
DDX24	MAK5
LIPT1	AIM22
ZFYVE16	SAC1
BLMH	NEW1
RPL6	RPL6B
TRIM63	IRC15
CPNE1	YFR045W
CPNE2	ISC1
CPNE4	SNF6
CRY2	PHR1
CSE1L	CSE1
HTR2A	HTB2
MAP3K5	PSY2
CHORDC1	HHO1
MAPT	GLO4
CHGB	RAD30
XRCC1	SGF11
SERBP1	RAD24
HABP4	YDL211C
PAICS	HMO1
TTR	RNH202
CSTF2	RNA15
IK	ERG2
MAN2A2	ESC2
TRIM28	MUD1
MAFG	IPK1
SUMO2	TAN1
TP73	HYR1
SATB1	LDB18
IKZF1	OST3
IKZF3	MMS21
PIAS4	NFI1
KIF15	TLC1
FUBP1	DCS2
SRRT	RAD59
GPS2	RNH201
SIRT6	MMS2
FAM134A	PDS1
BHLHE40	ENV11
CRCT1	ALT1
C7orf36	RTT103
LUC7L2	LUC7
PUF60	CBP2
CPE	RPS19B
TSPAN6	ZRT1
SAT1	KRE5
PTPRS	YOR238W
TNFRSF14	ATP18
SERF2	TSA1
ACTR1B	DDC1
PCMT1	RAD9
PRG2	MPH1
IVNS1ABP	YGR125W
C4orf17	VAM7
SGSM2	GYP7
SDCCAG3	YKU80
XRCC4	NSE5
ATPIF1	NSE1
NEFL	SHU1
NCAPG	YCG1
SUMO3	SMT3
HSF2BP	PIR3
NUP62	NUP1
UBE2A	RAD6
TNFRSF10C	rmi1
TMEM62	MMR1
CUTC	MAD3
HMGA1	PRM8
REL	IME1
HOXC13	UME1
TFPT	YFL012W
MARCKS	tT(UGU)P
LYN	MIC27
CAPN2	EXG2
GNAZ	GDH2
NOS3	HOP1
ANXA13	tT(UGU)H
CABP2	HIR2
TRAF6	NPT1
BAG1	GIS2
SRP9	MIM1
NSFL1C	SHP1
WDR16	RPL17A
ACTA2	ISM1
GOPC	NSP1
PARD6A	MRP4
CDC42EP1	MRPL7
CDC42EP4	IMG2
CDC42EP2	RPM2
CDC42EP3	VOA1
DOCK8	URE2
RAPGEF1	DIA2
PFN1	NST1
PRKCI	RAP1
TRIP10	SAS3
WASL	LAS17
PARD6B	PRP31
GRINL1A	SEC31
TUBB3	TUB2
DAXX	RIO1
PRKDC	PSD1
MAPK9	TSC3
HSBP1	HOM6
XRCC5	SFT2
SYMPK	RNQ1
REPS1	RML2
MAPKAPK2	RCK1
ETFA	AIM45
PPP2CA	PPH21
ISG15	UBI4
FAS	UTP5
PDGFRB	HNM1
PDGFRA	YCR087C-A
LEPR	YPR084W
SNX2	MDM35
AGK	LCB4
GHRL	KCC4
NTS	UBP8
AGT	MTW1
YBX1	ICL1
IL2	GFD2
MTPN	CSL4
HSPE1	HSP10
FXR1	SIT4
SEPHS1	OAF1
SERPINB9	RPL41B
PAFAH1B3	RPS6B
KLHL20	REG1
AATF	BFR2
ARHGAP18	RRP42
[truncated: 4,440 more rows]
