# Supplementary material for: NAIGO: An Improved Method to Align PPI Networks Based on Gene Ontology and Graphlets
Source: Front Bioeng Biotechnol. 2020 Jun 19;8:547. doi: 10.3389/fbioe.2020.00547 (PMC7318716; doi:10.3389/fbioe.2020.00547)
Supplement: Supplementary file 3 [file Data_Sheet_2.zip › Dataset S2/aligned subnets/alignment result1000.txt]

PAK1 PAK1  
PTK2 PTK2  
CCR4 CCR4  
FRS2 FRS2  
ERBB2 FPR3  
NRG2 NRG2  
NEO1 NEO1  
CAP2 CAP2  
CDC42 CDC42  
UBC UBC  
CAP1 CAP1  
NRG1 NRG1  
SPP1 SPP1  
FPR1 FPR1  
LSP1 LSP1  
NTN3 CSF1  
