# Supplementary material for: NAIGO: An Improved Method to Align PPI Networks Based on Gene Ontology and Graphlets
Source: Front Bioeng Biotechnol. 2020 Jun 19;8:547. doi: 10.3389/fbioe.2020.00547 (PMC7318716; doi:10.3389/fbioe.2020.00547)
Supplement: Supplementary file 3 [file Data_Sheet_2.zip › Dataset S2/aligned subnets/alignment result1005.txt]

CDH1 CDH1  
RAD54L MAS1  
CA9 FBP1  
PPARG SRP14  
SRP72 SRP72  
SRP68 SRP68  
SOD1 SOD1  
CCNB1 CCNB1  
SRP19 DAD1  
RAD51 RAD51  
TOP1 TOP1  
SRP54 SRP54  
