# Supplementary material for: NAIGO: An Improved Method to Align PPI Networks Based on Gene Ontology and Graphlets
Source: Front Bioeng Biotechnol. 2020 Jun 19;8:547. doi: 10.3389/fbioe.2020.00547 (PMC7318716; doi:10.3389/fbioe.2020.00547)
Supplement: Supplementary file 3 [file Data_Sheet_2.zip › Dataset S2/aligned subnets/alignment result1008.txt]

PRKCA CLN3  
WRN WRN  
RFC2 RFC4  
CCR4 CCR4  
ANXA7 MTM1  
BCL2 DNA2  
NPPB MKS1  
RFC5 RFC3  
RAD50 RAD50  
CXCL9 SMC5  
POT1 POT1  
RFC3 RFC5  
TERF2IP RIF1  
SOD1 SOD1  
SNCA SNCA  
PDK2 PCK1  
PKP2 PKP2  
SPI1 SPI1  
ARF1 ARF1  
TNF NEO1  
RFC1 RFC1  
HTT HTT  
UBC UBC  
TAL1 TAL1  
AP3D1 GOT1  
SPP1 SPP1  
CPS1 CPS1  
NPR1 NPR1  
CCL11 PEX2  
RFC4 RFC2  
ABCA4 SCO2  
IKZF1 SOD2  
SGK2 SMC6  
SLC8A3 RMI1  
CLDN1 SLX4  
ATP6V1G1 NHP2  
CSF1 CSF1  
YLPM1 GAR1  
FIS1 ACO1  
DRD5 OMA1  
EGLN1 NOP10  
ADCY2 PIF1  
LGALS1 SCO1  
