# Supplementary material for: NAIGO: An Improved Method to Align PPI Networks Based on Gene Ontology and Graphlets
Source: Front Bioeng Biotechnol. 2020 Jun 19;8:547. doi: 10.3389/fbioe.2020.00547 (PMC7318716; doi:10.3389/fbioe.2020.00547)
Supplement: Supplementary file 3 [file Data_Sheet_2.zip › Dataset S2/aligned subnets/alignment result1009.txt]

PRKAG1 EMC6  
ATG3 ATG3  
ATG7 ATG7  
ATG5 ATG5  
ATG10 ATG10  
MAP1LC3B MAP1LC3B  
ATG16L1 ATG14  
LSM4 LSM4  
CALCOCO2 ATG13  
AKR1C3 PEX3  
BHLHA15 CLN3  
ATG12 ATG12  
PHYHIP PEX13  
CHMP4A PCK1  
