# Supplementary material for: NAIGO: An Improved Method to Align PPI Networks Based on Gene Ontology and Graphlets
Source: Front Bioeng Biotechnol. 2020 Jun 19;8:547. doi: 10.3389/fbioe.2020.00547 (PMC7318716; doi:10.3389/fbioe.2020.00547)
Supplement: Supplementary file 3 [file Data_Sheet_2.zip › Dataset S2/aligned subnets/alignment result1016.txt]

PTK2 PTK2  
FRS2 FRS2  
RAC1 NET1  
BUB1 BUB1  
CASP8 CASP8  
LRP1 LRP1  
OGG1 OGG1  
MED1 MED1  
CSNK2A1 CSNK2A1  
CDC34 CDC34  
TAF9 RRN3  
TAF9B TAF9  
NRP1 NRP1  
CTNNA1 ATG7  
PAK4 ATG5  
PAK1 PAK1  
YAP1 YAP1  
CASP10 CASP10  
ARHGEF2 CLN3  
BFAR AIF1  
APC CHL1  
PIM1 PIM1  
CDC42 CDC42  
UBC UBC  
GAS1 GAS1  
PSMB5 TCP1  
SNCA SNCA  
S100A8 S100A8  
S100A9 S100A9  
PHB2 PHB2  
NMT1 NMT1  
RPS3 RPS3  
DAD1 DAD1  
MSH2 MSH2  
SOD2 SOD2  
SOD1 SOD1  
