# Supplementary material for: NAIGO: An Improved Method to Align PPI Networks Based on Gene Ontology and Graphlets
Source: Front Bioeng Biotechnol. 2020 Jun 19;8:547. doi: 10.3389/fbioe.2020.00547 (PMC7318716; doi:10.3389/fbioe.2020.00547)
Supplement: Supplementary file 3 [file Data_Sheet_2.zip › Dataset S2/aligned subnets/alignment result1017.txt]

GAB1 GAB1  
MED1 MED1  
WNT3A CTR9  
GRIN2B MKS1  
SETD2 MSH2  
MED12 TAF8  
FOSL1 RTF1  
