# Supplementary material for: NAIGO: An Improved Method to Align PPI Networks Based on Gene Ontology and Graphlets
Source: Front Bioeng Biotechnol. 2020 Jun 19;8:547. doi: 10.3389/fbioe.2020.00547 (PMC7318716; doi:10.3389/fbioe.2020.00547)
Supplement: Supplementary file 3 [file Data_Sheet_2.zip › Dataset S2/aligned subnets/alignment result1019.txt]

GRB7 RPS15  
PPP1CA MRPS16  
TNIP1 RPL23A  
SSR3 MRPL13  
EIF3C MRPL36  
FXR2 MRPL11  
RPL5 RPL5  
KHDRBS1 RPS20  
EIF2B2 IMPACT  
SRP14 SRP14  
UPF3A MRPL1  
RPS6KA1 MRPL17  
EIF4E RPS13  
RPL6 RPL10  
EIF3I MRPL37  
SRP68 SRP68  
PAIP1 RPL3  
RARA RPS5  
EIF2B1 MRPL22  
EIF2B4 MRPS17  
EIF2B5 MRPL10  
CNOT1 RPL7A  
ELAVL1 MRPL20  
CASC3 MRPL44  
SERP1 MRPL27  
HSPB1 MRPL23  
DAZ1 COA3  
NANOS1 MRPL50  
BCL3 RPL37A  
SRP19 RPL28  
RPS28 GCN1  
RPL36 RPL27A  
EEF1D MRPL40  
EEF2K RPL35A  
DAPK1 GUF1  
RPS10 MRPS12  
RPL9 RPS2  
EIF3F MRPS5  
ABCF1 MRPL51  
MRPS9 MRPS9  
EIF4EBP2 MRPL35  
CALR MRPS35  
AKT2 MRPL9  
RARS RPL39  
NCK1 MRPL19  
BTG2 MRPL16  
RPL29 RPL29  
SRP72 SRP72  
TRAM1 MRPL28  
BOLL MRPL3  
POLR2G MRPL15  
GSPT1 RPN2  
SRP54 SRP54  
EIF5A2 RPS12  
RPL18A RPL18A  
CDK4 RPL30  
CARS MRPL24  
MRPS31 MRPL39  
RPS3 RPS3  
EIF3M COA1  
MRPL4 MRPL4  
RBM4B MRPS28  
HARS RPN1  
NPM1 MRPL32  
