# Supplementary material for: NAIGO: An Improved Method to Align PPI Networks Based on Gene Ontology and Graphlets
Source: Front Bioeng Biotechnol. 2020 Jun 19;8:547. doi: 10.3389/fbioe.2020.00547 (PMC7318716; doi:10.3389/fbioe.2020.00547)
Supplement: Supplementary file 3 [file Data_Sheet_2.zip › Dataset S2/aligned subnets/alignment result1021.txt]

BUB1 BUB1  
CDC34 CDC34  
RAC1 CDC42  
S100A8 S100A8  
S100A9 S100A9  
LPAR1 RPS3  
NMT1 NMT1  
SKIL UBC  
SOD1 SOD1  
