# Supplementary material for: NAIGO: An Improved Method to Align PPI Networks Based on Gene Ontology and Graphlets
Source: Front Bioeng Biotechnol. 2020 Jun 19;8:547. doi: 10.3389/fbioe.2020.00547 (PMC7318716; doi:10.3389/fbioe.2020.00547)
Supplement: Supplementary file 3 [file Data_Sheet_2.zip › Dataset S2/aligned subnets/alignment result1022.txt]

PTK2 PTK2  
CASP8 CASP8  
OGG1 OGG1  
MED1 MED1  
TAF9B TAF9  
NRP1 NRP1  
YAP1 YAP1  
BFAR AIF1  
PIM1 PIM1  
SNCA SNCA  
PHB2 PHB2  
BMP4 ATG5  
GPI ATG7  
MSH2 MSH2  
SOD2 SOD2  
SOD1 SOD1  
