# Supplementary material for: NAIGO: An Improved Method to Align PPI Networks Based on Gene Ontology and Graphlets
Source: Front Bioeng Biotechnol. 2020 Jun 19;8:547. doi: 10.3389/fbioe.2020.00547 (PMC7318716; doi:10.3389/fbioe.2020.00547)
Supplement: Supplementary file 3 [file Data_Sheet_2.zip › Dataset S2/aligned subnets/alignment result1025.txt]

PTK2 PTK2  
CASP8 CASP8  
OGG1 OGG1  
TAF9 TAF9  
MED1 MED1  
TOPORS AIF1  
NRP1 NRP1  
YAP1 YAP1  
PIM1 PIM1  
SNCA SNCA  
PHB2 PHB2  
CX3CR1 ATG5  
HSPD1 ATG7  
MSH2 MSH2  
SOD2 SOD2  
SOD1 SOD1  
