# Supplementary material for: NAIGO: An Improved Method to Align PPI Networks Based on Gene Ontology and Graphlets
Source: Front Bioeng Biotechnol. 2020 Jun 19;8:547. doi: 10.3389/fbioe.2020.00547 (PMC7318716; doi:10.3389/fbioe.2020.00547)
Supplement: Supplementary file 3 [file Data_Sheet_2.zip › Dataset S2/aligned subnets/alignment result1028.txt]

PTK2 PTK2  
DOCK1 SOD1  
ARHGAP26 PSD2  
NTRK2 RIC1  
CHN2 MON2  
MLLT4 RCC1  
RGS10 DIS3  
ITGB1 RGP1  
