# Supplementary material for: NAIGO: An Improved Method to Align PPI Networks Based on Gene Ontology and Graphlets
Source: Front Bioeng Biotechnol. 2020 Jun 19;8:547. doi: 10.3389/fbioe.2020.00547 (PMC7318716; doi:10.3389/fbioe.2020.00547)
Supplement: Supplementary file 3 [file Data_Sheet_2.zip › Dataset S2/aligned subnets/alignment result1030.txt]

BUB1 BUB1  
UBR2 UBR2  
TAF1 TAF1  
CSNK2A1 CSNK2A1  
CDC34 CDC34  
SKP2 SKP2  
CDC6 CDC6  
SKP1 SKP1  
TAF9 TAF9  
CUL1 CUL1  
RBX1 RBX1  
CDC16 CDC16  
CDC20 CDC20  
BUB3 BUB3  
PTTG1 PTTG1  
BUB1B SMC5  
RPS27A RPS27A  
CDC27 CDC27  
CDC26 CDC26  
UBR1 UBR1  
CDC23 CDC23  
