# Supplementary material for: NAIGO: An Improved Method to Align PPI Networks Based on Gene Ontology and Graphlets
Source: Front Bioeng Biotechnol. 2020 Jun 19;8:547. doi: 10.3389/fbioe.2020.00547 (PMC7318716; doi:10.3389/fbioe.2020.00547)
Supplement: Supplementary file 3 [file Data_Sheet_2.zip › Dataset S2/aligned subnets/alignment result1032.txt]

PAK1 PAK1  
ERBB2IP NSG1  
HDAC1 RRS1  
TGFBR1 OMA1  
RPL10 RPL10  
ELF1 COG3  
PTK2 PTK2  
SHC1 SHC1  
SPI1 SPI1  
TAF1 SPP2  
CREB5 NUS1  
RPL18A RPL18A  
CHD6 DNAJC19  
MMP1 MMP1  
MST1 MST1  
CDC16 CDC16  
FZR1 CDH1  
UBE2D2 UBE2D2  
SLA2 SLA2  
FRS2 CWH43  
OAZ1 OAZ1  
GSK3B MRPL3  
RBX1 RBX1  
CUL3 CUL3  
MCM10 MCM10  
MED1 MED1  
AKAP13 ROM1  
SCYL2 MOB2  
RAC1 CDC42  
GAB1 NHP2  
TOM1L1 RCL1  
JUP MRPL13  
FAF1 FAF1  
PTPRF ALG11  
CDH1 BUD31  
CTNND1 MRPL23  
PKD1 PCF11  
PTPN14 CDC6  
DEK SCO2  
TLN1 EMC1  
BUB3 BUB3  
WRN WRN  
PARP2 DAD1  
RFX1 RFX1  
BUB1 BUB1  
RHOQ NOP58  
RBL2 RBL2  
RFC2 RFC2  
SUB1 SUB1  
MSH3 MSH3  
CDC6 ORC1  
POLH SLX4  
MSH6 MSH6  
CHTF18 PGM2  
CASP8 CASP8  
PPP1CA CPA1  
LRP1 LRP1  
SIL1 SIL1  
PTPRM MRPL16  
CSNK2A1 CSNK2A1  
NME1 NME1  
ACP1 ACP1  
TEP1 TEP1  
OGG1 OGG1  
GNA12 ICT1  
RASA3 MRPL32  
GTPBP1 PCK1  
MMP15 UTP23  
LSM1 LSM1  
SPINK7 MRPS17  
CTR9 CTR9  
RAD18 RAD18  
UBR2 UBR1  
RHOG UTP20  
ANAPC10 MRPL50  
UBA6 UBA1  
DMC1 DMC1  
RAD54L DNA2  
RAD54B REC114  
BLM BLM  
MSH4 MSH4  
RAD52 RAD52  
HDAC2 PAM16  
TAF11 TAF11  
ARR3 ARR3  
TAL1 TAL1  
SRI ALG6  
FKBP1B MTO1  
TNPO1 TNPO1  
CSNK2A2 CSNK2A2  
GCA ALG8  
MED8 MED8  
MED11 MED11  
HTT HTT  
UBB UBB  
IRS1 PIF1  
GLMN ZPR1  
FKBP4 FPR1  
CDC20 CDC20  
CCT5 CCT5  
CCT7 CCT7  
CHD3 SMC6  
XPO1 XPO1  
CDC34 CDC34  
RAN RAN  
PHB2 PHB2  
SKP2 SKP2  
TAF4 TAF4  
TAF6 TAF6  
CCNH CDC45  
TAF9 TAF9  
YAP1 YAP1  
TAF5 MTM1  
CUL1 CUL1  
CTNND2 GET4  
RASSF1 PPT2  
DDR2 DDR2  
NRG2 NRG2  
CSNK1A1 CSNK1A1  
AURKA PUS7  
CDC14A CLN3  
PTTG1 PTTG1  
BRF1 BRF1  
TAF9B BUD13  
CASP10 CASP10  
PSMD2 RTF1  
GGA3 GGA1  
GGA1 RPL37A  
CA9 DPH2  
IQGAP1 MRPL19  
CBLL1 GUF1  
NRP1 NRP1  
ENO1 ENO1  
HAP1 HAP1  
EWSR1 RRP36  
PLP1 PLP1  
CCT3 CCT3  
LSM3 LSM3  
MID2 MID2  
SFI1 SFI1  
SMC3 SMC3  
FBP1 FBP1  
SKP1 SKP1  
GYG1 GLG1  
XRN1 XRN1  
ACE2 MRPS5  
SNRPB2 PAF1  
PER1 PER1  
TAF2 TAF2  
TAF7 TAF7  
TAF10 TAF10  
TAF12 TAF12  
TAF8 TAF8  
CDC37 CDC37  
RFX3 MRPL35  
SAP30 SAP30  
TAF1L TAF1  
TAF13 TAF13  
TGS1 TGS1  
SEC31A MRPL22  
MCM5 MCM5  
CDC7 CDC7  
BUB1B MRPL17  
RPL5 RPL5  
H3F3A H3F3A  
PEX12 PEX12  
PEX14 PEX14  
EAF1 EAF1  
SNF8 SNF8  
LSM2 LSM2  
LSM4 LSM4  
LSM5 LSM5  
LSM6 LSM6  
LSM7 LSM7  
GAR1 GAR1  
CSTF1 NUP188  
RFC5 RFC5  
EIF2B1 MRPL27  
ELP2 ELP2  
HSPA1B MND1  
SRP72 SRP72  
PPP5C ORC6  
SRP14 SRP14  
NOP56 NOP56  
TWF1 TWF1  
RAD50 RAD50  
CIR1 CIR1  
CHD1 UTP15  
HTRA1 COA1  
EXO1 EXO1  
POT1 POT1  
NUP133 NUP133  
HIP1 HIP1  
TIMM22 INO80  
PEF1 ALG1  
RFC3 RFC3  
ARHGEF2 ELP6  
RFX4 HFM1  
MED6 MED6  
CDK2 RPL39  
MLH1 MLH1  
DMAP1 MRPS35  
VPS28 VPS28  
ATF1 ATF1  
CCNA2 RFT1  
CCNB1 CCNB1  
FBXO2 SLF1  
SSH1 SSH1  
RAD51 RAD51  
PSMD1 RPN2  
UBE2D3 UBE2D3  
BAP1 ATE1  
BRIP1 MRPL39  
BRCA1 BRCA1  
ALG9 ALG9  
MCM3 MCM3  
MCM4 MCM4  
DCP2 DCP2  
CAPNS1 RPL3  
MSH5 MSH5  
MLH3 MLH3  
SRP68 SRP68  
SOD1 SOD1  
SEC63 SEC63  
FKBP1A GCN1  
UBA2 UBA2  
DIS3 RMI1  
OTUD7B GPD1  
SNCA SNCA  
POP5 POP5  
PPEF1 ICE2  
PPEF2 PPT1  
REV1 SPO11  
DBF4 DBF4  
PSMD5 PSMD5  
MAD2L2 RGP1  
ANAPC7 USB1  
RPL23A PUS1  
HAT1 HAT1  
RAD17 RAD17  
SRRM2 SRRM2  
UBA3 UBA3  
GOSR2 ERI1  
DPM3 ALG14  
CHD8 EMC3  
FBXO5 RPL35A  
CAPNS2 PEF1  
RPN1 RPN1  
ARHGEF11 RPF2  
MUS81 MUS81  
FAF2 FCF1  
PAN2 PAN2  
ATF2 ATF2  
TOP1 TOP1  
RRN3 RRN3  
ANAPC2 APC2  
CDC40 CDC40  
PMPCB RPL32  
RRP1B RRP1  
EXOSC1 EXOSC1  
ATG3 ATG3  
ATG7 ATG7  
ATG5 ATG5  
ATG10 ATG10  
PRPF19 TAF5  
POP7 POP7  
CWC22 CWC22  
EZR SNU13  
MPHOSPH10 TYW1  
TFCP2L1 USE1  
DBF4B TSR3  
EXOSC3 ALG5  
IMP3 IMP3  
NOB1 NOB1  
HEATR1 DBR1  
APC2 COA3  
SDC1 SDC1  
MED4 MED4  
PAN3 PAN3  
ATG16L1 ATG14  
PIM1 PIM1  
MCM7 MCM7  
MCM6 MCM6  
SKIL UTP18  
MAD2L1 DTD1  
RFC4 RFC4  
CHD4 SSU72  
MCM8 ORC5  
RAD1 RAD1  
OPHN1 ELP4  
ARF1 ARF1  
RAC2 RIC1  
EGR1 MRPL33  
ELP3 ELP3  
CDC42EP5 PGA3  
ING2 ING2  
CDC42 ORC3  
PWP1 PWP1  
RHOH MRPL15  
RPS27A RPS27A  
BDP1 BDP1  
NRG1 NRG1  
NPR1 NPR1  
HMOX1 HMOX1  
CDC27 CDC27  
ATRX ATRX  
NVL RPF1  
FKBP3 PPA2  
CFH CFH  
NRD1 NRD1  
FKBP5 ALG12  
NFATC3 SHQ1  
ACY1 CPS1  
S100A8 S100A8  
RFX2 COG7  
PEX2 PEX2  
UBE2B GLO1  
SNRPA MSL1  
SEC13 SEC13  
VPS72 VPS72  
RPL29 RPL29  
MRPS12 MRPS12  
USP13 MRPL24  
RPL23 RPL23A  
FKBP6 MRPL36  
TARDBP TARDBP  
UBC UBC  
CDC23 CDC23  
RAI1 RAI1  
PMS1 PMS1  
PMS2 CWC27  
ZBTB43 CST6  
ATG12 ATG12  
RPL36 RPL36A  
UTP6 UTP6  
RFX6 MRPL1  
SLU7 SLU7  
DYDC1 HKR1  
AIF1 AIF1  
VPS25 VPS25  
SAP30BP MRM1  
CLP1 CLP1  
PSEN1 ALG3  
GAS1 GAS1  
HES1 HES1  
RPL30 RPL30  
RPS13 RPS13  
SEC62 SEC62  
CCT4 CCT4  
PDX1 PDX1  
POP1 POP1  
RFC1 RFC1  
VPS36 VPS36  
RRP9 RRP9  
HSF4 EMC6  
MSH2 MSH2  
HSF1 ART5  
DRD2 IMPACT  
GLE1 GLE1  
ECM1 ECM1  
UQCRC1 ORC4  
ADH5 ADH5  
MCM2 MCM2  
MDH2 MDH2  
RPL7A RPL7A  
PIN4 PIN4  
PWP2 PWP2  
DNAJA1 LSM8  
FARSA FRS2  
RPL9 ESF1  
COX5A COX5A  
DENR NFS1  
DDX18 HAS1  
SIM1 SIM1  
WWC1 AAR2  
RPL13A RPL13A  
EMG1 EMG1  
URM1 URM1  
MRPL4 MRPL4  
MRPS9 MRPS9  
ERCC4 SMC5  
CHD9 CHD1  
RAX2 RAX2  
S100A9 S100A9  
TAF3 TAF3  
TDP1 TDP1  
NMT1 GPX2  
NMT2 NMT1  
CDC73 CDC73  
RSF1 RSF1  
NAB2 NAB2  
EDC3 EDC3  
TPP1 TPP1  
CDC26 CDC26  
POLI REV1  
ELOF1 ELF1  
ZXDC ACE2  
GLG1 MRPL37  
RPS3 RPS3  
RRP8 RRP8  
XBP1 XBP1  
CCT2 CCT2  
CCT8 CCT8  
UBA7 NAF1  
PDCD6 ORC2  
DPH1 DPH1  
GYG2 MRPL51  
DLK1 RCE1  
HSF2 HSF1  
FICD MRPL11  
FPR1 MRPL40  
IREB2 ACO1  
UBA1 MRPL10  
ARG1 ARG1  
RNH1 RNH1  
MAS1 MAS1  
CPS1 CPA2  
ODC1 ODC1  
NUP85 NUP85  
PGM1 PGM1  
RPL28 RPL28  
GAD1 GAD1  
CAD NOP14  
PSKH1 MRPL49  
PSMB8 DPH6  
ALG13 ALG13  
RRM2 MRPS16  
RPS15 RPS15  
PEX19 PEX19  
TCP1 TCP1  
GPX1 GPX1  
MID1 MID1  
NPR2 NPR2  
TAF7L NOP10  
CSTF3 MTG1  
GTF3A SWI5  
RIF1 RIF1  
SMARCD2 ISY1  
GSC2 GSC2  
RAD51C NSA2  
TAF6L RPL27A  
DPM1 DPM1  
RPS20 RPS20  
MED7 MED7  
POP4 POP4  
ALG2 ALG2  
IMP4 IMP4  
UBP1 UBP1  
ELL2 CST9  
SRP54 SRP54  
FUS FUS  
CENPE IST1  
POR HMX1  
RPS2 RPS2  
PIGU GAB1  
UBR1 UBR2  
ZC3H11A DPH5  
MAF1 MAF1  
KRR1 KRR1  
NSUN4 SYF2  
RBM4B MRPS28  
MRPL44 MRPL44  
DDI1 DDI1  
MRPL20 MRPL20  
TSR2 TSR2  
CSF1 CSF1  
PPIL3 CWC15  
COX5B COX5B  
DPF1 RPS12  
SOD2 SOD2  
DIS3L2 DIS3  
MTF2 MTF2  
RPN2 TYW3  
HIST1H2AC HIST1H2AC  
MRPL28 MRPL28  
FIS1 FIS1  
LEO1 LEO1  
FBXO8 RPS5  
FBXO3 MRPL9  
CCL1 CCL1  
ANAPC1 REC8  
NEO1 NEO1  
POLK MEI4  
SNX3 SNX3  
HIVEP2 SGF29  
RPL38 RPL38  
NOP2 NOP2  
