# Supplementary material for: NAIGO: An Improved Method to Align PPI Networks Based on Gene Ontology and Graphlets
Source: Front Bioeng Biotechnol. 2020 Jun 19;8:547. doi: 10.3389/fbioe.2020.00547 (PMC7318716; doi:10.3389/fbioe.2020.00547)
Supplement: Supplementary file 3 [file Data_Sheet_2.zip › Dataset S2/aligned subnets/alignment result1034.txt]

TRAF3 CDC73  
IRAK3 ATG7  
HMGA2 PEX3  
RNASEL TPT1  
SPARC PEX13  
CD80 ATG5  
CDK6 ODC1  
AP1S1 LSM4  
FXR2 PAF1  
CD93 CTR9  
