# Supplementary material for: NAIGO: An Improved Method to Align PPI Networks Based on Gene Ontology and Graphlets
Source: Front Bioeng Biotechnol. 2020 Jun 19;8:547. doi: 10.3389/fbioe.2020.00547 (PMC7318716; doi:10.3389/fbioe.2020.00547)
Supplement: Supplementary file 3 [file Data_Sheet_2.zip › Dataset S2/aligned subnets/alignment result1035.txt]

RPLP2 MRPL22  
SPTB RPL27A  
SPTBN2 RPS5  
ETF1 MRPL51  
RPL5 RPL5  
WDR1 MRPL15  
SMARCA4 MRPL3  
SMARCD3 RPL37A  
RPL6 RPL10  
AURKAIP1 MRPL23  
VPS4B MRPS9  
CAPZA3 MRPL39  
GSPT2 MRPL17  
RPSA MRPS17  
RPL36 RPL7A  
PEX14 PEX14  
EPS8 MRPL9  
RPL9 RPS2  
CAPZB MRPL24  
MID1IP1 MRPL27  
ARID2 MRPL13  
SPTAN1 MRPS35  
ADD2 MRPL1  
SPTA1 MRPL11  
HSPA8 MRPL4  
RPLP1 MRPL40  
EIF5A RPL23A  
CFL1 MRPL32  
SMARCB1 MRPS12  
SMARCC1 MRPS28  
RPL29 RPL29  
AURKA MRPL28  
ARID1A MRPL44  
VPS4A RPL3  
CAPZA2 MRPL35  
GSPT1 MRPL36  
RPS21 MRPL10  
RPL18A RPL18A  
NFE2 MRPL50  
MRPL20 MRPL20  
SMARCC2 RPL35A  
RPS3 RPS3  
MID1 MRPS5  
SMARCE1 MRPL19  
SPTBN1 MRPL37  
ADD1 MRPS16  
STMN1 MRPL16  
