# Supplementary material for: NAIGO: An Improved Method to Align PPI Networks Based on Gene Ontology and Graphlets
Source: Front Bioeng Biotechnol. 2020 Jun 19;8:547. doi: 10.3389/fbioe.2020.00547 (PMC7318716; doi:10.3389/fbioe.2020.00547)
Supplement: Supplementary file 3 [file Data_Sheet_2.zip › Dataset S2/aligned subnets/alignment result1036.txt]

TAF1 TAF1  
HIST3H3 VPS41  
PEX14 PEX14  
VPS16 VPS16  
ARF1 ARF1  
ARFIP1 SLF1  
PEX5 PEX5  
