# Supplementary material for: NAIGO: An Improved Method to Align PPI Networks Based on Gene Ontology and Graphlets
Source: Front Bioeng Biotechnol. 2020 Jun 19;8:547. doi: 10.3389/fbioe.2020.00547 (PMC7318716; doi:10.3389/fbioe.2020.00547)
Supplement: Supplementary file 3 [file Data_Sheet_2.zip › Dataset S2/aligned subnets/alignment result104.txt]

PTK2 PTK2  
NCR1 NCR1  
PAK1 PAK1  
CYFIP1 MDH1  
CDC42 CDC42  
MLH1 MLH1  
EXO1 EXO1  
MSH6 MSH6  
TNFAIP3 ATG7  
CD59 PEX3  
CD80 PEX13  
MSH2 MSH2  
ARF1 ARF1  
IRF1 ATG5  
