# Supplementary material for: NAIGO: An Improved Method to Align PPI Networks Based on Gene Ontology and Graphlets
Source: Front Bioeng Biotechnol. 2020 Jun 19;8:547. doi: 10.3389/fbioe.2020.00547 (PMC7318716; doi:10.3389/fbioe.2020.00547)
Supplement: Supplementary file 3 [file Data_Sheet_2.zip › Dataset S2/aligned subnets/alignment result1042.txt]

PAK1 PAK1  
PTK2 PTK2  
SHC1 SHC1  
SPI1 SPI1  
TAF1 TAF1  
UBE2D2 UBE2D2  
FRS2 FRS2  
RBX1 RBX1  
CUL3 CUL3  
RAC1 CDC42  
GAB1 GAB1  
BUB3 BUB3  
WRN WRN  
PARP2 PAN3  
BUB1 BUB1  
CSNK2A1 CSNK2A1  
TNFAIP1 ALG2  
ACP1 ACP1  
OGG1 OGG1  
BMPR2 NAF1  
CDC6 CDC6  
CTR9 CTR9  
RAD18 RAD18  
UBR2 UBR1  
UBA6 UBA1  
BLM BLM  
RAD52 RAD52  
ARR3 ARR3  
FKBP4 MOB2  
CDC34 CDC34  
SKP2 SKP2  
NRG2 NRG2  
MED1 MED1  
COPS4 NHP2  
NRP1 NRP1  
MID2 MID2  
SFI1 SFI1  
TAF9 TAF9  
SMC3 SMC3  
MED8 MED8  
SKP1 SKP1  
TAF7 TAF7  
TAF5 ART5  
TAF10 TAF10  
TAF12 TAF12  
TGS1 TGS1  
SEC31A COG3  
CDC7 CDC7  
BUB1B ALG6  
CDC16 CDC16  
CRY2 CWH43  
CDC37 CDC37  
NOP56 NOP56  
TWF1 TWF1  
RAD50 RAD50  
PER1 PER1  
NUP133 NUP133  
RAE1 DAD1  
VPS28 VPS28  
ATF1 ATF1  
CUL1 CUL1  
SSH1 SSH1  
RAD51 RAD51  
CDC20 CDC20  
BAP1 ATE1  
BRCA1 BRCA1  
CDC42BPG ELP4  
SOD1 SOD1  
FKBP1A PCK1  
UBA2 UBA2  
OTUD7B PUS7  
SNCA SNCA  
PPEF1 PPT1  
PPEF2 ALG12  
PSMD5 PSMD5  
HAT1 HAT1  
UBA3 UBA3  
DPM3 ALG14  
MALT1 PUS1  
TERF2IP NPR2  
ATF2 ATF2  
ANAPC2 MSL1  
MED11 MED11  
MED20 ALG3  
FAF1 FAF1  
ATG3 ATG3  
ATG7 ATG7  
ATG5 ATG5  
ATG10 ATG10  
PRPF19 TAF5  
RUVBL2 NUS1  
DBF4B DPH5  
EIF2AK1 PPA2  
SIK2 ALG8  
MLLT1 PPT2  
CCNE1 ALG5  
PIM1 PIM1  
PAK6 ALG9  
ELP3 ELP3  
RPS27A RPS27A  
H3F3A H3F3A  
CDC27 CDC27  
FKBP3 FPR1  
FKBP5 GAR1  
S100A8 S100A8  
UBE2B ALG13  
UBC UBC  
CDC23 CDC23  
HSF4 HSF1  
HSF1 MRM1  
MEF2A SSU72  
HSPA5 DPH2  
RPN1 RPN1  
PIN4 PIN4  
PSME1 NOP58  
WWC1 MTM1  
URM1 URM1  
S100A9 S100A9  
PHB2 PHB2  
NMT1 NMT1  
CDC73 CDC73  
CDC26 CDC26  
NRG1 NRG1  
DPH1 DPH1  
UBA1 PAF1  
TOR1A PEX2  
MAS1 MAS1  
NPR1 NPR1  
XBP1 XBP1  
NUP85 NUP85  
GAD1 GAD1  
PSKH1 RFT1  
PSMD1 RPN2  
MID1 MID1  
SEC13 SEC13  
DPM1 DPM1  
CAPN3 NOP10  
MED7 MED7  
ATG12 ATG12  
DNTT SGF29  
UBR1 UBR2  
CSF1 CSF1  
RNF138 NUP188  
EMG1 EMG1  
RPN2 ATG14  
LEO1 LEO1  
GATA3 MTO1  
CCL1 CCL1  
CSF2 NFS1  
GH1 SMC6  
BCKDK SMC5  
ST5 ALG11  
HMGCR COG7  
ADRA2A ALG1  
IL13 PEX12  
IL5 RTF1  
