# Supplementary material for: NAIGO: An Improved Method to Align PPI Networks Based on Gene Ontology and Graphlets
Source: Front Bioeng Biotechnol. 2020 Jun 19;8:547. doi: 10.3389/fbioe.2020.00547 (PMC7318716; doi:10.3389/fbioe.2020.00547)
Supplement: Supplementary file 3 [file Data_Sheet_2.zip › Dataset S2/aligned subnets/alignment result1043.txt]

SEC31A COG3  
MCFD2 RPN2  
SERP1 RFT1  
DPM2 RPN1  
SIRT2 ALG11  
GALNT10 ALG14  
GALNT11 ALG8  
GMPPB COG7  
GALNT5 ALG1  
OGT ALG6  
SEC13 SEC13  
DPM1 DPM1  
SEC24B ALG13  
SEC24C ALG3  
POMT1 ALG2  
C1GALT1C1 NUS1  
MUC7 ALG12  
MUC2 ALG5  
MUC4 ALG9  
