# Supplementary material for: NAIGO: An Improved Method to Align PPI Networks Based on Gene Ontology and Graphlets
Source: Front Bioeng Biotechnol. 2020 Jun 19;8:547. doi: 10.3389/fbioe.2020.00547 (PMC7318716; doi:10.3389/fbioe.2020.00547)
Supplement: Supplementary file 3 [file Data_Sheet_2.zip › Dataset S2/aligned subnets/alignment result1047.txt]

PRKAA2 PEX13  
PDHA2 GPT2  
IDH3A IDH2  
IDH3B ACO2  
GAD1 GAD1  
MDH2 MDH2  
ENO2 ENO2  
MMAA ARV1  
CYP2E1 MPC2  
HTT HTT  
MDH1 MDH1  
CBS CPS1  
TH NIT2  
ODC1 ODC1  
IDH3G IDH1  
PEX7 PEX7  
CS FBP1  
PSMD11 DTD1  
ENO3 ENO1  
ST3GAL2 PPA2  
GPD1 GPD1  
PTGDS CLN3  
HSPG2 MPC1  
CD74 ACO1  
GLUL PCK1  
PSMD7 PEX2  
SNCA SNCA  
