# Supplementary material for: NAIGO: An Improved Method to Align PPI Networks Based on Gene Ontology and Graphlets
Source: Front Bioeng Biotechnol. 2020 Jun 19;8:547. doi: 10.3389/fbioe.2020.00547 (PMC7318716; doi:10.3389/fbioe.2020.00547)
Supplement: Supplementary file 3 [file Data_Sheet_2.zip › Dataset S2/aligned subnets/alignment result1051.txt]

MYOD1 ATG7  
MAPK3 PER1  
TAF9 TAF9  
TAF7 TAF7  
TAF5 TAF5  
TAF10 TAF10  
TAF12 TAF12  
ZDHHC23 ATG5  
TAF1 TAF1  
TAF6L ELP3  
LEF1 SGF29  
NOS1 ELP4  
