# Supplementary material for: NAIGO: An Improved Method to Align PPI Networks Based on Gene Ontology and Graphlets
Source: Front Bioeng Biotechnol. 2020 Jun 19;8:547. doi: 10.3389/fbioe.2020.00547 (PMC7318716; doi:10.3389/fbioe.2020.00547)
Supplement: Supplementary file 3 [file Data_Sheet_2.zip › Dataset S2/aligned subnets/alignment result1052.txt]

ITSN1 RGP1  
SFRP1 RIC1  
TBXA2R PSD2  
RAB3GAP2 MON2  
PLCE1 RCC1  
ITGB1 DIS3  
