# Supplementary material for: NAIGO: An Improved Method to Align PPI Networks Based on Gene Ontology and Graphlets
Source: Front Bioeng Biotechnol. 2020 Jun 19;8:547. doi: 10.3389/fbioe.2020.00547 (PMC7318716; doi:10.3389/fbioe.2020.00547)
Supplement: Supplementary file 3 [file Data_Sheet_2.zip › Dataset S2/aligned subnets/alignment result1053.txt]

PAK1 PAK1  
PTK2 PTK2  
RAC1 CDC42  
GAB1 GAB1  
FRS2 FRS2  
NRG2 NRG2  
CDC6 CDC6  
RAD50 RAD50  
CDC37 CDC37  
SNCA SNCA  
RAC2 ELP4  
CDC42 ELP3  
UBC UBC  
NRG1 NRG1  
FPR1 FPR1  
BLM BLM  
CSF1 CSF1  
SAA1 SOD1  
