# Supplementary material for: NAIGO: An Improved Method to Align PPI Networks Based on Gene Ontology and Graphlets
Source: Front Bioeng Biotechnol. 2020 Jun 19;8:547. doi: 10.3389/fbioe.2020.00547 (PMC7318716; doi:10.3389/fbioe.2020.00547)
Supplement: Supplementary file 3 [file Data_Sheet_2.zip › Dataset S2/aligned subnets/alignment result1059.txt]

MAPK1 MRPL51  
TPR CPS1  
MAPKAPK5 MRPL44  
AIMP1 MRPL39  
QARS MRPL19  
ARG1 ARG1  
RPS6KB1 RPL7A  
CLU GCN1  
SSR3 RPL35A  
RPL5 RPL5  
SRP14 SRP14  
KARS ACO1  
EIF3D MRPL17  
EIF4B RPS20  
EIF3B RPN2  
SRP68 SRP68  
PPP1R15A RPS5  
EIF2B1 MRPL22  
EIF2B4 RPS15  
HSPB1 RPL28  
PUM2 RPL39  
NANOS1 MRPL3  
HTT HTT  
SRP19 GLO1  
RPS28 MRPL36  
RPL36 RPL27A  
DAPK1 MRPL20  
EIF4A3 RPS12  
FOXO3 MRPL32  
EEF1G RPS13  
EIF4ENIF1 COA1  
HAP1 MRPL1  
RPL9 RPS2  
DENR MRPS17  
MRPS9 MRPS9  
PPP2R1A MRPL24  
TMED10 MRPS35  
HNRNPD MRPL13  
SARS2 MRPL10  
SOD1 SOD1  
PAM IDH1  
EIF4EBP1 MRPL28  
EIF4EBP3 MRPS16  
AKT1 MRPL11  
IDE RPL37A  
PCSK1 RPL10  
SCG5 MRPL23  
NFE2L2 MRPL16  
ARG2 RPN1  
SRPR RPL30  
EIF5A RPL23A  
PML MRPL35  
RPL29 RPL29  
SRP72 SRP72  
TRAM1 RPL3  
POLR2G MRPL37  
RPS21 MRPS12  
SRP54 SRP54  
RPL18A RPL18A  
CARS MRPL27  
NEU1 GUF1  
RPS3 RPS3  
MRPL4 MRPL4  
RBM4B MRPS28  
EEF2 IMPACT  
SORL1 MRPL15  
GSTM1 MRPL9  
HARS MRPL40  
LARS COA3  
PCSK1N MRPL50  
NPM1 MRPS5  
