# Supplementary material for: NAIGO: An Improved Method to Align PPI Networks Based on Gene Ontology and Graphlets
Source: Front Bioeng Biotechnol. 2020 Jun 19;8:547. doi: 10.3389/fbioe.2020.00547 (PMC7318716; doi:10.3389/fbioe.2020.00547)
Supplement: Supplementary file 3 [file Data_Sheet_2.zip › Dataset S2/aligned subnets/alignment result1060.txt]

MKNK2 MRPS16  
TPR CPS1  
TNIP1 RPL23A  
ARG1 ARG1  
RPLP2 MRPL27  
COPS5 MRPL17  
RPL5 RPL5  
NCBP2 MRPL13  
EIF4G1 IMPACT  
EIF2AK3 MRPL11  
SRP14 SRP14  
SRP68 SRP68  
EIF2B1 MRPL22  
SYNCRIP RPL35A  
SPTLC2 MRPL10  
SERP1 RPS12  
DAZ1 MRPL32  
PUM2 RPS5  
NANOS1 RPS20  
POLR2D RPS13  
CDK4 MRPL51  
GSPT2 MRPL44  
DARS RPL30  
RPSA RPN2  
BCL3 RPL7A  
EP300 MRPS35  
GNB2L1 MRPS17  
HTT HTT  
EEF1A1 MRPL28  
SRP19 RPL28  
ILF3 MRPL20  
CNOT2 MRPL39  
EIF4E2 COA3  
RPL36 RPL27A  
EIF4A3 GUF1  
EIF4ENIF1 MRPL23  
RPL9 RPS2  
EIF3F MRPL1  
MRPS9 MRPS9  
PAIP2B MRPL50  
AKT1 MRPL35  
AKT2 MRPL37  
CAD MRPL36  
ARG2 RPN1  
SRPR MRPS5  
SSR4 RPL39  
RPL29 RPL29  
SRP72 SRP72  
MAGOH GCN1  
GSPT1 RPL37A  
RPS21 COA1  
WARS MRPL3  
SRP54 SRP54  
SSR1 MRPL15  
EIF5A2 RPL10  
RPL18A RPL18A  
POLDIP3 RPS15  
MRPS31 MRPL40  
RPS3 RPS3  
MCTS1 MRPL19  
PPA1 RPL3  
MRPL4 MRPL4  
ST3GAL3 MRPL24  
RBM4B MRPS28  
IGF2BP2 MRPS12  
EIF2B3 MRPL9  
IGFBP5 MRPL16  
