# Supplementary material for: NAIGO: An Improved Method to Align PPI Networks Based on Gene Ontology and Graphlets
Source: Front Bioeng Biotechnol. 2020 Jun 19;8:547. doi: 10.3389/fbioe.2020.00547 (PMC7318716; doi:10.3389/fbioe.2020.00547)
Supplement: Supplementary file 3 [file Data_Sheet_2.zip › Dataset S2/aligned subnets/alignment result1062.txt]

EVL CCT2  
RAC1 VPS41  
JAK2 NDC1  
FKBP4 COA1  
TTN COX20  
PTK2 PTK2  
CADPS2 SCO2  
MLST8 COA3  
SMAD6 COX15  
VPS16 VPS16  
HCLS1 COX18  
SPTA1 VMA21  
PSMD11 MAF1  
TCP1 TCP1  
CAV1 SNCA  
ARPC5 COX10  
WNT3A COX14  
RGS2 SCO1  
HSPA4 COX11  
