# Supplementary material for: NAIGO: An Improved Method to Align PPI Networks Based on Gene Ontology and Graphlets
Source: Front Bioeng Biotechnol. 2020 Jun 19;8:547. doi: 10.3389/fbioe.2020.00547 (PMC7318716; doi:10.3389/fbioe.2020.00547)
Supplement: Supplementary file 3 [file Data_Sheet_2.zip › Dataset S2/aligned subnets/alignment result1063.txt]

RPLP2 PEX14  
SPTB RPL27A  
SPTBN2 RPL3  
ETF1 RPS5  
RPL5 RPL5  
WDR1 MRPS17  
RPL6 MRPL19  
AURKAIP1 MRPL36  
VPS4B MRPL11  
CAPZA3 MRPL9  
GSPT2 MRPL1  
RPSA MRPL39  
RPL36 RPL7A  
EPS8 MRPL24  
RPL9 MRPS35  
CAPZB MRPL16  
MID1IP1 MRPL44  
SPTAN1 MRPL3  
ADD2 MRPL23  
SPTA1 MRPL27  
HSPA8 MRPL4  
RPLP1 MRPS28  
EIF5A RPL23A  
CFL1 MRPL50  
RPL29 RPL29  
AURKA RPL37A  
VPS4A MRPS16  
CAPZA2 MRPL32  
GSPT1 MRPS9  
RPS21 RPL35A  
RPL18A RPL18A  
MRPL20 MRPL20  
RPS3 RPS3  
MID1 MRPL28  
SPTBN1 MRPL35  
ADD1 MRPL37  
STMN1 MRPS5  
