# Supplementary material for: NAIGO: An Improved Method to Align PPI Networks Based on Gene Ontology and Graphlets
Source: Front Bioeng Biotechnol. 2020 Jun 19;8:547. doi: 10.3389/fbioe.2020.00547 (PMC7318716; doi:10.3389/fbioe.2020.00547)
Supplement: Supplementary file 3 [file Data_Sheet_2.zip › Dataset S2/aligned subnets/alignment result1064.txt]

SYMPK LEO1  
PAPOLA PAF1  
CLP1 CLP1  
NUDT21 PCF11  
SUPT5H CDC73  
CCNT1 CTR9  
CPSF3 SSU72  
