# Supplementary material for: NAIGO: An Improved Method to Align PPI Networks Based on Gene Ontology and Graphlets
Source: Front Bioeng Biotechnol. 2020 Jun 19;8:547. doi: 10.3389/fbioe.2020.00547 (PMC7318716; doi:10.3389/fbioe.2020.00547)
Supplement: Supplementary file 3 [file Data_Sheet_2.zip › Dataset S2/aligned subnets/alignment result1065.txt]

BUB1 BUB1  
UBR2 UBR2  
TAF1 TAF1  
CSNK2A1 CSNK2A1  
CDC34 CDC34  
SKP2 SKP2  
CDC6 CDC6  
SKP1 SKP1  
RBX1 RBX1  
TAF9 TAF9  
VPS28 VPS28  
CUL1 CUL1  
CDC16 CDC16  
CDC20 CDC20  
UBE2D2 UBE2D2  
BUB3 BUB3  
CUL3 CUL3  
PTTG1 PTTG1  
BUB1B SMC5  
RPS27A RPS27A  
SNF8 SNF8  
CDC27 CDC27  
VPS25 VPS25  
VPS36 VPS36  
UBC UBC  
CDC26 CDC26  
PTK2 PTK2  
UBA1 UBA1  
UBR1 UBR1  
CDC23 CDC23  
