# Supplementary material for: NAIGO: An Improved Method to Align PPI Networks Based on Gene Ontology and Graphlets
Source: Front Bioeng Biotechnol. 2020 Jun 19;8:547. doi: 10.3389/fbioe.2020.00547 (PMC7318716; doi:10.3389/fbioe.2020.00547)
Supplement: Supplementary file 3 [file Data_Sheet_2.zip › Dataset S2/aligned subnets/alignment result1067.txt]

F2 RPN2  
F9 DPH5  
RAD52 RAD52  
CTSA RFT1  
MDC1 NUP188  
DPM2 RPN1  
NUP133 NUP133  
RAE1 ALG13  
SMC1A ALG5  
UBA2 UBA2  
DPM3 ALG14  
ATG7 ATG7  
ATG5 ATG5  
GALNT11 ALG2  
CDKN2A DPH1  
PIGF DPH2  
GPAA1 ALG12  
PROZ ALG1  
RPA1 SMC6  
SEC13 SEC13  
RANBP2 ALG11  
BRCA1 BRCA1  
LMAN1 ALG9  
DPM1 DPM1  
STAG1 ALG8  
ATG12 ATG12  
PIGG SMC5  
PIGM ALG6  
DOHH ALG3  
BMI1 NUP85  
