# Supplementary material for: NAIGO: An Improved Method to Align PPI Networks Based on Gene Ontology and Graphlets
Source: Front Bioeng Biotechnol. 2020 Jun 19;8:547. doi: 10.3389/fbioe.2020.00547 (PMC7318716; doi:10.3389/fbioe.2020.00547)
Supplement: Supplementary file 3 [file Data_Sheet_2.zip › Dataset S2/aligned subnets/alignment result1069.txt]

DIS3 DIS3  
DCP2 DCP2  
LSM2 LSM2  
LSM3 LSM3  
LSM5 LSM5  
LSM6 LSM6  
LSM7 LSM7  
XRN1 XRN1  
EXOSC1 EXOSC1  
EDC3 EDC3  
LSM1 LSM1  
LSM4 LSM4  
