# Supplementary material for: NAIGO: An Improved Method to Align PPI Networks Based on Gene Ontology and Graphlets
Source: Front Bioeng Biotechnol. 2020 Jun 19;8:547. doi: 10.3389/fbioe.2020.00547 (PMC7318716; doi:10.3389/fbioe.2020.00547)
Supplement: Supplementary file 3 [file Data_Sheet_2.zip › Dataset S2/aligned subnets/alignment result1070.txt]

SPI1 SPI1  
TPM1 TPM1  
TAF1 TAF1  
RPL18A RPL18A  
CHD6 MRPL16  
IRF8 MRPL1  
HDAC4 COX14  
CUL3 CUL3  
PTK2 PTK2  
RAC1 SCO2  
CDKN2A CDC45  
KIFAP3 SHQ1  
DNM1 MRPL50  
RBL2 RBL2  
CASP8 CASP8  
HSPA8 RPL35A  
PAK1 PAK1  
SYT1 SYT1  
SMAD1 PAF1  
UBR2 UBR2  
RAG2 MRPL37  
DMC1 DMC1  
BLM BLM  
RAD52 RAD52  
RBBP4 ISY1  
NDC80 NDC80  
JMJD1C TSR1  
TAF11 TAF11  
SPTBN2 AAR2  
SNAP25 MRPL33  
NRXN1 RPL13A  
SNAP23 COX20  
STX4 RPL32  
RASA1 SLU7  
CHD3 SLF1  
TAF5 TAF5  
TNFRSF1A MRPL22  
YTHDC1 RPL7A  
PKD1 COA1  
TRPV4 COX11  
KCNQ5 RPL3  
TNNT2 VMA21  
TMOD2 ELP4  
SHKBP1 MAF1  
PKP1 PKP1  
DNM1L DNM1  
APOC2 COX15  
TAF9 TAF9  
SMC3 SMC3  
FBP1 FBP1  
SKP1 SKP1  
HDAC11 MTM1  
CAND1 INO80  
TAF2 TAF2  
TAF7 TAF7  
TAF10 TAF10  
TAF12 TAF12  
LCAT RPL27A  
TGS1 TGS1  
RPL5 RPL5  
LSM3 LSM3  
LSM4 LSM4  
PEX14 PEX14  
KCNMA1 NDC1  
SAP30 SAP30  
PER1 PER1  
NUP133 NUP133  
PSMC1 MRPL15  
GEMIN6 VPS72  
MLST8 MRPL3  
BID RPL39  
MED6 MED6  
MLH1 MLH1  
ATF1 ATF1  
SSH1 SSH1  
RAD51 RAD51  
FAF1 FAF1  
RPL6 SRP54  
CLDN1 MRPL4  
MPP6 MPP6  
FIS1 FIS1  
NEK2 NEK2  
RRN3 RRN3  
FLOT1 MRPL27  
SPC25 SPC25  
SMC2 SMC2  
EHD3 EHD3  
VPS16 VPS16  
PKP2 PKP2  
APC2 APC2  
PAN3 PAN3  
ATG16L1 ATG7  
BRCA1 BRCA1  
CCT3 CCT3  
CDC42 CDC42  
ARF1 ARF1  
CDC40 CDC40  
CDC42EP2 MRPL11  
ELP3 ELP3  
ING2 ING2  
RPS27A RPS27A  
PDCL RPL37A  
AIF1 AIF1  
PEX5 PEX5  
SEC13 SEC13  
PCM1 PCM1  
RPL29 RPL29  
CPSF6 MRPL36  
PRPF3 MRPL51  
RPL36 RPL36A  
CLP1 CLP1  
ATF2 ATF2  
FAS RPS13  
FBL COX18  
SFPQ MSL1  
ANXA6 NFS1  
MCM2 MCM2  
TUBB3 MRPL17  
RPL9 RPS2  
CAPZB MRPL24  
CHD9 CHD1  
CDC73 CDC73  
TSSK6 COA3  
HOOK3 RPF1  
SUPT16H MRPL40  
RRP8 RRP8  
XBP1 COX10  
CCT2 CCT2  
CCT8 CCT8  
TAC1 SCO1  
IDE MRPS16  
ARFIP1 NIP7  
HLA-DRB1 MRPL13  
INSIG1 MRPL32  
ELP2 ELP2  
BMF MRPL19  
HIST1H2BJ MRPS12  
SNCA SNCA  
MOS MRPS28  
SEC24D MRPL35  
NEFL RPF2  
MTMR2 PWP2  
RPL28 RPL28  
RPL10 RPL10  
UBE2B BMS1  
TCP1 TCP1  
EIF5A RPL23A  
FAT1 FAT1  
CFL2 RPS12  
SMARCC2 COG4  
BRDT MRPS35  
RAD51C SGF29  
TAF6L RPL30  
RPS20 RPS20  
DYNC1H1 MRPS5  
SMC4 SMC4  
EHD1 MRPS17  
CHD8 MRPS9  
PAN2 PAN2  
ATG5 ATG5  
NUFIP1 MRPL39  
TOP1 TOP1  
MMP3 MLC1  
GNMT MRPL9  
CDC42EP1 ELP6  
MRPL44 MRPL44  
SEC16B COX19  
RPS4X HAT1  
SOD2 SOD2  
MRPL20 MRPL20  
MRPL28 MRPL28  
RPS3 RPS3  
MCTS1 MRPL23  
ATPIF1 RTF1  
MID1 MID1  
LEO1 LEO1  
FBXO5 RPS5  
SUV420H2 COA4  
VPS41 VPS41  
KIF11 MRPL10  
H1F0 CTR9  
RPL38 RPL38  
