# Supplementary material for: NAIGO: An Improved Method to Align PPI Networks Based on Gene Ontology and Graphlets
Source: Front Bioeng Biotechnol. 2020 Jun 19;8:547. doi: 10.3389/fbioe.2020.00547 (PMC7318716; doi:10.3389/fbioe.2020.00547)
Supplement: Supplementary file 3 [file Data_Sheet_2.zip › Dataset S2/aligned subnets/alignment result1074.txt]

RPL18A RPL18A  
NUP133 NUP133  
CHD1 CHD1  
RPL6 RPL10  
SSRP1 NUP188  
NUP107 NUP85  
ATG16L1 ATG7  
GTF2H5 RPS13  
RPL36 RPL27A  
RPL9 RPS2  
VPS37D RPS5  
USF1 UBC  
NCBP1 RPL35A  
SMARCB1 RSF1  
RPL29 RPL29  
TRIM11 RPS20  
NUP93 RPL3  
ATG5 ATG5  
POLR2I RPL30  
SUPT4H1 RPL5  
RPS21 RPL23A  
SNW1 RPL7A  
RPS3 RPS3  
