# Supplementary material for: NAIGO: An Improved Method to Align PPI Networks Based on Gene Ontology and Graphlets
Source: Front Bioeng Biotechnol. 2020 Jun 19;8:547. doi: 10.3389/fbioe.2020.00547 (PMC7318716; doi:10.3389/fbioe.2020.00547)
Supplement: Supplementary file 3 [file Data_Sheet_2.zip › Dataset S2/aligned subnets/alignment result1078.txt]

TPM1 TPM1  
TAF1 TAF1  
FEZ1 SNU13  
PTK2 PTK2  
RAC1 RRP9  
CDH1 CDH1  
PKP2 PKP2  
VASP FIG4  
DNM2 COG4  
CASP8 CASP8  
PAK1 PAK1  
SYT1 SYT1  
EXOC8 MLC1  
RPA1 REC8  
DMC1 DMC1  
BLM BLM  
RAN RAN  
RPA3 CDC45  
MSH4 MSH4  
RAD52 RAD52  
NR1H2 RPL35A  
PSMC5 PAF1  
TAF11 TAF11  
ARF6 NHP2  
SMN1 ATG13  
SNRPD3 ISY1  
GEMIN5 RPL7A  
SMN2 UTP23  
SPTB RPS5  
SEPT2 AAR2  
APBA1 MRM1  
DISC1 UTP20  
UNC13B SRP54  
SNAP29 COA3  
VAMP3 RPS15  
PXN RRP36  
HTT HTT  
CDC34 CDC34  
RAF1 COX15  
CAMK2D COA1  
KLF5 NOP56  
BIN1 RPL13A  
SSX2IP RPL3  
TMOD2 VMA21  
PCNT COX11  
CDC14A NOP16  
SIRT1 TSR3  
STX7 VPS41  
FBP1 FBP1  
ACE2 ACE2  
TAF2 TAF2  
TAF7 TAF7  
TAF10 TAF10  
TGS1 TGS1  
NFU1 NFU1  
PEX14 PEX14  
PEX3 PEX3  
LSM3 LSM3  
LSM4 LSM4  
LSM6 LSM6  
GAR1 GAR1  
POT1 POT1  
HRK UTP15  
MED6 MED6  
MLH1 MLH1  
VPS28 VPS28  
CCNB1 CCNB1  
SSH1 SSH1  
RAD51 RAD51  
NDE1 NDE1  
FAF1 FAF1  
MSH5 MSH5  
MLH3 MLH3  
DIS3 DIS3  
MPP6 MPP6  
NMD3 NMD3  
RPL5 RPL5  
XRCC3 RRS1  
HAT1 HAT1  
VPS16 VPS16  
MALT1 COX20  
FIS1 FIS1  
ATG3 ATG3  
ATG7 ATG7  
POLR1E NOP10  
CUL3 CUL3  
EXOSC1 EXOSC1  
ATG5 ATG5  
KCNV2 COX14  
ABL2 MRPL10  
EHD3 EHD3  
MPHOSPH10 PWP2  
IMP3 IMP3  
NIP7 NIP7  
RUVBL1 SCO1  
MAP1LC3B MAP1LC3B  
PAN3 PAN3  
ATG16L1 ATG14  
BRCA1 BRCA1  
HIST1H2BD HIST1H2BD  
CDC42 CDC42  
RAC2 TSR2  
CDC40 CDC40  
DSG1 EMG1  
H3F3A H3F3A  
SNF8 SNF8  
CHMP1A SLU7  
ARF1 ARF1  
ERCC2 POP4  
AIF1 AIF1  
NVL RPL23A  
SEC13 SEC13  
PCM1 PCM1  
PEX5 PEX5  
VTA1 VTA1  
MMP1 COA4  
FAS FCF1  
RAP1A RCL1  
TNS1 NDC1  
CORO1B EMC6  
MSN HAS1  
DNM1L DNM1  
SNCA SNCA  
RAB1A COX18  
PIN4 PIN4  
RPL10 RPL10  
DENR NFS1  
PKP1 PKP1  
VPS37D SHQ1  
MKS1 MKS1  
UBC UBC  
SMARCA5 SCO2  
DICER1 RRP1  
PANX1 NAF1  
TAL1 TAL1  
RRP8 RRP8  
NRG1 NRG1  
CCT2 CCT2  
CCT8 CCT8  
TCHP SLF1  
RAB5A UTP6  
TMED10 ERI1  
ST13 NOP14  
PPP5C TSR1  
HLA-DMB NOB1  
REST MRPL11  
KRT14 RPF2  
LAMA3 RPF1  
BCL2L11 KRR1  
TOR1A SOD2  
CCT3 CCT3  
NUP85 NUP85  
RCC1 RCC1  
PEX19 PEX19  
SDC1 SDC1  
TCP1 TCP1  
VBP1 SPO11  
RAD51C NSA2  
CNOT7 LSG1  
CAND1 INO80  
ATG12 ATG12  
IMP4 IMP4  
AMIGO1 UTP18  
NOL8 MAF1  
PAN2 PAN2  
MCM2 MCM2  
UBD MRPL36  
SEC16B COX19  
MRPS9 MRPS9  
ARG1 ARG1  
RPL38 RPL38  
TTC19 BMS1  
HMGB2 NOP58  
AGT COX10  
NOP2 NOP2  
