# Supplementary material for: NAIGO: An Improved Method to Align PPI Networks Based on Gene Ontology and Graphlets
Source: Front Bioeng Biotechnol. 2020 Jun 19;8:547. doi: 10.3389/fbioe.2020.00547 (PMC7318716; doi:10.3389/fbioe.2020.00547)
Supplement: Supplementary file 3 [file Data_Sheet_2.zip › Dataset S2/aligned subnets/alignment result1079.txt]

TPM1 TPM1  
TAF1 TAF1  
PTK2 PTK2  
RAC1 CDC42  
CDC34 CDC34  
ACE2 ACE2  
HIST3H3 SHQ1  
PEX14 PEX14  
PAK1 PAK1  
VPS16 VPS16  
PKP2 PKP2  
PAN3 PAN3  
ARF1 ARF1  
RAC2 VPS41  
RHOG ATG3  
CDC42 ATG5  
WNT7A RPL13A  
ARFIP1 SLF1  
PEX5 PEX5  
SNCA SNCA  
SDC1 SDC1  
PAN2 PAN2  
SSH1 SSH1  
