# Supplementary material for: NAIGO: An Improved Method to Align PPI Networks Based on Gene Ontology and Graphlets
Source: Front Bioeng Biotechnol. 2020 Jun 19;8:547. doi: 10.3389/fbioe.2020.00547 (PMC7318716; doi:10.3389/fbioe.2020.00547)
Supplement: Supplementary file 3 [file Data_Sheet_2.zip › Dataset S2/aligned subnets/alignment result1080.txt]

TPM1 TPM1  
TAF1 TAF1  
CDC34 CDC34  
ACE2 ACE2  
PAN3 PAN3  
ARF1 ARF1  
RAC2 PAK1  
CDC42 CDC42  
ARFIP1 SLF1  
PAN2 PAN2  
