# Supplementary material for: NAIGO: An Improved Method to Align PPI Networks Based on Gene Ontology and Graphlets
Source: Front Bioeng Biotechnol. 2020 Jun 19;8:547. doi: 10.3389/fbioe.2020.00547 (PMC7318716; doi:10.3389/fbioe.2020.00547)
Supplement: Supplementary file 3 [file Data_Sheet_2.zip › Dataset S2/aligned subnets/alignment result1082.txt]

BUB1 RNH1  
AURKA CLN3  
PTTG1 PTTG1  
PEX14 PEX14  
NUP62 TAF3  
CDC16 CDC16  
CDC20 CDC20  
BUB3 BUB3  
HDAC2 PAM16  
FBXO5 CST9  
PIM1 PIM1  
BUB1B BUB1  
CDC27 CDC27  
PHB2 PHB2  
CDC26 CDC26  
MAD2L2 TAF7  
PEX19 PEX19  
SFI1 SFI1  
CDC23 CDC23  
ANAPC1 PIF1  
