# Supplementary material for: NAIGO: An Improved Method to Align PPI Networks Based on Gene Ontology and Graphlets
Source: Front Bioeng Biotechnol. 2020 Jun 19;8:547. doi: 10.3389/fbioe.2020.00547 (PMC7318716; doi:10.3389/fbioe.2020.00547)
Supplement: Supplementary file 3 [file Data_Sheet_2.zip › Dataset S2/aligned subnets/alignment result1083.txt]

PAK1 PAK1  
PTK2 PTK2  
SHC1 SHC1  
TPM1 TPM1  
VDR RGP1  
UBE2I ATG14  
GAB1 GAB1  
WRN WRN  
MSH3 MSH3  
MSH6 MSH6  
RAC1 CDC42  
FRS2 FRS2  
RAN RAN  
NRG2 NRG2  
TNNT2 ARL1  
NRP1 NRP1  
NPR3 NPR3  
MED1 MED1  
CDC16 CDC16  
CSPG4 PSD2  
RAD50 RAD50  
CUL1 CUL1  
TBC1D3F RIC1  
SOD1 SOD1  
FKBP1A FPR1  
SNCA SNCA  
CDC20 CDC20  
CAP2 CAP2  
PIM1 PIM1  
GDI1 GDI1  
RPS27A RPS27A  
ARF1 ARF1  
CDC27 CDC27  
SKP1 SKP1  
UBC UBC  
PHB2 PHB2  
CDC26 CDC26  
ANAPC7 SLX4  
RPS3 RPS3  
NRG1 NRG1  
MAS1 MAS1  
RCC1 RCC1  
RFC1 RFC1  
POT1 POT1  
CAP1 CAP1  
UBA2 UBA2  
RPS2 RPS2  
CSF1 CSF1  
MSH2 MSH2  
CYCS MID2  
SPAG8 DIS3  
FIS1 FIS1  
CDC23 CDC23  
ANAPC1 MON2  
DBF4 DBF4  
GATA3 TAF12  
