# Supplementary material for: NAIGO: An Improved Method to Align PPI Networks Based on Gene Ontology and Graphlets
Source: Front Bioeng Biotechnol. 2020 Jun 19;8:547. doi: 10.3389/fbioe.2020.00547 (PMC7318716; doi:10.3389/fbioe.2020.00547)
Supplement: Supplementary file 3 [file Data_Sheet_2.zip › Dataset S2/aligned subnets/alignment result1084.txt]

PAK1 PAK1  
ERBB2IP COQ4  
HDAC1 SSU72  
TGFBR1 PUS1  
RPL10 RPL10  
ELF1 COG3  
PTK2 PTK2  
SHC1 SHC1  
SPI1 SPI1  
TAF1 SPP2  
CREB5 NUS1  
RPL18A RPL18A  
MMP1 MMP1  
CDC16 CDC16  
FZR1 CDH1  
UBE2D2 UBE2D2  
SLA2 SLA2  
FRS2 CWH43  
OAZ1 OAZ1  
PRKACA MRPL50  
GSK3B UTP15  
RBX1 RBX1  
CUL3 CUL3  
MCM10 MCM10  
PEX19 PEX19  
MED1 MED1  
RAC1 CDC42  
GAB1 GAB1  
FAF1 FAF1  
PTPRF PIF1  
CDH1 COG7  
CTNND1 NHP2  
PKD1 PCF11  
PTPN14 VPS51  
KNG1 MRPL1  
IRF3 MRPL3  
ARR3 ARR3  
TLN1 EMC1  
BUB3 BUB3  
WRN WRN  
RFX1 MRPL16  
BUB1 BUB1  
RHOQ MRPS35  
RBL2 RBL2  
RFC2 RFC2  
SUB1 SUB1  
MSH3 MSH3  
CDC6 ORC1  
POLH SLX4  
MSH6 MSH6  
CHTF8 ALG2  
CASP8 CASP8  
PPP1CA SLF1  
LRP1 LRP1  
SIL1 SIL1  
PTPRM NOP58  
CSNK2A1 CSNK2A1  
PRKX TPK1  
NME1 NME1  
ACP1 ACP1  
TEP1 TEP1  
OGG1 OGG1  
GNA12 COA1  
GTPBP1 UTP23  
MMP15 CDS1  
LSM1 LSM1  
SPINK7 MRPS17  
CTR9 CTR9  
RAD18 RAD18  
UBR2 UBR1  
RHOG MRPL36  
ANAPC10 PCK1  
UBA6 RPL3  
DMC1 DMC1  
RAD51AP1 CST9  
RAD54L GUK1  
RAD54B REC114  
BLM BLM  
MSH4 MSH4  
RAD52 RAD52  
ARG1 ALG6  
HDAC2 ALG1  
TAF11 TAF11  
TAL1 RTF1  
CCR5 ALG11  
FKBP1B FPR1  
CSNK2A2 CSNK2A2  
MED8 MED8  
MED11 MED11  
HTT HTT  
IRS1 RRS1  
GLMN ZPR1  
FKBP4 GCN1  
CDC20 CDC20  
CCT5 CCT5  
CCT7 CCT7  
CHD3 ADH4  
XPO1 XPO1  
CDC34 CDC34  
RAN RAN  
PHB2 PHB2  
SKP2 SKP2  
CNTN2 CDC123  
TAF4 TAF4  
TAF6 TAF6  
CCNH CDC45  
TAF9 TAF9  
YAP1 YAP1  
TAF5 ADH7  
CUL1 CUL1  
CTNND2 MRPL35  
RASSF1 IMPACT  
RGL1 RGL1  
DDR2 DDR2  
NRG2 NRG2  
CSNK1A1 CSNK1A1  
AURKA MRPL10  
CDC14A CLN3  
PTTG1 PTTG1  
BRF1 BRF1  
TAF9B DNAJC19  
COPS6 SCO2  
CASP10 CASP10  
PSMD2 RPN1  
CA9 RPL35A  
IQGAP1 ELP6  
CBLL1 GUF1  
NRP1 NRP1  
ENO1 ENO1  
EWSR1 RRP36  
PLP1 PLP1  
CCT3 CCT3  
RAC2 COA3  
LSM3 LSM3  
MID2 MID2  
SFI1 SFI1  
SMC3 SMC3  
IDH3A IDH2  
IDH3B IDH1  
NPR3 NPR3  
PRKG1 FMO1  
FBP1 FBP1  
SKP1 SKP1  
GYG1 MRPL24  
XRN1 XRN1  
ACE2 ACE2  
SNRPB2 MSL1  
PER1 PER1  
SHH ADH6  
ASS1 ARG1  
UBE2D3 UBE2D3  
TAF2 TAF2  
TAF7 TAF7  
TAF10 TAF10  
TAF12 TAF12  
ASF1B MTM1  
TAF8 TAF8  
CDC37 CDC37  
RFX3 ORC4  
SAP30 SAP30  
ACTL6B COQ5  
TAF1L TAF1  
TAF13 TAF13  
TGS1 TGS1  
SEC31A COX19  
MCM5 MCM5  
CDC7 CDC7  
BUB1B DPH5  
RPL5 RPL5  
H3F3A H3F3A  
PRKG2 NAF1  
PEX12 PEX12  
PEX13 PEX13  
PEX14 PEX14  
PEX3 PEX3  
SLC25A17 GPX2  
EAF1 EAF1  
SNF8 SNF8  
LSM2 LSM2  
LSM4 LSM4  
LSM5 LSM5  
LSM6 LSM6  
LSM7 LSM7  
GAR1 GAR1  
CSTF1 NUP188  
RFC5 RFC5  
EIF2B1 MRPL27  
ELP2 ELP2  
SRP72 SRP72  
PPP5C BUD31  
HAP1 HAP1  
SRP14 SRP14  
NOP56 NOP56  
TWF1 TWF1  
RAD50 RAD50  
CIR1 PAM16  
CHD1 CHD1  
EXO1 EXO1  
POT1 POT1  
NUP133 NUP133  
RAE1 USB1  
CDYL MRPL13  
RFC3 RFC3  
RFX4 RFX1  
MED6 MED6  
CDK2 RFT1  
MLH1 MLH1  
VPS28 VPS28  
ATF1 ATF1  
CCNA2 MRPL51  
CCNB1 CCNB1  
FBXL4 RPS5  
SSH1 SSH1  
RAD51 RAD51  
PSMD1 RPN2  
BAP1 ATE1  
BRIP1 MRPL39  
CAP1 CAP1  
BRCA1 BRCA1  
BFAR AIF1  
IFT57 SCD5  
HIP1 FIG4  
ALG9 ALG9  
MCM3 MCM3  
MCM4 MCM4  
CRLS1 ORC5  
CTNNB1 RPL32  
JUP EMC6  
DCP2 DCP2  
CDC42BPG FAR1  
MSH5 MSH5  
MLH3 MLH3  
SRP68 SRP68  
SOD1 PAF1  
SEC63 SEC63  
FKBP1A ARV1  
UBA2 UBA2  
DIS3 MRPS5  
SNCA SNCA  
POP5 POP5  
PPEF1 MRPL15  
PPEF2 PPT1  
REV1 SPO11  
DBF4 DBF4  
PSMD5 PSMD5  
MAD2L2 RIC1  
ANAPC7 DAD1  
HAT1 HAT1  
RAD17 RAD17  
SRRM2 SRRM2  
UBA3 UBA3  
DPM3 ALG14  
CHD8 BUD13  
FBXO5 RGP1  
SNCAIP SNCAIP  
FIS1 FIS1  
RPN1 MRPL32  
MUS81 MUS81  
FAF2 FCF1  
PAN2 PAN2  
ATF2 ATF2  
TOP1 TOP1  
RRN3 RRN3  
ATG3 ATG3  
ATG7 ATG7  
ANAPC2 HKR1  
CDC40 CDC40  
PMPCB ICE2  
MRPL17 MRPL17  
RRP1B RRP1  
NDUFAF3 DPH6  
SHMT1 OMA1  
EXOSC1 EXOSC1  
ATG5 ATG5  
ATG10 ATG10  
PRPF19 TAF5  
CYB5R3 HFM1  
POP7 POP7  
CWC22 CWC22  
EZR TYW3  
EME1 DNA2  
VPS16 VPS16  
CAP2 CAP2  
MPHOSPH10 TYW1  
TFCP2L1 ATG13  
DBF4B TSR3  
IMP3 IMP3  
NOB1 NOB1  
MAP1LC3B MAP1LC3B  
HEATR1 DBR1  
GAD1 GAD1  
SDC1 SDC1  
MED4 MED4  
PAN3 PAN3  
ATG16L1 ATG14  
PIM1 PIM1  
MCM7 MCM7  
MCM6 MCM6  
SKIL RCL1  
MAD2L1 ORC6  
RFC4 RFC4  
CHD4 RPL37A  
MCM8 MCM2  
RAD1 RAD1  
OPHN1 ELP4  
ARF1 ARF1  
ARF3 ARF3  
EGR1 BDH2  
ELP3 ELP3  
CDC42EP5 OCA2  
ING2 ING2  
CDC42 ORC2  
NAA16 NSG1  
PWP1 PWP1  
RHOH ALG3  
RPS27A RPS27A  
BDP1 BDP1  
SRP19 GLO1  
NRG1 NRG1  
NPR1 NPR1  
HMOX1 HMOX1  
CDC27 CDC27  
ATRX ATRX  
CDY1 ECI1  
SOD3 SOD1  
MDH2 MDH2  
NVL RPF1  
FKBP3 MPC2  
NRD1 NRD1  
FKBP5 NOP10  
GOSR2 ERI1  
ACY1 UTP18  
S100A8 S100A8  
ENO2 ENO2  
RFX2 SGF29  
PEX2 PEX2  
SNRPA INO80  
VPS72 VPS72  
ECH1 MRPL19  
RPL29 RPL29  
MRPS12 MRPS12  
RPL23 RPL23A  
FKBP6 ALG5  
TARDBP TARDBP  
UBC UBC  
CDC23 CDC23  
RAI1 RAI1  
PMS1 PMS1  
PMS2 CWC27  
ZBTB43 CST6  
ATG12 ATG12  
RPL36 RPL36A  
UTP6 UTP6  
RFX6 MRPS16  
SLU7 SLU7  
VPS25 VPS25  
OLA1 OLA1  
SAP30BP MRM1  
CLP1 CLP1  
PSEN1 NOP14  
GAS1 GAS1  
HES1 HES1  
RPL30 RPL30  
RPS13 RPS13  
SEC62 SEC62  
PDX1 PDX1  
POP1 POP1  
RFC1 RFC1  
VPS36 VPS36  
RRP9 RRP9  
HSF4 HSF1  
MSH2 MSH2  
HSF1 ART5  
PNKD COQ2  
CCT4 CCT4  
ECM1 ECM1  
CYC1 GPT2  
UQCRC1 RPF2  
ADH5 ADH5  
CBR1 CBR1  
MCM2 RPL39  
FABP3 AMD1  
IDH1 UTP20  
MDH1 MDH1  
RPL7A RPL7A  
TPI1 TPI1  
PIN4 PIN4  
PWP2 PWP2  
DNAJA1 LSM8  
FARSA FRS2  
CA12 MRPL23  
RPL9 ESF1  
COX5A COX5A  
COX17 COX17  
DDX18 HAS1  
TBL3 SCO1  
SIM1 SIM1  
WWC1 AAR2  
RPL13A RPL13A  
EMG1 EMG1  
URM1 URM1  
MRPL4 MRPL4  
MRPS9 MRPS9  
PGS1 PGS1  
NAA11 RCE1  
VAC14 VAC14  
ERCC4 SMC5  
CHD9 MND1  
RAX2 RAX2  
S100A9 S100A9  
TAF3 TAF3  
TDP1 TDP1  
ABHD5 ICT1  
NMT1 MRPL37  
NMT2 NMT1  
CDC73 CDC73  
RSF1 RSF1  
NAB2 NAB2  
EDC3 EDC3  
TPP1 TPP1  
CDC26 CDC26  
MTNR1A ALG12  
POLI REV1  
ELOF1 ELF1  
ZXDC SWI5  
NAA15 IDI1  
GLG1 SMC6  
RPS3 RPS3  
RRP8 RRP8  
XBP1 XBP1  
CCT2 CCT2  
CCT8 CCT8  
UBA7 UBA1  
DPH1 DPH1  
PGK1 PGK1  
GYG2 GLG1  
CYCS CYC1  
HSF2 DTD1  
GPD2 GPD2  
PRPF40B MRPL11  
CCS NFS1  
FPR1 BDH1  
IREB2 ACO1  
NDUFS1 PGM2  
HADHB COX10  
PRUNE PUS7  
UBA1 RPL27A  
PRKACB EMC3  
TOR1A NIT2  
RNH1 RNH1  
MAS1 MAS1  
CPS1 CPS1  
MRI1 MRI1  
ODC1 ODC1  
NUP85 NUP85  
PGM1 PGM1  
RPL28 RPL28  
CAD CPA2  
PSKH1 MRPL49  
PSMB8 SNU13  
ALG13 ALG13  
ARG2 ARG2  
RRM2 CDC6  
RPS15 RPS15  
NAT1 NAT1  
TCP1 TCP1  
GPX1 GPX1  
SLC18A2 SHQ1  
NAT2 NAT2  
GUSB DPH2  
MID1 MID1  
IDH3G MTO1  
NPR2 NPR2  
TAF7L MRPL40  
PHKA1 MOB2  
PDE4B SYF2  
SEC13 SEC13  
CSTF3 MTG1  
GTF3A GOT1  
RIF1 RIF1  
NPC2 NPC2  
SMARCD2 ISY1  
PEX7 PEX7  
GSC2 GSC2  
TALDO1 TAL1  
RAD51C NSA2  
TAF6L IBA57  
ARL1 ARL1  
DPM1 DPM1  
RPS20 RPS20  
MED7 MED7  
POP4 POP4  
IMP4 IMP4  
UBP1 UBP1  
ELL2 EPT1  
HNRNPA0 COX15  
SRP54 SRP54  
ECHS1 ALG8  
FUS FUS  
CENPE IST1  
BLVRB HMX1  
RPS2 RPS2  
PIGU PPA2  
UBR1 UBR2  
MAF1 MAF1  
KRR1 KRR1  
NSUN4 NOP2  
RBM4B MRPS28  
MRPL20 MRPL20  
TSR2 TSR2  
MRPL44 MRPL44  
CSF1 CSF1  
PPIL3 CWC15  
ENO3 ORC3  
ACO2 ACO2  
COX5B COX5B  
ADI1 ADI1  
CHD6 MRPL22  
ST3GAL2 COX11  
DPF1 RPS12  
SOD2 SOD2  
COQ6 COQ6  
MTF2 MTF2  
RPN2 MPC1  
HIST1H2AC HIST1H2AC  
MRPL28 MRPL28  
MRPL9 MRPL9  
FBP2 RMI1  
DIS3L2 DIS3  
COQ9 COQ9  
ERCC1 COQ3  
LEO1 LEO1  
ETFB CIR1  
CCL1 CCL1  
ANAPC1 REC8  
NEO1 NEO1  
POLK MEI4  
VPS41 VPS41  
SNX3 SNX3  
GPD1 GPD1  
HPCA PLB1  
RPL38 RPL38  
NOP2 MRPL33  
