# Supplementary material for: NAIGO: An Improved Method to Align PPI Networks Based on Gene Ontology and Graphlets
Source: Front Bioeng Biotechnol. 2020 Jun 19;8:547. doi: 10.3389/fbioe.2020.00547 (PMC7318716; doi:10.3389/fbioe.2020.00547)
Supplement: Supplementary file 3 [file Data_Sheet_2.zip › Dataset S2/aligned subnets/alignment result1085.txt]

PAK1 PAK1  
ERBB2IP MRPL19  
HDAC1 MOB2  
TGFBR1 BUD31  
RPL10 RPL10  
ELF1 BUD13  
PTPRO OMA1  
PTK2 PTK2  
SHC1 SHC1  
SPI1 SPI1  
CASP3 RRS1  
TAF1 SPP2  
CREB5 NUS1  
RPL18A RPL18A  
CHD6 CHD1  
MMP1 MMP1  
MST1 MST1  
CDC16 CDC16  
FZR1 CDH1  
UBE2D2 UBE2D2  
SLA2 SLA2  
FRS2 CWH43  
OAZ1 OAZ1  
GSK3B PAF1  
RBX1 RBX1  
CUL3 CUL3  
MCM10 MCM10  
PEX19 PEX19  
MED1 MED1  
RAC1 CDC42  
IRS4 IRS4  
GAB1 NOP58  
TOM1L1 RCL1  
JUP MRPL33  
FAF1 FAF1  
PTPRF MRPS16  
CDH1 UTP15  
CTNND1 MRPS5  
PKD1 GPX2  
PTPN14 RPL35A  
AXIN1 DNAJC19  
SERPINF2 BDH2  
SNX1 ALG12  
TLN1 PCF11  
BUB3 BUB3  
WRN WRN  
RFX1 MRPL23  
BUB1 BUB1  
RHOQ ORC4  
RBL2 RBL2  
RFC2 RFC2  
SUB1 SUB1  
MSH3 MSH3  
CDC6 ORC1  
POLH SLX4  
MSH6 MSH6  
POLD2 HFM1  
CASP8 CASP8  
PPP1CA MRPL37  
LRP1 LRP1  
SIL1 SIL1  
PTPRM MND1  
CSNK2A1 CSNK2A1  
NME1 NME1  
ACP1 ACP1  
TEP1 TEP1  
OGG1 OGG1  
GNA12 MRPL35  
MMP15 UTP23  
LSM1 LSM1  
SPINK7 MRPS17  
CTR9 CTR9  
RAD18 RAD18  
UBR2 UBR1  
RHOG ALG11  
ANAPC10 CDS1  
UBA6 UBA1  
DMC1 DMC1  
RAD51AP1 CST9  
RAD54L GUK1  
RAD54B REC114  
BLM BLM  
MSH4 MSH4  
RAD52 RAD52  
ARG1 GET4  
HDAC2 PAM16  
TAF11 TAF11  
ARR3 ARR3  
TAL1 RTF1  
SRI ALG8  
FKBP1B EMC6  
CSNK2A2 CSNK2A2  
GCA INO80  
CYB5A SCO2  
MED8 MED8  
MED11 MED11  
HTT HTT  
UBB UBB  
IRS1 SMC6  
GLMN ZPR1  
FKBP4 SLF1  
CDC20 CDC20  
CCT5 CCT5  
CCT7 CCT7  
CHD3 ADH4  
XPO1 XPO1  
CDC34 CDC34  
RAN RAN  
PHB2 PHB2  
SKP2 SKP2  
CNTN2 CDC123  
TAF4 TAF4  
TAF6 TAF6  
CCNH CDC45  
TAF9 TAF9  
YAP1 YAP1  
TAF5 ADH7  
CUL1 CUL1  
CTNND2 MRPL1  
RASSF1 RGP1  
RGL1 RGL1  
DDR2 DDR2  
NRG2 NRG2  
CSNK1A1 CSNK1A1  
AURKA PUS7  
CDC14A CLN3  
PTTG1 PTTG1  
BRF1 BRF1  
TAF9B RPL38  
CASP10 CASP10  
PSMD2 RPN1  
GGA3 GGA1  
GGA1 GOT1  
CA9 DPH2  
IQGAP1 RIC1  
CBLL1 GUF1  
NRP1 NRP1  
ENO1 ENO1  
EWSR1 RRP36  
PLP1 PLP1  
CCT3 CCT3  
LSM3 LSM3  
MID2 MID2  
SFI1 SFI1  
SMC3 SMC3  
IDH3A IDH2  
IDH3B IDH1  
NPR3 NPR3  
FBP1 FBP1  
SKP1 SKP1  
GYG1 GLG1  
XRN1 XRN1  
ACE2 MRPL15  
SNRPB2 MSL1  
SHH RCE1  
ASS1 ARG1  
TAF2 TAF2  
TAF7 TAF7  
TAF10 TAF10  
TAF12 TAF12  
TAF8 TAF8  
CDC37 CDC37  
RFX3 MRPL32  
SAP30 SAP30  
TAF1L TAF1  
TAF13 TAF13  
TGS1 TGS1  
SEC31A MRPL22  
MCM5 MCM5  
CDC7 CDC7  
BUB1B DAD1  
RPL5 RPL5  
H3F3A H3F3A  
PEX12 PEX12  
PEX13 PEX13  
PEX14 PEX14  
EAF1 EAF1  
SNF8 SNF8  
LSM2 LSM2  
LSM4 LSM4  
LSM5 LSM5  
LSM6 LSM6  
LSM7 LSM7  
GAR1 GAR1  
CSTF1 MRPL39  
RFC5 RFC5  
EIF2B1 MRPL27  
ELP2 ELP2  
SRP72 SRP72  
PPP5C ORC6  
HAP1 HAP1  
SRP14 SRP14  
RB1CC1 EMC1  
NOP56 NOP56  
TWF1 TWF1  
RAD50 RAD50  
CIR1 CIR1  
CHD1 NOP10  
GDE1 GDE1  
HTRA1 COA1  
PER1 PER1  
EXO1 EXO1  
POT1 PPA2  
NUP133 NUP133  
HIP1 HIP1  
TIMM22 COQ3  
PEF1 ALG1  
CDYL COX10  
RFC3 RFC3  
RFX4 MRPL3  
MED6 MED6  
CDK2 MRPL51  
MLH1 MLH1  
VPS28 VPS28  
ATF1 ATF1  
CCNA2 RPL39  
CCNB1 CCNB1  
SSH1 SSH1  
RAD51 RAD51  
PSMD1 RPN2  
UBE2D3 UBE2D3  
BAP1 ATE1  
CAP1 CAP1  
BRCA1 BRCA1  
BFAR AIF1  
IFT57 SCD5  
ALG9 ALG9  
MCM3 MCM3  
MCM4 MCM4  
CRLS1 ORC5  
CTNNB1 RPL32  
DCP2 DCP2  
CAPNS1 SSU72  
MSH5 MSH5  
MLH3 MLH3  
SRP68 SRP68  
SOD1 SOD1  
SEC63 SEC63  
FKBP1A GCN1  
UBA2 UBA2  
DIS3 FMO1  
OTUD7B NFS1  
DNAJA1 LSM8  
SNCA SNCA  
POP5 POP5  
PPEF1 DTD1  
PPEF2 PPT1  
REV1 SPO11  
DBF4 DBF4  
PSMD5 PSMD5  
MAD2L2 GPT2  
ANAPC7 USB1  
HAT1 HAT1  
RAD17 RAD17  
SRRM2 SRRM2  
UBA3 UBA3  
DPM3 ALG14  
CHD8 ALG5  
FBXO5 RPS5  
CAPNS2 PEF1  
FIS1 FIS1  
RPN1 MRPL16  
MUS81 MUS81  
FAF2 FCF1  
PAN2 PAN2  
ATF2 ATF2  
TOP1 TOP1  
RRN3 RRN3  
ANAPC2 APC2  
CDC40 CDC40  
PMPCB MAS1  
MRPL17 MRPL17  
RRP1B RRP1  
BTBD1 CPA1  
EXOSC1 EXOSC1  
ATG3 ATG3  
ATG7 ATG7  
ATG5 ATG5  
ATG10 ATG10  
PRPF19 TAF5  
CYB5R3 PGA3  
POP7 POP7  
ABL2 HMX1  
CWC22 CWC22  
EZR MRPS35  
EME1 DNA2  
CAP2 CAP2  
MPHOSPH10 TYW1  
TFCP2L1 ARV1  
DBF4B TSR3  
IMP3 IMP3  
NOB1 NOB1  
HEATR1 DBR1  
APC2 MRPL13  
GAD1 GAD1  
SDC1 SDC1  
MED4 MED4  
PAN3 PAN3  
ATG16L1 ATG14  
PIM1 PIM1  
MCM7 MCM7  
MCM6 MCM6  
SKIL PCK1  
MAD2L1 NUP188  
RFC4 RFC4  
CHD4 RPL37A  
MCM8 MCM2  
RAD1 RAD1  
OPHN1 ELP4  
ARF1 ARF1  
ARF3 ARF3  
RAC2 ELP6  
EGR1 TYW3  
ELP3 ELP3  
ING2 ING2  
CDC42 ORC2  
PWP1 PWP1  
RHOH RPL3  
RPS27A RPS27A  
BDP1 BDP1  
SRP19 GLO1  
NRG1 NRG1  
NPR1 NPR1  
HMOX1 HMOX1  
CDC27 CDC27  
ATRX ATRX  
CDY1 NAF1  
MDH2 MDH2  
FKBP3 FPR1  
CFH CFH  
NRD1 NRD1  
FKBP5 IDI1  
NFATC3 SHQ1  
ACY1 UTP20  
S100A8 S100A8  
ENO2 ENO2  
RFX2 COA3  
PEX2 PEX2  
SNRPA NOP14  
VPS72 VPS72  
ECH1 COG7  
RPL29 RPL29  
MRPS12 MRPS12  
USP13 MRPL24  
RPL23 RPL23A  
FKBP6 ORC3  
TARDBP TARDBP  
BSCL2 ICE2  
UBC UBC  
CDC23 CDC23  
RAI1 RAI1  
PMS1 PMS1  
PMS2 CWC27  
ZBTB43 CST6  
ATG12 ATG12  
RPL36 RPL36A  
UTP6 UTP6  
RFX6 RFX1  
SLU7 SLU7  
GC AAR2  
VPS25 VPS25  
OLA1 OLA1  
SAP30BP MRM1  
CLP1 CLP1  
PSEN1 EMC3  
GAS1 GAS1  
HES1 HES1  
RPL30 RPL30  
RPS13 RPS13  
SEC62 SEC62  
PDX1 PDX1  
POP1 POP1  
RFC1 RFC1  
VPS36 VPS36  
RRP9 RRP9  
HSF4 HSF1  
MSH2 MSH2  
HSF1 ART5  
PNKD COQ2  
CCT4 CCT4  
ECM1 ECM1  
UQCRC1 NHP2  
CYB5R1 FIG4  
ADH5 ADH5  
CBR1 CBR1  
MCM2 RFT1  
FABP3 AMD1  
IDH1 RPF2  
MDH1 MDH1  
RPL7A RPL7A  
TPI1 TPI1  
PIN4 PIN4  
PWP2 PWP2  
FARSA FRS2  
RPL9 ESF1  
COX5A COX5A  
DDX18 HAS1  
SIM1 SIM1  
WWC1 MTM1  
RPL13A RPL13A  
EMG1 EMG1  
URM1 URM1  
MRPL4 MRPL4  
MRPS9 MRPS9  
VAC14 VAC14  
ERCC4 SMC5  
CHD9 MRPL9  
RAX2 RAX2  
S100A9 S100A9  
TAF3 TAF3  
TDP1 TDP1  
ABHD5 ICT1  
MID1IP1 HKR1  
NMT1 MRPL36  
NMT2 NMT1  
CDC73 CDC73  
RSF1 RSF1  
NAB2 NAB2  
EDC3 EDC3  
TPP1 TPP1  
CDC26 CDC26  
POLI REV1  
ELOF1 ELF1  
ZXDC SWI5  
RPS3 RPS3  
RRP8 RRP8  
XBP1 XBP1  
CCT2 CCT2  
CCT8 CCT8  
UBA7 BDH1  
PDCD6 ALG6  
DPH1 DPH1  
PGK1 PGK1  
GYG2 IAH1  
HSF2 COG6  
HSF2BP CDC6  
GPD2 GPD2  
PRPF40B MRPL11  
FPR1 DPH5  
IREB2 ACO1  
HADHB POT1  
UBA1 MRPL10  
TOR1A NIT2  
RNH1 RNH1  
MAS1 SNU13  
CPS1 CPS1  
MRI1 MRI1  
ODC1 ODC1  
NUP85 NUP85  
PGM1 PGM1  
FAR1 FAR1  
IDH2 IMPACT  
RPL28 RPL28  
CAD CPA2  
PSKH1 MRPL49  
PSMB8 DPH6  
ALG13 ALG13  
ARG2 ARG2  
RRM2 MRPL40  
RPS15 RPS15  
TCP1 TCP1  
GPX1 GPX1  
MID1 MID1  
IDH3G MTO1  
NPR2 NPR2  
TAF7L SYF2  
SEC13 SEC13  
CSTF3 MTG1  
GTF3A ACE2  
RIF1 RIF1  
NPC2 NPC2  
PEX7 PEX7  
GSC2 GSC2  
TALDO1 TAL1  
RAD51C NSA2  
TAF6L RPL27A  
DPM1 DPM1  
RPS20 RPS20  
MED7 MED7  
DPP7 ISY1  
POP4 POP4  
ALG2 ALG2  
IMP4 IMP4  
UBP1 UBP1  
ELL2 EPT1  
HNRNPA0 COX15  
SRP54 SRP54  
ECHS1 ECI1  
FUS FUS  
CENPE IST1  
RPS2 RPS2  
PIGU GAB1  
UBR1 UBR2  
MAF1 MAF1  
KRR1 KRR1  
NSUN4 NOP2  
RBM4B MRPS28  
DDI1 DDI1  
MRPL20 MRPL20  
TSR2 TSR2  
CYB5R2 UTP18  
USE1 USE1  
MRPL44 MRPL44  
CSF1 CSF1  
PPIL3 CWC15  
GLG1 COG3  
ENO3 ALG3  
ACO2 ACO2  
COX5B COX5B  
ADI1 ADI1  
ST3GAL2 COX11  
DPF1 RPS12  
SOD2 SOD2  
CCDC47 RPF1  
RPN2 PIF1  
HIST1H2AC HIST1H2AC  
MRPL28 MRPL28  
FBP2 RMI1  
PGS1 PGS1  
COQ9 COQ9  
DIS3L2 DIS3  
PLIN2 ERI1  
LEO1 LEO1  
NEO1 NEO1  
CCL1 CCL1  
ANAPC1 REC8  
POLK MEI4  
SNX3 SNX3  
FH PGM2  
GPD1 GPD1  
HPCA PLB1  
HIVEP2 SGF29  
NPY1R PUS1  
MTF2 MTF2  
NOP2 MRPL50  
