# Supplementary material for: NAIGO: An Improved Method to Align PPI Networks Based on Gene Ontology and Graphlets
Source: Front Bioeng Biotechnol. 2020 Jun 19;8:547. doi: 10.3389/fbioe.2020.00547 (PMC7318716; doi:10.3389/fbioe.2020.00547)
Supplement: Supplementary file 3 [file Data_Sheet_2.zip › Dataset S2/aligned subnets/alignment result1088.txt]

PTK2 PTK2  
BUB1 SPO11  
LSM1 LSM1  
UBR2 UBR1  
TAF1 TAF1  
CSNK2A1 CSNK2A1  
CDC34 CDC34  
SKP2 SKP2  
AURKA DNA2  
PTTG1 PTTG1  
HSP90AB1 ATG13  
CDC6 CDC6  
HEXA XBP1  
SKP1 SKP1  
XRN1 XRN1  
RBX1 RBX1  
TAF9 TAF9  
CSPG4 PGM1  
PABPC4 RNH1  
LSM5 LSM5  
VPS28 VPS28  
CUL1 CUL1  
CDC16 CDC16  
CDC20 CDC20  
UBE2D3 UBE2D3  
PHYH PEX13  
FAF1 FAF1  
RPL6 RPL10  
DCP2 DCP2  
CDC37 CDC37  
DIS3 DIS3  
UBE2D2 UBE2D2  
BUB3 BUB3  
SNCA SNCA  
MAD2L2 GPT2  
RPL5 RPL5  
ANAPC7 IST1  
RNF14 DTD1  
RNF41 RPL35A  
CUL3 CUL3  
FBXO5 RPS13  
MUS81 MUS81  
PAN2 PAN2  
CSDE1 RPL3  
ATG3 ATG3  
ATG7 ATG7  
LSM2 LSM2  
LSM3 LSM3  
LSM6 LSM6  
LSM7 LSM7  
OTUD7B RPS20  
EXOSC1 EXOSC1  
ATG5 ATG5  
ATG10 ATG10  
VPS16 VPS16  
DCP1B CPS1  
MAP1LC3B MAP1LC3B  
GAD1 GAD1  
PAN3 PAN3  
ATG16L1 ATG14  
PTPN1 SMC5  
MAD2L1 POP1  
BUB1B BUB1  
RPS27A RPS27A  
FEN1 BDH2  
SNF8 SNF8  
CDC27 CDC27  
UBE2B VPS41  
FBP1 FBP1  
LSM4 LSM4  
RPL36 RPL36A  
VPS25 VPS25  
NR2C2 PPT1  
VPS36 VPS36  
S100A8 S100A8  
FABP3 RGP1  
RPL7A RPL7A  
RPL9 RPS2  
UBC UBC  
RPL13A RPL13A  
RPL18A RPL18A  
S100A9 S100A9  
CHEK2 PGM2  
EDC3 EDC3  
PCSK9 CLN3  
CDC26 CDC26  
ANAPC10 RPL23A  
OS9 NRD1  
CD2AP EMC6  
MDH1 GPD2  
BCAP31 OGG1  
ARG1 ARG1  
TOR1A PEX2  
PHKG2 IDH1  
RPS7 VPS51  
PSMB8 RPL28  
TPI1 TPI1  
CPS1 CPA2  
GUSB ACE2  
GYG2 BDH1  
UPF3B PEX3  
PEX7 PEX7  
RPL29 RPL29  
ATG12 ATG12  
UBA1 UBA1  
ECHS1 RPL37A  
MLH1 MLH1  
UBR1 UBR2  
ECH1 ECI1  
RNF138 RPL30  
RPS3 RPS3  
DIS3L2 RIC1  
MAP3K12 RPL27A  
FBXW5 RPS5  
CDC23 CDC23  
ANAPC1 MDH1  
GPD1 GPD1  
PSMC2 GOT1  
