# Supplementary material for: NAIGO: An Improved Method to Align PPI Networks Based on Gene Ontology and Graphlets
Source: Front Bioeng Biotechnol. 2020 Jun 19;8:547. doi: 10.3389/fbioe.2020.00547 (PMC7318716; doi:10.3389/fbioe.2020.00547)
Supplement: Supplementary file 3 [file Data_Sheet_2.zip › Dataset S2/aligned subnets/alignment result1089.txt]

ERBB2IP DTD1  
HDAC1 MRPL50  
RPL10 RPL10  
ELF1 ELF1  
SPI1 SPI1  
TAF1 TAF1  
PRKDC MRPS5  
SMAD4 COQ4  
NACA MRPL15  
CREB5 NUS1  
RPL18A RPL18A  
UBE2D2 UBE2D2  
SLA2 SLA2  
OAZ1 OAZ1  
GSK3B RPL3  
RBX1 RBX1  
CUL3 CUL3  
MCM10 MCM10  
MED1 MED1  
TESC RPL13A  
CDH1 CDH1  
PKD1 MRPL9  
PTPN14 RPL35A  
WRN WRN  
RFX1 ORC3  
ATF7IP MRPL13  
DNM2 UTP15  
RBL2 RBL2  
RFC2 RFC2  
SUB1 SUB1  
CDC6 ORC1  
POLH MRPS17  
CHTF18 PGM2  
CHTF8 ALG2  
PPP1CA MRPL10  
CSNK2A1 CSNK2A1  
OGG1 OGG1  
CTR9 CTR9  
RAD18 RAD18  
UBR2 UBR2  
MCF2L FAR1  
BLM BLM  
ARG1 ARG1  
HBP1 ICE2  
HDAC2 ALG1  
TAF11 TAF11  
TAL1 TAL1  
SNRPD3 MRPL16  
CSNK2A2 CSNK2A2  
MED8 MED8  
MED11 MED11  
CHD3 PAF1  
XPO1 XPO1  
CDC34 CDC34  
PHB2 PHB2  
TAF4 TAF4  
TAF6 TAF6  
TAF9 TAF9  
YAP1 YAP1  
TAF5 TAF5  
CTNND2 ALG11  
MTA1 MRPL40  
PTTG1 PTTG1  
BRF1 BRF1  
TAF9B MRPL37  
ANKRD2 RPL39  
CA9 GUF1  
SMC3 SMC3  
NPR3 NPR3  
MID2 MID2  
NPPC PCK1  
FBP1 FBP1  
PLP1 PLP1  
CAND1 INO80  
UBE2D3 UBE2D3  
TAF2 TAF2  
TAF7 TAF7  
TAF10 TAF10  
TAF12 TAF12  
ASF1B ART5  
TAF8 TAF8  
RFX3 SGF29  
SAP30 SAP30  
ACTL6B COQ5  
TAF1L ELP6  
TAF13 TAF13  
TGS1 TGS1  
SEC31A NEO1  
MCM5 MCM5  
CDC7 CDC7  
RPL5 RPL5  
H3F3A H3F3A  
EAF1 EAF1  
SNF8 SNF8  
CSTF1 ALG12  
RFC5 RFC3  
TFB2M ICT1  
EIF2B1 MRPL27  
ELP2 ELP2  
CRY2 CWH43  
SRP14 SRP14  
RAD50 RAD50  
CIR1 CIR1  
CHD1 MRPL35  
HAP1 HAP1  
NUP133 NUP133  
MTOR COX15  
PITX2 COA1  
SATB1 ORC2  
RFC3 RFC5  
RFX4 ZPR1  
MED6 MED6  
ATF1 ATF1  
RAD51 RAD51  
BRIP1 MRPL39  
BRCA1 BRCA1  
PEX14 PEX14  
IFT57 SCD5  
HIP1 AMD1  
ALG9 ALG9  
MCM3 MCM3  
CDT1 MRPL49  
MCM4 MCM4  
CRLS1 CDC45  
CTNNB1 RPL32  
TERF2IP DNA2  
SRP68 SRP68  
SOD1 SOD1  
PIP5K1A GOT1  
EGFR MRPL22  
SNCA SNCA  
PPM1L RPL37A  
REV1 COX10  
DBF4 DBF4  
MAD2L2 DPH2  
ATF7 BDH1  
HAT1 HAT1  
MLXIPL NHP2  
RAD17 RAD17  
RAD9B COQ3  
UBA3 UBA3  
HIST1H2AL SSU72  
DPM3 ALG14  
CARD14 RPS15  
GATAD2A COA3  
DEDD2 GPX2  
RORA OCA2  
PPP2R5B MRPL32  
ATF2 ATF2  
TOP1 TOP1  
RRN3 RRN3  
CDC40 CDC40  
ATG7 ATG7  
ATG5 ATG5  
ATG10 ATG10  
EZR MRPL1  
CAP2 CAP2  
DBF4B DPH5  
GAD1 GAD1  
MED4 MED4  
PIM1 PIM1  
ERCC2 GUK1  
MCM7 MCM7  
MCM6 MCM6  
RFC4 RFC4  
IRS1 RPS20  
CHD4 CBR1  
MCM8 ORC5  
RAD1 RAD1  
CIB1 ALG5  
EGR1 MRPL33  
ELP3 ELP3  
ING2 ING2  
CDC42 MRPL3  
PWP1 PWP1  
RHOG CDC42  
RHOH COG3  
RPS27A RPS27A  
HTT HTT  
BDP1 BDP1  
ARF1 ARF1  
AARS TPK1  
SRP19 DAD1  
NRG1 NRG1  
NPR1 NPR1  
GCK GLO1  
HMOX1 HMOX1  
RFX2 GAR1  
PEX2 PEX2  
JUP MRPS16  
DDR2 DDR2  
VPS72 VPS72  
RPL29 RPL29  
ASS1 RTF1  
USP13 MRPL24  
TARDBP TARDBP  
UBC UBC  
RAI1 RAI1  
ATG12 ATG12  
RPL36 RPL36A  
RFX6 RFX1  
VPS25 VPS25  
CLP1 CLP1  
PSEN1 RPL23A  
TNF GPD1  
HNF1B GPT2  
PDX1 PDX1  
RFC1 RFC1  
VPS36 VPS36  
HSF4 MRPL23  
MRE11A PIF1  
HOXB2 NFS1  
HSF1 RPL27A  
GLS2 IDI1  
SOX4 HKR1  
IWS1 COQ2  
NACC1 MRPL36  
PF4 NOP10  
ARF3 ARF3  
NOS1 CDC123  
MCM2 MCM2  
S100A8 S100A8  
IDH1 IDH1  
RPN1 RPN1  
TPI1 TPI1  
RPL9 ESF1  
DENR CDS1  
SUV39H2 IMPACT  
SIM1 SIM1  
WWC1 MTM1  
MRPS9 MRPS9  
CHD9 CHD1  
RAX2 RAX2  
S100A9 S100A9  
TAF3 TAF3  
NMT1 ALG8  
NMT2 NMT1  
CDC73 CDC73  
RSF1 RSF1  
NAB2 NAB2  
POLI REV1  
ELOF1 RPS5  
RWDD3 PUS1  
THAP11 GCN1  
USF1 ORC6  
EDN1 BDH2  
MEF2B ELP4  
RNF128 BUD31  
RPS3 RPS3  
RRP8 RRP8  
XBP1 XBP1  
DPH1 DPH1  
HSF2 HSF1  
ZDHHC17 MRPL11  
HTR2A MRPL17  
IREB2 ACO1  
HADHB POT1  
ATOH1 HAS1  
MAS1 MAS1  
CPS1 CPS1  
MRI1 MRI1  
ODC1 ODC1  
NUP85 NUP85  
PGM1 PGM1  
RPL28 RPL28  
ALG13 ALG13  
ARG2 ARG2  
RRM2 CDC6  
RPS13 RPS13  
U2AF1 RPL7A  
ZNF8 COG7  
ZNF10 MRPL19  
GLB1 RPL38  
NPR2 NPR2  
TAF7L MRPS12  
SEC13 SEC13  
CSTF3 MTG1  
PEX7 PEX7  
ECM1 ECM1  
GSC2 GSC2  
SRP72 SRP72  
PER1 PER1  
TAF6L IBA57  
DPM1 DPM1  
MED7 MED7  
CAP1 CAP1  
UBP1 UBP1  
ELL2 EPT1  
GAD2 COX5A  
CHD8 MRPS35  
CUX2 MAF1  
SRP54 SRP54  
BMI1 PPA2  
POR HMX1  
NECAB2 MRPL51  
MRPL20 MRPL20  
MRPL44 MRPL44  
SRRT NUP188  
RPL30 RPL30  
ENO1 ENO1  
RPS2 RPS2  
CCNC ALG3  
COX5B COX5B  
RLF AIF1  
HOXC13 PCF11  
RPS4X ORC4  
SHMT1 ALG6  
DPF1 RPS12  
SOD2 SOD2  
RPN2 RPN2  
HIST1H2AC HIST1H2AC  
ATPIF1 RMI1  
PGS1 PGS1  
MRPL4 MRPL4  
HBEGF RFT1  
COQ6 COQ6  
COQ9 COQ9  
RBM4B MRPS28  
VAC14 VAC14  
LEO1 LEO1  
CENPF ADI1  
POLK SLX4  
SNX3 SNX3  
HPCA PLB1  
MRPL28 MRPL28  
LAG3 FIG4  
MTF2 MTF2  
