# Supplementary material for: NAIGO: An Improved Method to Align PPI Networks Based on Gene Ontology and Graphlets
Source: Front Bioeng Biotechnol. 2020 Jun 19;8:547. doi: 10.3389/fbioe.2020.00547 (PMC7318716; doi:10.3389/fbioe.2020.00547)
Supplement: Supplementary file 3 [file Data_Sheet_2.zip › Dataset S2/aligned subnets/alignment result1090.txt]

PTK2 PTK2  
INPP4A SNCA  
CAV1 CDS1  
LRP1 LRP1  
C3 PCK1  
PPARG ARV1  
NCOA6 PEX13  
NCOA2 ALG8  
NPAS2 ALG6  
TGS1 TGS1  
PHYH GPD1  
SPTLC2 RGL1  
OCRL IDH1  
CSNK1G2 COQ2  
PLSCR1 ADH4  
TGFB1 PEX2  
ERBB4 ADH5  
IRS1 GPD2  
ADRB2 BDH2  
PISD CWH43  
PIGX BDH1  
ARF1 ARF1  
MIF ARF3  
FABP4 FIG4  
APOB CLN3  
RHO ALG5  
SCP2 NUS1  
PTGS2 MED1  
ACACB FAR1  
PEX7 PEX7  
DPM1 DPM1  
CDC42 CDC42  
SDC1 SDC1  
PLIN2 EPT1  
CD74 VAC14  
