# Supplementary material for: NAIGO: An Improved Method to Align PPI Networks Based on Gene Ontology and Graphlets
Source: Front Bioeng Biotechnol. 2020 Jun 19;8:547. doi: 10.3389/fbioe.2020.00547 (PMC7318716; doi:10.3389/fbioe.2020.00547)
Supplement: Supplementary file 3 [file Data_Sheet_2.zip › Dataset S2/aligned subnets/alignment result1091.txt]

BUB1 SMC5  
UBR2 UBR1  
TAF1 TAF1  
CSNK2A1 CSNK2A1  
CDC34 CDC34  
SKP2 SKP2  
CDC6 CDC6  
SKP1 SKP1  
RBX1 RBX1  
TAF9 TAF9  
VPS28 VPS28  
CUL1 CUL1  
CDC16 CDC16  
CDC20 CDC20  
UBE2D2 UBE2D2  
BUB3 BUB3  
CUL3 CUL3  
PTTG1 PTTG1  
FBXO5 PPT1  
OTUD7B CPA2  
BUB1B BUB1  
RPS27A RPS27A  
PTK2 PTK2  
SNF8 SNF8  
CDC27 CDC27  
VPS25 VPS25  
VPS36 VPS36  
UBC UBC  
CDC26 CDC26  
MAD2L2 RGP1  
UBA1 UBA1  
UBR1 UBR2  
CDC23 CDC23  
ANAPC1 RIC1  
