# Supplementary material for: NAIGO: An Improved Method to Align PPI Networks Based on Gene Ontology and Graphlets
Source: Front Bioeng Biotechnol. 2020 Jun 19;8:547. doi: 10.3389/fbioe.2020.00547 (PMC7318716; doi:10.3389/fbioe.2020.00547)
Supplement: Supplementary file 3 [file Data_Sheet_2.zip › Dataset S2/aligned subnets/alignment result1093.txt]

PARK2 CPS1  
UBB TPI1  
GBE1 PGM2  
MTOR GPD2  
PRKCE ALG8  
PPP1R3D ALG6  
IGFBP3 GPD1  
UBC UBC  
NHLRC1 PGM1  
EXT1 IDH2  
B4GALT1 IDH1  
