# Supplementary material for: NAIGO: An Improved Method to Align PPI Networks Based on Gene Ontology and Graphlets
Source: Front Bioeng Biotechnol. 2020 Jun 19;8:547. doi: 10.3389/fbioe.2020.00547 (PMC7318716; doi:10.3389/fbioe.2020.00547)
Supplement: Supplementary file 3 [file Data_Sheet_2.zip › Dataset S2/aligned subnets/alignment result1095.txt]

BUB1 RNH1  
LSM1 LSM1  
UBR2 UBR2  
TAF1 TAF1  
CSNK2A1 CSNK2A1  
CDC34 CDC34  
SKP2 SKP2  
CDC6 CDC6  
SKP1 SKP1  
XRN1 XRN1  
RBX1 RBX1  
TAF9 TAF9  
LSM5 LSM5  
VPS28 VPS28  
CUL1 CUL1  
CDC16 CDC16  
CDC20 CDC20  
UBE2D3 UBE2D3  
FAF1 FAF1  
RPL6 RPL10  
DCP2 DCP2  
DIS3 DIS3  
UBE2D2 UBE2D2  
BUB3 BUB3  
RPL5 RPL5  
ANAPC7 SMC5  
CUL3 CUL3  
PTTG1 PTTG1  
FBXO5 RPS5  
MUS81 MUS81  
FAF2 RPS13  
PAN2 PAN2  
ANAPC2 CPA2  
LSM2 LSM2  
LSM3 LSM3  
LSM6 LSM6  
LSM7 LSM7  
VPS11 RPL28  
OTUD7B RPS20  
EXOSC1 EXOSC1  
PAN3 PAN3  
MAD2L1 SPO11  
BUB1B BUB1  
RPS27A RPS27A  
PTK2 PTK2  
SNF8 SNF8  
CDC27 CDC27  
RPL36 RPL36A  
VPS25 VPS25  
VPS36 VPS36  
RPL7A RPL7A  
RPL9 RPS2  
UBC UBC  
RPL13A RPL13A  
CHEK2 DNA2  
EDC3 EDC3  
CDC26 CDC26  
ANAPC10 RPL3  
AURKA RPL35A  
MAD2L2 RIC1  
RPL29 RPL29  
RAB7A POP1  
LSM4 LSM4  
UBA1 UBA1  
USP45 RPL27A  
MLH1 MLH1  
UBR1 UBR1  
TRIM9 RPL23A  
RPL18A RPL18A  
RNF138 RPL30  
RPS3 RPS3  
CDC23 CDC23  
ANAPC1 RGP1  
USP5 RPL37A  
HMGB1 PPT1  
