# Supplementary material for: NAIGO: An Improved Method to Align PPI Networks Based on Gene Ontology and Graphlets
Source: Front Bioeng Biotechnol. 2020 Jun 19;8:547. doi: 10.3389/fbioe.2020.00547 (PMC7318716; doi:10.3389/fbioe.2020.00547)
Supplement: Supplementary file 3 [file Data_Sheet_2.zip › Dataset S2/aligned subnets/alignment result1096.txt]

PAK1 PAK1  
RPL10 RPL10  
PTPRO OMA1  
PTK2 PTK2  
SHC1 SHC1  
SPI1 SPI1  
RB1 ART5  
TAF1 TAF1  
SMAD4 DNAJC19  
MAPK8 IMPACT  
RPL18A RPL18A  
MMP1 MMP1  
UBE2D2 UBE2D2  
FRS2 FRS2  
RBX1 RBX1  
CUL3 CUL3  
RAC1 CDC42  
PTPN1 MRPL51  
CAV1 RPL39  
BUB3 BUB3  
WRN WRN  
PARP2 DAD1  
BUB1 BUB1  
CASP8 CASP8  
SIL1 SIL1  
ACP1 ACP1  
CDC6 CDC6  
SPINK7 MRPS17  
CTR9 CTR9  
RAD18 RAD18  
UBR2 UBR2  
UBA6 UBA1  
BLM BLM  
RAD52 RAD52  
MED1 MED1  
ARR3 ARR3  
CSNK2A1 CSNK2A1  
ABI1 EMC3  
HTT HTT  
FKBP4 RIC1  
CDC20 CDC20  
CCT5 CCT5  
CCT7 CCT7  
CDC34 CDC34  
SKP2 SKP2  
CCNH RPL32  
GIPC1 DPH5  
PTPN12 RGP1  
NMI MRPL39  
ZBTB17 ALG5  
NRG2 NRG2  
VRK1 ALG2  
STK11 SGF29  
PTTG1 PTTG1  
CASP10 CASP10  
PSMD2 RPN1  
NRP1 NRP1  
CCT3 CCT3  
MID2 MID2  
SFI1 SFI1  
TAF9 TAF9  
SMC3 SMC3  
MED8 MED8  
SKP1 SKP1  
ACE2 ACE2  
SHH ALG13  
TAF7 TAF7  
TAF5 CST6  
TAF10 TAF10  
TAF12 TAF12  
SEC31A MRPL22  
CDC7 CDC7  
BUB1B CLN3  
RPL5 RPL5  
RHO ALG3  
PEX12 PEX12  
PDCL RPL37A  
SNF8 SNF8  
EIF2B1 MRPL13  
SRP72 SRP72  
PPP5C PPT1  
CDC16 CDC16  
CDC37 CDC37  
SRP14 SRP14  
RB1CC1 EMC1  
TWF1 TWF1  
RAD50 RAD50  
PER1 PER1  
NUP133 NUP133  
RAE1 IST1  
CCL13 ALG1  
VPS28 VPS28  
ATF1 ATF1  
CUL1 CUL1  
SSH1 SSH1  
RAD51 RAD51  
PSMD1 SMC6  
UBE2D3 UBE2D3  
BAP1 ATE1  
BRCA1 BRCA1  
BFAR AIF1  
FAF1 FAF1  
MAP3K14 RPS20  
CDC42BPG ACO1  
SRP68 SRP68  
SOD1 SOD1  
SEC63 SEC63  
FKBP1A GCN1  
UBA2 UBA2  
WBP2 MRPS35  
TRAM1 RPL35A  
OTUD7B NFS1  
SNCA SNCA  
PPEF1 MRPS5  
PPEF2 MRPL50  
GRM5 COG3  
RBM8A DPH2  
SIN3B MRPL1  
PSMD5 PSMD5  
HAT1 HAT1  
PTPRN2 GUF1  
UBA3 UBA3  
DPM3 ALG14  
RPN1 MRPL16  
TERF2IP NPR2  
ATF2 ATF2  
UBE3C RPS12  
PMPCB MAS1  
MED11 MED11  
BTBD1 MRPL3  
ATG3 ATG3  
ATG7 ATG7  
ATG5 ATG5  
ATG10 ATG10  
RUVBL2 NUS1  
MTX1 MRPL23  
EXOC7 MTG1  
POLR2D PAM16  
CST5 MRPL27  
UHRF2 COA1  
PIM1 PIM1  
ERCC2 TPP1  
OPHN1 ALG9  
RAC2 MRPL36  
ELP3 ELP3  
CDC42EP5 ELP4  
DCAF6 CWH43  
NAA16 MRPL40  
RAP2A DTD1  
RNF5 RCE1  
RPS27A RPS27A  
CDK2AP1 ALG12  
DNAJB2 ALG8  
NPM1 MRPS16  
SRP19 MSL1  
ITGA5 MRPL35  
CDC27 CDC27  
CDC42 MRPL15  
EPHA3 ALG6  
NRD1 NRD1  
FKBP5 FPR1  
S100A8 S100A8  
TUBB3 MRPL17  
MRPS12 MRPS12  
USP13 MRPL24  
RPL23 RPL23A  
TARDBP TARDBP  
UBC UBC  
CDC23 CDC23  
KLHL2 COA3  
PDCD10 SSU72  
RPL36 RPL36A  
PHC2 PCK1  
WDR5 MRPL37  
POM121 MRPL32  
RNF126 RPS5  
PRPF19 TAF5  
VPS25 VPS25  
GAS1 GAS1  
RPL30 RPL30  
RPS11 SMC5  
RPS13 RPS13  
RPL4 COG7  
CFL1 EMC6  
VPS36 VPS36  
HSF4 HSF1  
MRE11A CST9  
HSF1 MTM1  
CCT4 CCT4  
ECM1 ECM1  
RPL7A RPL7A  
ARSE MRPL9  
PIN4 PIN4  
WWC1 SPP2  
RPL13A RPL13A  
MRPS9 MRPS9  
S100A9 S100A9  
PHB2 PHB2  
MARCH5 PPA2  
NMT1 MRPL19  
NMT2 NMT1  
CDC73 CDC73  
CDC26 CDC26  
RPS3 RPS3  
NRG1 NRG1  
CCT2 CCT2  
CCT8 CCT8  
DPH1 DPH1  
FICD MRPL11  
PCSK1 MOB2  
MAS1 RTF1  
XBP1 XBP1  
NUP85 NUP85  
RPL28 RPL28  
GAD1 GAD1  
CAD CPA2  
PSKH1 RFT1  
PEX19 PEX19  
TCP1 TCP1  
MID1 MID1  
NPR1 NPR1  
SEC13 SEC13  
RPL29 RPL29  
SEC62 SEC62  
CALCA ATG14  
TAF6L RPL27A  
DPM1 DPM1  
MED7 MED7  
ATG12 ATG12  
UBA1 MRPL10  
SRP54 SRP54  
RPS2 RPS2  
PIGU GAB1  
UBR1 UBR1  
MRPL20 MRPL20  
UBLCP1 RPS15  
MRPL44 MRPL44  
CSF1 CSF1  
NOX4 RPL3  
RNF220 PEX2  
RPN2 RPN2  
MRPL28 MRPL28  
DSP ALG11  
URM1 URM1  
MRPL4 MRPL4  
RBM4B MRPS28  
FIS1 FIS1  
LEO1 LEO1  
CCL1 CCL1  
ANAPC1 NUP188  
PAN3 PAN3  
SNX3 SNX3  
PDK4 PAF1  
