# Supplementary material for: NAIGO: An Improved Method to Align PPI Networks Based on Gene Ontology and Graphlets
Source: Front Bioeng Biotechnol. 2020 Jun 19;8:547. doi: 10.3389/fbioe.2020.00547 (PMC7318716; doi:10.3389/fbioe.2020.00547)
Supplement: Supplementary file 3 [file Data_Sheet_2.zip › Dataset S2/aligned subnets/alignment result1097.txt]

PABPC1 POP1  
KPNB1 RPL23A  
XRN1 XRN1  
LSM5 LSM5  
CNOT8 SPO11  
RPL6 RNH1  
DIS3 DIS3  
EXOSC7 RPL3  
RPL5 RPL5  
PAN2 PAN2  
DCP2 DCP2  
LSM2 LSM2  
LSM3 LSM3  
LSM6 LSM6  
LSM7 LSM7  
EXOSC1 EXOSC1  
DCP1B RPL37A  
PAN3 PAN3  
POLR2D RPL35A  
RPL36 RPL7A  
KPNA1 MUS81  
RPL9 RPS2  
RPL13A RPL13A  
EDC3 EDC3  
HNRNPD RPL28  
RPL29 RPL29  
LSM1 LSM1  
LSM4 LSM4  
PARN RPS5  
RPS21 RPL27A  
MLH1 RPL10  
RPL18A RPL18A  
RPS3 RPS3  
ARNT DNA2  
