# Supplementary material for: NAIGO: An Improved Method to Align PPI Networks Based on Gene Ontology and Graphlets
Source: Front Bioeng Biotechnol. 2020 Jun 19;8:547. doi: 10.3389/fbioe.2020.00547 (PMC7318716; doi:10.3389/fbioe.2020.00547)
Supplement: Supplementary file 3 [file Data_Sheet_2.zip › Dataset S2/aligned subnets/alignment result1098.txt]

HNRNPK MRPL1  
RPL10 RPL10  
ELF1 DTD1  
SPI1 SPI1  
TAF1 TAF1  
RPL18A RPL18A  
CEBPB RPL27A  
UBE2D2 UBE2D2  
SLA2 SLA2  
OAZ1 OAZ1  
CUL3 CUL3  
MED1 MED1  
TESC RPL13A  
CDH1 CDH1  
S1PR1 AMD1  
RFX1 MRPL40  
RBL2 RBL2  
RFC2 RFC2  
SUB1 SUB1  
CDC6 ORC1  
POLH MRPL16  
CSNK2A1 CSNK2A1  
OGG1 OGG1  
CTR9 CTR9  
RAD18 RAD18  
UBR2 UBR2  
ARG1 ARG1  
TAF11 TAF11  
TAL1 TAL1  
CSNK2A2 CSNK2A2  
MED8 MED8  
MED11 MED11  
CHD3 PAF1  
XPO1 XPO1  
PHB2 PHB2  
TAF4 TAF4  
GTF2E2 RPL39  
TAF6 TAF6  
TAF9 TAF9  
YAP1 YAP1  
TAF5 TAF5  
TRAF1 AIF1  
PTTG1 PTTG1  
BRF1 BRF1  
TAF9B MRPL13  
CA9 GUF1  
HNRNPA2B1 MRPL33  
NPR3 NPR3  
MID2 MID2  
NPPC PCK1  
HELB MRPL49  
UBE2D3 UBE2D3  
TAF2 TAF2  
TAF7 TAF7  
TAF10 TAF10  
TAF12 TAF12  
ASF1B RPL37A  
TAF8 TAF8  
RFX3 RFX1  
SAP30 SAP30  
EED NEO1  
TAF1L COA1  
TAF13 TAF13  
TGS1 TGS1  
RPL5 RPL5  
EAF1 EAF1  
SNF8 SNF8  
CSTF1 NUP188  
RFC5 RFC5  
EIF2B1 MRPL22  
ELP2 ELP2  
SRP14 SRP14  
CIR1 CIR1  
CHD1 MRPS16  
HEY2 COX15  
BRD7 MRPS17  
HAP1 HAP1  
NUP133 NUP133  
EYA3 MRPS35  
RFC3 RFC3  
MED6 MED6  
ATF1 ATF1  
BRIP1 MRPL39  
HIP1 PUS1  
SRP68 SRP68  
PPP3R1 RPL7A  
SNCA SNCA  
RBM8A RPL3  
CDT1 RPL38  
REV1 REV1  
HAT1 HAT1  
UBA3 UBA3  
HIST1H2AL SSU72  
IRF7 MRPL51  
OLIG2 MRPL3  
CSDE1 MRPL23  
BRCA1 BRCA1  
ATF2 ATF2  
RRN3 RRN3  
CAMKK2 MRPL17  
LARP1 IMPACT  
CDC40 CDC40  
PIWIL4 MRPL27  
ZBTB32 COX10  
ACD HMX1  
CAP2 CAP2  
TFCP2L1 ELP4  
STRN3 COA3  
CDON RPS15  
SOX17 PPA2  
MED4 MED4  
POLR3A MRPL36  
POLR3H ELP6  
ATG16L1 ATG7  
ZNF397 UTP15  
PIM1 PIM1  
GTF2H5 MRPL32  
APBB2 RPL23A  
EGR1 BDH2  
ELP3 ELP3  
ING2 ING2  
DCAF6 ICT1  
LHX9 ZPR1  
PWP1 PWP1  
RPS27A RPS27A  
HTT HTT  
BDP1 BDP1  
SRP19 GLO1  
NRG1 NRG1  
NPR1 NPR1  
CHD4 RPS20  
RFX2 SGF29  
PEX2 PEX2  
UBE2B PIF1  
FGF7 GCN1  
DDR2 DDR2  
VPS72 VPS72  
SIX1 MRPL15  
SMARCC2 MRPL50  
RPL29 RPL29  
ZNF202 MRPS12  
ASS1 GPX2  
NME5 MRPL28  
USP13 MRPL24  
CNOT2 MRPL10  
TARDBP TARDBP  
UBC UBC  
RAI1 RAI1  
RPL36 RPL36A  
RFX6 PCF11  
DYDC1 HKR1  
VPS25 VPS25  
CLP1 CLP1  
DLX2 MRPL35  
PDX1 PDX1  
RFC1 RFC1  
VPS36 VPS36  
HSF4 HSF1  
HSF1 RPL35A  
PEX14 PEX14  
RPN1 RPN1  
RPL9 ESF1  
SIM1 SIM1  
WWC1 RPL32  
MRPS9 MRPS9  
RAX2 RAX2  
TAF3 TAF3  
CDC73 CDC73  
RSF1 RSF1  
NAB2 NAB2  
ELOF1 ELF1  
RPS3 RPS3  
RRP8 RRP8  
XBP1 XBP1  
ZNF398 INO80  
HSF2 MRPL37  
HSF2BP CDC6  
REST MRPL11  
IREB2 ACO1  
CPS1 CPS1  
ODC1 ODC1  
NUP85 NUP85  
RPL28 RPL28  
ARG2 ARG2  
RPS13 RPS13  
NPR2 NPR2  
TAF7L RPS5  
CSTF3 MTG1  
RFC4 RFC4  
ECM1 ECM1  
GSC2 GSC2  
SRP72 SRP72  
PER1 PER1  
TAF6L IBA57  
MED7 MED7  
GPI ORC2  
SIX4 MRPS5  
CAP1 CAP1  
UBP1 UBP1  
ELL2 ICE2  
CHD8 CHD1  
ATG5 ATG5  
SRP54 SRP54  
HMOX1 HMOX1  
ATP5A1 MRPL9  
MRPL20 MRPL20  
MRPL44 MRPL44  
RPL30 RPL30  
ENO1 ENO1  
RPS2 RPS2  
COX5B COX5B  
SHOX MAF1  
CHD6 CDC45  
HOXC13 TPK1  
DPF1 RPS12  
SOD2 SOD2  
RPN2 RPN2  
MRPL4 MRPL4  
RBM4B MRPS28  
LEO1 LEO1  
CENPF BUD31  
EEF2 RTF1  
HIVEP2 COX5A  
IGFBP5 MRPL19  
