# Supplementary material for: NAIGO: An Improved Method to Align PPI Networks Based on Gene Ontology and Graphlets
Source: Front Bioeng Biotechnol. 2020 Jun 19;8:547. doi: 10.3389/fbioe.2020.00547 (PMC7318716; doi:10.3389/fbioe.2020.00547)
Supplement: Supplementary file 3 [file Data_Sheet_2.zip › Dataset S2/aligned subnets/alignment result110.txt]

PAK1 PAK1  
ELF1 ELF1  
PTK2 PTK2  
NCR1 NCR1  
SPI1 SPI1  
GAB1 GAB1  
CASP8 CASP8  
SLA2 SLA2  
FRS2 FRS2  
TAL1 TAL1  
CCR4 CCR4  
RFX1 RFX1  
NRG2 NRG2  
RAB8B MRC1  
MED1 MED1  
CTR9 CTR9  
RAC2 ORM2  
MID2 MID2  
AP3D1 RPL13A  
CASP10 CASP10  
CDC37 CDC37  
EXO1 EXO1  
CUL1 CUL1  
CYFIP1 MDH1  
SOD1 SOD1  
UBE2D2 UBE2D2  
SNCA SNCA  
LSM4 LSM4  
CUL3 CUL3  
ATG7 ATG7  
ATG5 ATG5  
CDH1 CDH1  
ATF2 ATF2  
CDC42 CDC42  
CTNNB1 RRS1  
RPS27A RPS27A  
CSF1 CSF1  
AIF1 AIF1  
MLH1 MLH1  
SPP1 SPP1  
MSH3 MSH3  
MSH6 MSH6  
ATG12 ATG12  
SKP1 SKP1  
MSH2 MSH2  
GBP2 GBP2  
CDC73 CDC73  
CD209 PEX13  
UBE2M PAF1  
NRG1 NRG1  
SRPK1 SRPK1  
XBP1 XBP1  
CD59 PEX3  
NUP85 NUP85  
MID1 MID1  
SEC13 SEC13  
BST1 BST1  
UBC UBC  
ATF1 ATF1  
LEO1 LEO1  
UBA3 UBA3  
ARF1 ARF1  
ORM1 ORM1  
