# Supplementary material for: NAIGO: An Improved Method to Align PPI Networks Based on Gene Ontology and Graphlets
Source: Front Bioeng Biotechnol. 2020 Jun 19;8:547. doi: 10.3389/fbioe.2020.00547 (PMC7318716; doi:10.3389/fbioe.2020.00547)
Supplement: Supplementary file 3 [file Data_Sheet_2.zip › Dataset S2/aligned subnets/alignment result1100.txt]

MED1 MED1  
SLC2A4 ADH4  
MAPK14 EPT1  
OGG1 OGG1  
ARG1 ARG1  
CCL5 NAT1  
SIRT1 PGS1  
IDH3A IDH2  
IDH3B COX5B  
NPR3 NPR3  
NPPB PCK1  
TGS1 TGS1  
PRKG2 TPK1  
NUP133 NUP133  
BRIP1 NUP188  
PHYH PEX13  
SNCA SNCA  
TJP2 ADH6  
NUP107 ADI1  
SEC23A BDH2  
CYB5R3 CBR1  
SIN3B OLA1  
BRCA1 BRCA1  
CAP2 CAP2  
TCF7L2 AMD1  
GAD1 GAD1  
HTT HTT  
ARF1 ARF1  
NPR1 NPR1  
MDH2 MDH2  
PSMD4 CDS1  
ENO2 ENO2  
PEX2 PEX2  
FBP1 FBP1  
HAAO COX5A  
UBC UBC  
TH NIT2  
STAT3 ADH5  
LHB NFS1  
IGFBP3 PPA2  
IRS1 IDI1  
MSH2 MSH2  
NOS1 FIG4  
CYB5R1 GPT2  
CYP2E1 MPC1  
MDH1 MDH1  
ARSE COQ5  
SOD1 SOD1  
PDX1 PDX1  
CHRM3 GOT1  
PGK1 PGK1  
CYCS CYC1  
GPD2 GPD2  
NDUFS1 PGM2  
CPS1 CPS1  
ODC1 ODC1  
NUP85 NUP85  
ARF3 ARF3  
FAR1 FAR1  
SDC1 SDC1  
SI HAS1  
IDH3G IDH1  
NPR2 NPR2  
PHKA1 PGM1  
GARS RGL1  
PEX7 PEX7  
DPM1 DPM1  
CAP1 CAP1  
ENO3 ENO1  
GSS TPI1  
GAA DTD1  
NDUFS7 COQ2  
ST3GAL2 COX11  
COQ6 COQ6  
DAGLB ACO2  
VAC14 VAC14  
PSMB3 ALG5  
PI4KA COX15  
RORC COQ4  
UGP2 MPC2  
GATA3 ARV1  
FABP1 NAT2  
B4GALT1 BDH1  
GSTM1 ACO1  
GPD1 GPD1  
ADM COX10  
IL4 COQ9  
LDHA COQ3  
ALOX5 CLN3  
