# Supplementary material for: NAIGO: An Improved Method to Align PPI Networks Based on Gene Ontology and Graphlets
Source: Front Bioeng Biotechnol. 2020 Jun 19;8:547. doi: 10.3389/fbioe.2020.00547 (PMC7318716; doi:10.3389/fbioe.2020.00547)
Supplement: Supplementary file 3 [file Data_Sheet_2.zip › Dataset S2/aligned subnets/alignment result1101.txt]

PHYH PEX13  
PNKD ENO2  
PEX7 PEX7  
SNX17 BDH2  
ENO3 ENO1  
FABP1 ADH5  
ABAT ADH4  
GCK BDH1  
ALDOA PGM1  
HK3 PEX2  
BAD PGM2  
