# Supplementary material for: NAIGO: An Improved Method to Align PPI Networks Based on Gene Ontology and Graphlets
Source: Front Bioeng Biotechnol. 2020 Jun 19;8:547. doi: 10.3389/fbioe.2020.00547 (PMC7318716; doi:10.3389/fbioe.2020.00547)
Supplement: Supplementary file 3 [file Data_Sheet_2.zip › Dataset S2/aligned subnets/alignment result1102.txt]

AVPR1A COQ2  
PLA2G4A PCK1  
PRKACA ARV1  
PRKAB1 ENO1  
PEX2 PEX2  
STK11 COQ5  
NR1H4 COQ6  
MDH2 MDH2  
GPD2 GPD2  
PDK2 CPS1  
DCN ADI1  
CRTC2 GPT2  
GAPDH COQ9  
NR1H2 ENO2  
FGF1 HTT  
FGF2 MDH1  
NR3C1 COQ3  
GPD1 GPD1  
ADM COQ4  
HMGCR FBP1  
SNCA SNCA  
