# Supplementary material for: NAIGO: An Improved Method to Align PPI Networks Based on Gene Ontology and Graphlets
Source: Front Bioeng Biotechnol. 2020 Jun 19;8:547. doi: 10.3389/fbioe.2020.00547 (PMC7318716; doi:10.3389/fbioe.2020.00547)
Supplement: Supplementary file 3 [file Data_Sheet_2.zip › Dataset S2/aligned subnets/alignment result1107.txt]

PAK1 PAK1  
PTK2 PTK2  
GDI2 GDI1  
SHC1 SHC1  
UBE2D2 UBE2D2  
FRS2 FRS2  
RBX1 RBX1  
CUL3 CUL3  
MED1 MED1  
IRS4 IRS4  
GAB1 GAB1  
CDH1 CDH1  
PKP2 PKP2  
SNX4 SNX4  
BUB3 BUB3  
BUB1 RTF1  
CASP8 CASP8  
LEPR ATG10  
LRP1 LRP1  
SYT1 SYT1  
CTR9 CTR9  
UBR2 UBR2  
GULP1 CDS1  
NDC80 NDC80  
ARFRP1 ARL3  
CYTH2 CYTH2  
CSNK2A1 CSNK2A1  
CCR4 CCR4  
TPT1 TPT1  
HTT HTT  
XPO1 XPO1  
CDC34 CDC34  
SKP2 SKP2  
TAF9 TAF9  
YAP1 YAP1  
CUL1 CUL1  
RGL1 RGL1  
NRG2 NRG2  
CASP10 CASP10  
NRP1 NRP1  
DNM1L DNM1  
MID2 MID2  
SMC3 SMC3  
NPR3 NPR3  
SKP1 SKP1  
ACE2 ACE2  
PER1 PER1  
CDC37 CDC37  
BUB1B BUB1  
H3F3A H3F3A  
TAF7 TAF7  
SUB1 SUB1  
PDCL PLP2  
ELP2 ELP2  
ARL5A PLB1  
PTCH1 NCR1  
RB1CC1 PSD2  
NUP133 NUP133  
RAE1 CLN3  
HIP1 SLA2  
MLH1 MLH1  
ATF1 ATF1  
CDC20 CDC20  
NDE1 NDE1  
NEO1 NEO1  
SOD1 SOD1  
SEC63 SEC63  
FKBP1A FPR3  
SNCA SNCA  
PPEF1 ELF1  
PPEF2 PPT1  
NET1 NET1  
SRPK1 SRPK1  
UBA3 UBA3  
GOSR2 GOT1  
FIS1 FIS1  
ATF2 ATF2  
SPC25 SPC25  
BRCA1 BRCA1  
CAP2 CAP2  
DSN1 DSN1  
APC2 APC2  
GAD1 GAD1  
PIM1 PIM1  
ARF1 ARF1  
ARL8B ARL1  
ARL5B ARF3  
DOCK9 TTI1  
RPS27A RPS27A  
NPR1 NPR1  
CSF1 CSF1  
AIF1 AIF1  
S100A8 S100A8  
UBE2B MKS1  
FBP1 FBP1  
UBC UBC  
MSH6 MSH6  
GAS1 GAS1  
MSH2 MSH2  
ECM1 ECM1  
GBP2 GBP2  
DDX11 CHL1  
ARL15 SPC24  
VAC14 VAC14  
PRC1 PRC1  
S100A9 S100A9  
PHB2 PHB2  
FAT1 FAT1  
NMT2 NMT1  
CDC73 CDC73  
SDC1 SDC1  
TPP1 TPP1  
ANAPC2 NUP188  
PDK1 PKP1  
RPS3 RPS3  
RRP8 RRP8  
CAP1 CAP1  
NRG1 NRG1  
XBP1 XBP1  
LRG1 LRG1  
FPR1 FPR1  
LSP1 LSP1  
GPR1 GPR1  
REST FPR2  
MAS1 MAS1  
NUP85 NUP85  
MID1 MID1  
NPR2 NPR2  
SEC13 SEC13  
SEC62 SEC62  
NSL1 NSL1  
RHOU CDC42  
RRN3 RRN3  
UBR1 UBR1  
MED4 MED4  
RNF138 PAF1  
SOD2 SOD2  
NUF2 NUF2  
SNX3 SNX3  
LEO1 LEO1  
SAA1 ZPR1  
MRC1 MRC1  
