# Supplementary material for: NAIGO: An Improved Method to Align PPI Networks Based on Gene Ontology and Graphlets
Source: Front Bioeng Biotechnol. 2020 Jun 19;8:547. doi: 10.3389/fbioe.2020.00547 (PMC7318716; doi:10.3389/fbioe.2020.00547)
Supplement: Supplementary file 3 [file Data_Sheet_2.zip › Dataset S2/aligned subnets/alignment result1108.txt]

PTK2 PTK2  
RAD18 RAD18  
MED1 MED1  
CCT5 CCT5  
CCT7 CCT7  
TAF4 TAF4  
FRS2 FRS2  
BCL2L1 SPO11  
GATA6 PRM3  
CIB1 NDC1  
EIF2B2 CCT8  
MSH4 MSH2  
CCT4 CCT4  
CCT3 CCT3  
SPP1 SPP1  
NUP62 CCT2  
IL1R1 OCA2  
UBE2B MSH4  
TCP1 TCP1  
UBE2A DMC1  
SDC1 SDC1  
IL1B REC8  
MLH1 MLH1  
SOD1 SOD1  
