# Supplementary material for: NAIGO: An Improved Method to Align PPI Networks Based on Gene Ontology and Graphlets
Source: Front Bioeng Biotechnol. 2020 Jun 19;8:547. doi: 10.3389/fbioe.2020.00547 (PMC7318716; doi:10.3389/fbioe.2020.00547)
Supplement: Supplementary file 3 [file Data_Sheet_2.zip › Dataset S2/aligned subnets/alignment result1109.txt]

RAD18 RAD18  
VDR PRM3  
NCOA1 SPO11  
MED1 MED1  
CCT5 CCT5  
CCT7 CCT7  
PAFAH1B2 CCT8  
SOX17 MSH2  
MSH4 MSH4  
THEG DMC1  
IGSF8 CCT2  
PRLR REC8  
TCP1 TCP1  
ATP2B4 OCA2  
SPAG6 CCT4  
MLH1 MLH1  
CCT3 CCT3  
SOD1 SOD1  
