# Supplementary material for: NAIGO: An Improved Method to Align PPI Networks Based on Gene Ontology and Graphlets
Source: Front Bioeng Biotechnol. 2020 Jun 19;8:547. doi: 10.3389/fbioe.2020.00547 (PMC7318716; doi:10.3389/fbioe.2020.00547)
Supplement: Supplementary file 3 [file Data_Sheet_2.zip › Dataset S2/aligned subnets/alignment result1110.txt]

PAK1 PAK1  
ELF1 ELF1  
ARHGEF1 ROM1  
PTPRO OMA1  
PTK2 PTK2  
SHC1 SHC1  
SPI1 SPI1  
TPM1 TPM1  
TPM2 TPM2  
FZR1 CDH1  
MED1 MED1  
GAB1 GAB1  
DSC3 DSC3  
PKP2 PKP2  
SNX4 SNX4  
WRN WRN  
KIFAP3 SYF2  
DNM1 DNM1  
RPA1 SPO11  
MSH3 MSH3  
MSH6 MSH6  
GBA PEX7  
CASP8 CASP8  
LRP1 LRP1  
MAP2 MAP2  
CAPZA1 IST1  
SCN3A RRS1  
SYT1 SYT1  
FRS2 FRS2  
LSM1 LSM1  
CTR9 CTR9  
CHM GDI1  
RHOG OXR1  
DOCK1 MTG1  
MAN1A2 MNS1  
MSH4 MSH4  
ARG1 COX15  
TAL1 TAL1  
CCR4 CCR4  
HTT HTT  
TAF4 TAF4  
DDR2 DDR2  
NRG2 NRG2  
CCL17 VPS45  
NRP1 NRP1  
HAP1 HAP1  
PKP1 PKP1  
PLP1 PLP1  
RAC2 PAF1  
SMC3 SMC3  
NPR3 NPR3  
NPPB MSI1  
ACE2 ACE2  
SGCZ GLO1  
RHOJ CDC42  
ASS1 ARG1  
SAP30 SAP30  
RTN1 RTN1  
YAP1 YAP1  
PER1 PER1  
EXO1 EXO1  
ACVR1 MOB2  
P2RX4 FIG4  
FRAT1 MED7  
MLH1 MLH1  
ATF1 ATF1  
CCNB1 CCNB1  
SSH1 SSH1  
NDE1 NDE1  
DNM3 PRM3  
NEO1 NEO1  
RERE RPL29  
SOD1 SOD1  
TIMELESS ALG5  
SNCA SNCA  
PPEF2 PPT1  
CDC20 CDC20  
RCN1 RCN1  
ATF2 ATF2  
TOP1 TOP1  
ERC1 ERC1  
ATG7 ATG7  
ATG5 ATG5  
EHD3 EHD3  
BRCA1 BRCA1  
CAP2 HKR1  
TFCP2L1 SEC63  
NOB1 NOB1  
APC2 APC2  
TAF8 TAF8  
SDC1 SDC1  
PPBP SCO2  
PIM1 PIM1  
DMC1 DMC1  
RAD1 RAD1  
GDI1 ACO1  
CDC42 RTP1  
ARF1 ARF1  
ARFRP1 ARL3  
DOCK9 IDH1  
EGR1 ADH5  
ELP3 ELP3  
ING2 ING2  
PHB2 PHB2  
NPR1 NPR1  
CSF1 CSF1  
HMOX1 HMOX1  
SPP1 SPP1  
PEX2 PEX2  
ID2 TMC1  
VPS72 VPS72  
UBC UBC  
MDFI CLP1  
RAI1 RAI1  
PMS2 RMI1  
ATG12 ATG12  
AIF1 AIF1  
TH VPS52  
GLI1 RPL38  
SPAST VPS54  
MSH2 MSH2  
PNKD DNAJC19  
STXBP1 PAM16  
ECM1 ECM1  
DUSP9 COX11  
TPI1 TPI1  
SIM1 SIM1  
WWC1 ODC1  
RAX2 RAX2  
RARG REC8  
NMT1 NMT1  
CDC73 CDC73  
NUP133 NUP133  
NAB2 NAB2  
TPP1 TPP1  
ANAPC2 CHL1  
GLG1 GLG1  
SNX3 SNX3  
CAP1 CAP1  
NRG1 NRG1  
XBP1 XBP1  
LRG1 CLN3  
PPP5C MDM1  
ORM1 ORM1  
CYB5R3 PGA3  
GPD2 GPD2  
TOR1A SOD2  
RNH1 RNH1  
MAS1 MAS1  
CPS1 CPS1  
RPS15 RPS15  
GPX1 GPX1  
NPR2 NPR2  
MED12 MID1  
RP2 PEX13  
DAD1 DAD1  
PCM1 PCM1  
BST1 BST1  
RIF1 RIF1  
TEAD2 MKS1  
UBP1 UBP1  
UTF1 NUS1  
POR HMX1  
NTN3 PSD2  
CAPZB CAP2  
CTNNBL1 RTF1  
COX17 COX17  
HSF4 HSF1  
COX5B COX5B  
DLC1 LRG1  
DSC2 DSC2  
EIF2B3 SPP2  
LEO1 LEO1  
