# Supplementary material for: NAIGO: An Improved Method to Align PPI Networks Based on Gene Ontology and Graphlets
Source: Front Bioeng Biotechnol. 2020 Jun 19;8:547. doi: 10.3389/fbioe.2020.00547 (PMC7318716; doi:10.3389/fbioe.2020.00547)
Supplement: Supplementary file 3 [file Data_Sheet_2.zip › Dataset S2/aligned subnets/alignment result1111.txt]

PAK1 PAK1  
TGFBR1 ADH6  
PTK2 PTK2  
SHC1 SHC1  
SPI1 SPI1  
TAF1 TAF1  
MMP1 MMP1  
HDAC1 SMC6  
PRKACA PCK1  
MED1 MED1  
RAC1 HAT1  
IRS4 IRS4  
GAB1 GAB1  
BUB3 BUB3  
WRN WRN  
APTX OXR1  
PARP2 DAD1  
BUB1 CTR9  
RBL2 RBL2  
RFC2 RFC2  
MSH3 MSH3  
CDC6 CDC6  
POLH SLX4  
MSH6 MSH6  
MC2R MRPS35  
TARBP2 ADH7  
LRP1 LRP1  
CTSB MTG1  
NME1 NME1  
SERPING1 MRI1  
STAT5A ART5  
TEP1 TEP1  
OGG1 OGG1  
FURIN GAR1  
FRS2 FRS2  
MMP15 CDS1  
RAD18 RAD18  
UBR2 UBR2  
ANAPC10 MRPL50  
DMC1 DMC1  
RAD51AP1 GUK1  
BLM BLM  
MSH4 MSH4  
RAD52 RAD52  
SUV39H1 SLF1  
ARG1 ALG6  
HDAC2 PIF1  
HTT HTT  
CNTN2 FIG4  
CCNH CCL1  
RGL1 RGL1  
TFAP2B BDH2  
MINA MPC2  
GUCY2C MRPL32  
NRG2 NRG2  
HNF4A CDC45  
AURKA PGM1  
PTTG1 PTTG1  
MADD MRPL51  
PSMD2 RPN1  
MAP2K4 MRPL10  
KIDINS220 PAF1  
NRP1 NRP1  
RAC2 ACO1  
TAF9 TAF9  
SMC3 SMC3  
IDH3A ACO2  
IDH3B IDH1  
NPR3 NPR3  
PRKG1 CLN3  
NPPB PEX3  
SKP1 SKP1  
ACE2 ACE2  
GPX7 MRPL35  
ASS1 ARG1  
TAF7 TAF7  
TAF5 TAF5  
TAF10 TAF10  
TAF12 TAF12  
TGS1 TGS1  
SEC31A COX19  
CDC7 CDC7  
PI4KA EMC6  
BUB1B BUB1  
FSHR GET4  
PRKG2 MRPL3  
RFC5 RFC3  
EIF2AK3 AMD1  
PPP5C SWI5  
CDC16 CDC16  
GDF5 MRPL16  
TWF1 TWF1  
RAD50 RAD50  
GDE1 GDE1  
PER1 PER1  
EXO1 EXO1  
POT1 MRPL13  
NUP133 NUP133  
RAE1 IST1  
CDYL COG7  
CCL13 ALG1  
RFC3 RFC5  
CDK2 COX10  
MLH1 MLH1  
ATF1 ATF1  
AKT1 ARV1  
RAD51 RAD51  
CDC20 CDC20  
SMC1A SCD5  
BRCA1 BRCA1  
ALG9 ALG9  
PPP4R2 MRPS28  
MSH5 MSH5  
MLH3 MLH3  
CDC37 CDC37  
ULK1 NAT2  
CRY1 ALG8  
TAOK1 IAH1  
RAMP1 IDI1  
SNCA SNCA  
PPEF2 PPT1  
CDT1 RFT1  
REV1 SPO11  
PSMD5 PSMD5  
MAD2L2 MRPS5  
ANAPC7 SMC5  
RAD17 RAD17  
SCOC ALG5  
DPM3 ALG14  
NISCH COG3  
FBXO5 NAT1  
FIS1 FIS1  
RPN1 MRPL19  
MUS81 MUS81  
CKMT1A ADH4  
ATF2 ATF2  
RHOQ COQ9  
ATG3 ATG3  
ATG7 ATG7  
ANAPC2 ALG2  
PMPCB MAS1  
MRPL17 MRPL17  
CUL3 CUL3  
ATG5 ATG5  
ATG10 ATG10  
CYB5R3 SGF29  
ABL2 GPX2  
EME1 NHP2  
CAP2 CAP2  
DBF4B REC8  
GAD1 GAD1  
MAP1LC3B MAP1LC3B  
ATG16L1 ATG14  
MAD2L1 MPC1  
RFC4 RFC4  
RAD1 RAD1  
PAX5 MRPL36  
ARF1 ARF1  
ARF3 ARF3  
ELP3 ELP3  
CDC42EP5 OCA2  
RPS27A RPS27A  
FKBP1A FPR1  
NPR1 NPR1  
BMP3 MRPS16  
CDC27 CDC27  
ATRX ATRX  
CDC42 CDC42  
CD44 MRPL22  
CDY1 ALG12  
SOD3 SOD1  
MDH2 MDH2  
RPE65 ALG3  
ENO2 ENO2  
FTH1 FTH1  
PEX2 PEX2  
FBP1 FBP1  
MRPS12 MRPS12  
USP13 MRPL24  
HAAO COX5A  
C14orf1 MRPS17  
LSM4 LSM4  
UBC UBC  
PMS1 DPH5  
PMS2 PMS1  
ATG12 ATG12  
OLA1 OLA1  
PIP4K2A ELP4  
AGTR1 NOP10  
CSF2RB ALG11  
MAPK4 CWH43  
PDX1 PDX1  
RFC1 RFC1  
ANXA1 ZPR1  
MSH2 MSH2  
PNKD COQ2  
CYC1 CYC1  
UQCRC1 MRPL15  
CYB5R1 ATG13  
COX4I2 GPT2  
CBR1 CBR1  
MDH1 MDH1  
TPI1 TPI1  
ARSE COQ5  
ECH1 ECI1  
MPP3 PGM2  
CCL11 PPA2  
CA12 MRPL23  
WWC1 MTM1  
PGS1 PGS1  
VAC14 VAC14  
ERCC4 INO80  
PHB2 PHB2  
CDC73 CDC73  
HTR4 MRPL37  
SDC1 SDC1  
TPP1 TPP1  
CDC26 CDC26  
POLI REV1  
SOD1 SOD2  
RPS3 RPS3  
NRG1 NRG1  
ARF4 MRPL27  
XBP1 XBP1  
G6PC TYW1  
DPH1 DPH1  
CHRM3 EPT1  
PGK1 PGK1  
CYCS COG6  
CEBPG NUS1  
GPD2 GPD2  
SETD2 MRPL11  
CCS NFS1  
FPR1 COQ4  
HADHB POT1  
PRUNE MSL1  
PRKACB TPK1  
TOR1A NIT2  
MAS1 ADH5  
CPS1 CPS1  
ODC1 ODC1  
NUP85 NUP85  
PFKP COA3  
FAR1 FAR1  
IDH2 IDH2  
RPL28 RPL28  
PSMD1 RPN2  
ALG13 ALG13  
GPX1 GPX1  
MID1 MID1  
IDH3G COX5B  
NPR2 NPR2  
SEC13 SEC13  
NPC2 NPC2  
PEX7 PEX7  
RAD51C DNA2  
TAF6L IBA57  
ARL1 ARL1  
DPM1 DPM1  
RIF1 RIF1  
PTS DPH2  
CAP1 CAP1  
BRCC3 MRPL39  
TDP1 TDP1  
PIGU BDH1  
DYDC2 GOT1  
MRPL20 MRPL20  
CDC23 CDC23  
CYB5R2 FMO1  
MRPL44 MRPL44  
ENO3 ENO1  
ENO1 MRPL4  
ADI1 ADI1  
ST3GAL2 COX11  
COQ6 COQ6  
RPN2 MRPL1  
MRPL9 MRPL9  
LEO1 LEO1  
SH3BGRL3 RTF1  
SUV420H2 PEX13  
GATA3 MTO1  
CCL1 MRPL40  
ANAPC1 NUP188  
POLK MEI4  
RORC DTD1  
LPAR2 MRPS9  
GAL COX15  
B4GALT1 MRPL33  
SLC2A2 HAS1  
GPD1 GPD1  
MRPL28 MRPL28  
IL1A OMA1  
ME2 COQ3  
MTF2 MTF2  
