# Supplementary material for: NAIGO: An Improved Method to Align PPI Networks Based on Gene Ontology and Graphlets
Source: Front Bioeng Biotechnol. 2020 Jun 19;8:547. doi: 10.3389/fbioe.2020.00547 (PMC7318716; doi:10.3389/fbioe.2020.00547)
Supplement: Supplementary file 3 [file Data_Sheet_2.zip › Dataset S2/aligned subnets/alignment result1112.txt]

MED1 MED1  
RFC2 RFC2  
POLH TPI1  
RAD18 MRPL27  
ARG1 ARG1  
NR0B1 CDS1  
TRERF1 MRPL1  
SMC3 SMC3  
NPR3 NPR3  
NPPC CDC45  
GSK3B MRPL50  
MC2R COQ2  
RFC5 RFC3  
RAD50 RAD50  
POT1 POT1  
RFC3 RFC5  
NFKB1 GUK1  
SMC1A SCD5  
CHEK2 MRPL39  
VDR OCA2  
TERF2IP INO80  
CRH BDH1  
SNCA SNCA  
GRM7 COX10  
SIRT1 MRPL36  
PRKAG3 MRPL44  
TNKS2 HAS1  
BRCA1 BRCA1  
CAP2 CAP2  
DBF4B DPH5  
IGF1R IDH1  
ARF1 ARF1  
NPR1 NPR1  
ATP5C1 COQ9  
GPAA1 PGM1  
PEX2 PEX2  
C14orf1 MRPS17  
FSHR CBR1  
PIK3CA DPH2  
RFC1 RFC1  
ADRB2 COQ4  
NOS1 FIG4  
PPARA ZPR1  
CALM2 MRPL24  
CYP17A1 COQ6  
CREB1 CWH43  
ENO2 ENO1  
HTT HTT  
FBP1 FBP1  
CPNE6 MRPL32  
PIGX MRPS9  
PPARG ARV1  
HTR4 ADI1  
POLI REV1  
SOD1 SOD1  
AKT2 ALG1  
DRD1 MRPL13  
MDH2 MDH2  
PGK1 PGK1  
MDH1 MDH1  
AP3D1 GOT1  
FDXR ALG5  
GPD2 GPD2  
REST MRPL11  
MAPK9 NHP2  
HTR2A MRPL17  
CHST9 MRPL37  
CPS1 CPS1  
APOA2 MRPL22  
APOB COX15  
GSK3A COQ3  
CHAT MRPL3  
SDC4 COA3  
PDHB MRPL4  
UBE2B PIF1  
RRM2 MRPL40  
CITED1 EPT1  
NPR2 NPR2  
GUCY2D PGS1  
PIK3CG PGM2  
RFC4 RFC4  
MAT2A GPT2  
CAD NOP10  
DPM1 DPM1  
UFD1L MRPS16  
CAP1 CAP1  
CDC7 CDC7  
COL5A1 COQ5  
VCAN MRPL15  
LEP MRPS12  
PNP DPH1  
NME4 MRPS28  
COL1A1 PCK1  
POLE2 BDH2  
PTCD3 MRPS35  
UBC UBC  
SDC1 SDC1  
GSTM4 RAD18  
MRPL20 MRPL20  
ST3GAL2 ENO2  
AK5 PEX7  
PIGM MRPL35  
VAC14 VAC14  
DTL MRPL23  
WDTC1 GAR1  
PPARGC1B MRPS5  
VAPB MRPL9  
KARS DNA2  
NHLRC1 MRPL51  
ADA MRPL19  
GPD1 GPD1  
ADM MRPL16  
ALDOA MRPL10  
MRPL28 MRPL28  
