# Supplementary material for: NAIGO: An Improved Method to Align PPI Networks Based on Gene Ontology and Graphlets
Source: Front Bioeng Biotechnol. 2020 Jun 19;8:547. doi: 10.3389/fbioe.2020.00547 (PMC7318716; doi:10.3389/fbioe.2020.00547)
Supplement: Supplementary file 3 [file Data_Sheet_2.zip › Dataset S2/aligned subnets/alignment result1113.txt]

BUB1 CLN3  
CDC6 CDC6  
THRA ADH4  
CDC16 CDC16  
CDC20 CDC20  
PHYH PEX13  
BUB3 BUB3  
SNCA SNCA  
ATG3 ATG3  
ATG7 ATG7  
ATG5 ATG5  
ATG10 ATG10  
GAD1 GAD1  
MAP1LC3B MAP1LC3B  
BUB1B BUB1  
PRDX1 BDH1  
CDC27 CDC27  
ENO2 ENO2  
HAAO IDH1  
LSM4 LSM4  
NR2C2 PPT1  
CDC26 CDC26  
ALDH5A1 PEX2  
PGK1 PGK1  
MDH1 MDH1  
GPD2 GPD2  
PEX7 PEX7  
UBE2C EMC6  
CDC37 CDC37  
RPTOR SMC5  
UFD1L IST1  
ATG12 ATG12  
SYNJ1 PGM1  
SGTA ATG14  
PCCA ATG13  
HSD17B14 GPT2  
CNP GOT1  
ENO3 ENO1  
ATP2B4 GET4  
ARNT PEX3  
MMP19 BDH2  
CDC23 CDC23  
FURIN PGM2  
GPD1 GPD1  
CHMP4A ADH5  
