# Supplementary material for: NAIGO: An Improved Method to Align PPI Networks Based on Gene Ontology and Graphlets
Source: Front Bioeng Biotechnol. 2020 Jun 19;8:547. doi: 10.3389/fbioe.2020.00547 (PMC7318716; doi:10.3389/fbioe.2020.00547)
Supplement: Supplementary file 3 [file Data_Sheet_2.zip › Dataset S2/aligned subnets/alignment result1114.txt]

PPARGC1A TPI1  
PTEN ALG5  
GYG1 RPN2  
NR3C1 CPS1  
PDK4 ALG1  
SEC31A COG3  
SNCA SNCA  
CRY1 ALG12  
DPM2 ALG14  
GALNT10 RFT1  
GALNT12 ALG2  
PC PGM2  
ENO2 ENO1  
STAT3 IDH1  
UBB ALG6  
MDH2 MDH2  
PGK1 PGK1  
MDH1 MDH1  
GPD2 GPD2  
TUSC3 PGM1  
PRKCE COG6  
AKT2 ALG3  
GM2A IDH2  
SEC13 SEC13  
INPPL1 ALG13  
CALM1 COG7  
TNKS RPN1  
PPP1R3D GOT1  
DPM1 DPM1  
MUC2 ALG9  
GOT2 FBP1  
HK1 COQ2  
ST3GAL2 COX11  
IRS1 ENO2  
UBC UBC  
NHLRC1 ALG11  
B4GALT1 NUS1  
GPD1 GPD1  
HK3 ALG8  
