# Supplementary material for: NAIGO: An Improved Method to Align PPI Networks Based on Gene Ontology and Graphlets
Source: Front Bioeng Biotechnol. 2020 Jun 19;8:547. doi: 10.3389/fbioe.2020.00547 (PMC7318716; doi:10.3389/fbioe.2020.00547)
Supplement: Supplementary file 3 [file Data_Sheet_2.zip › Dataset S2/aligned subnets/alignment result1116.txt]

PEX10 PEX10  
PEX12 PEX12  
PEX13 PEX13  
PEX14 PEX14  
PEX3 PEX3  
PEX16 DNAJC19  
PEX7 PEX7  
PEX1 PEX1  
TOMM7 PAM16  
PEX2 PEX2  
PEX19 PEX19  
PEX5 PEX5  
PEX6 PEX6  
