# Supplementary material for: NAIGO: An Improved Method to Align PPI Networks Based on Gene Ontology and Graphlets
Source: Front Bioeng Biotechnol. 2020 Jun 19;8:547. doi: 10.3389/fbioe.2020.00547 (PMC7318716; doi:10.3389/fbioe.2020.00547)
Supplement: Supplementary file 3 [file Data_Sheet_2.zip › Dataset S2/aligned subnets/alignment result1118.txt]

PAK1 PAK1  
RPL10 RPL10  
ELF1 ELF1  
ARHGEF1 NOP10  
PTK2 PTK2  
GDI2 GDI1  
SHC1 SHC1  
SPI1 SPI1  
NCR1 NCR1  
TPM1 TPM1  
TAF1 BDH1  
TPM2 TPM2  
RPL18A RPL18A  
CDC16 CDC16  
FZR1 CDH1  
UBE2D2 UBE2D2  
SLA2 RPL32  
FRS2 FRS2  
PRKACA TPK1  
ARHGEF12 NSG1  
ARHGEF11 DTD1  
ARHGEF2 MRPL13  
ARHGEF18 ROM1  
OAZ1 OAZ1  
PRKG1 RTF1  
PTH2R MPC1  
RBX1 RBX1  
CUL3 CUL3  
MCM10 MCM10  
PEX10 PEX10  
PEX19 PEX19  
MED1 MED1  
RAC1 MND1  
IRS4 IRS4  
GAB1 GAB1  
USO1 USO1  
FAF1 FAF1  
PKP2 PKP2  
ARR3 ARR3  
SNX4 SNX4  
TLN1 FPR3  
BUB3 BUB3  
WRN WRN  
BUB1 BUB1  
RHOQ MRPL51  
RBL2 RBL2  
RFC2 RFC2  
SUB1 SUB1  
MSH3 MSH3  
CDC6 ORC1  
POLH REV1  
MSH6 MSH6  
CSH1 CSH1  
CASP8 CASP8  
METAP2 SWI5  
LRP1 LRP1  
SIT1 SIT1  
MAP2 MAP2  
CSNK2A1 CSNK2A1  
PRKX ORC4  
ARFGEF2 MRPS35  
PRKAR1A MPC2  
NME1 NME1  
CAPZA1 MRPL1  
NEK2 NEK2  
TEP1 TEP1  
OGG1 OGG1  
MAN1C1 MNS1  
CNN1 CNN1  
SYT1 SYT1  
GTPBP1 GAR1  
MMP15 PCK1  
LSM1 LSM1  
VPS8 VPS8  
CTR9 CTR9  
RAD18 RAD18  
UBR2 UBR2  
CHM COQ3  
GULP1 CDS1  
RHOG MRPS5  
ECT2 SCO2  
MAN1A2 RFT1  
ERC1 ERC1  
ROM1 COX10  
DMC1 DMC1  
RAD54L GUK1  
RAD54B REC114  
BLM BLM  
CSNK1A1 CSNK1A1  
XPO1 XPO1  
MSH4 MSH4  
RAD52 RAD52  
PA2G4 MRPL19  
NDC80 NDC80  
FKBP1A SLF1  
FKBP1B FPR1  
ARFRP1 ARL3  
CYTH2 CYTH2  
CCR4 GET4  
TPT1 TPT1  
SRPK1 SRPK1  
SV2B ERI1  
HTT HTT  
GLMN ZPR1  
FKBP4 ARV1  
CDC20 CDC20  
CCT5 CCT5  
CCT7 CCT7  
CDC34 CDC34  
SKP2 SKP2  
TAF9 ADH7  
YAP1 YAP1  
CUL1 CUL1  
CCNH ORC5  
RGL1 RGL1  
DDR2 DDR2  
NRG2 NRG2  
TMOD2 ALG1  
STARD13 LRG1  
ARL8B ARL1  
PTTG1 PTTG1  
TAF9B TAF9  
CASP10 CASP10  
PSMD2 RPN1  
CBLL1 DPH2  
NRP1 NRP1  
ENO1 ENO1  
HAP1 HAP1  
PKP1 PKP1  
DNM1L DNM1  
PLP1 PLP1  
CCT3 CCT3  
PDK2 MRPL16  
MID2 MID2  
SFI1 SFI1  
SMC3 SMC3  
IDH3A ACO2  
IDH3B SGF29  
RHOH TTI1  
NPR3 NPR3  
FBP1 FBP1  
GDI1 ELP6  
SKP1 SKP1  
GYG1 GLG1  
ACE2 ACE2  
TAF6 TAF6  
RHOJ MRPL3  
PER1 PER1  
ASS1 ARG1  
PDK3 MRPL40  
PDK4 OXR1  
ARL3 SPC24  
MMP1 MMP1  
TAF2 TAF2  
TAF7 TAF7  
TAF5 PRM2  
TAF10 TAF10  
TAF12 TAF12  
TAF8 TAF8  
RAC3 INO80  
CDC37 CDC37  
SAP30 SAP30  
RTN1 RTN1  
FOXF2 MRPL37  
TAF1L TAF1  
TGS1 TGS1  
MCM5 MCM5  
CDC7 CDC7  
BUB1B CLN3  
RPL5 RPL5  
PTRH2 PTH2  
H3F3A H3F3A  
PDC MOB2  
ANGPTL1 COX20  
PEX12 PEX12  
PEX13 PEX13  
PEX14 PEX14  
PEX3 PEX3  
PEX11A MRPL50  
PDCL RPL37A  
RFC5 RFC3  
PEX7 PEX7  
EIF2B1 MRPL27  
ELP2 ELP2  
FOXH1 FHL1  
SRP72 SRP72  
PPP5C ORC6  
ARL4A ARF1  
ARL5A PLB1  
SRP14 SRP14  
TWF1 TWF1  
RAD50 RAD50  
HTRA1 COA3  
UGCG RTN2  
EXO1 EXO1  
POT1 MRPL15  
NUP133 NUP133  
RAE1 IST1  
EHD2 ALG11  
HIP1 COG3  
RFC3 RFC5  
MLH1 MLH1  
ATF1 ATF1  
CCNB1 CCNB1  
FBXO9 RPS5  
SSH1 SSH1  
RAD51 RAD51  
PTH2 ALG8  
PSMD1 RPN2  
PEX1 PEX1  
NDE1 NDE1  
HIP1R VPS52  
DNM3 BDH2  
CNOT8 CNOT8  
NEO1 NEO1  
UNC5C DNAJC19  
RIT1 RIT1  
UBE2D3 UBE2D3  
BRIP1 MRPL39  
BRCA1 BRCA1  
ALG9 ALG9  
MCM3 MCM3  
MCM4 MCM4  
CRLS1 CDC45  
DOCK8 ELP4  
CDC42SE1 MRS2  
MSH5 MSH5  
MLH3 MLH3  
SRP68 SRP68  
SOD1 PAF1  
SEC63 SEC63  
UBE2D1 UBE2D1  
OTUD7B NFS1  
CCS DNA2  
SNCA SNCA  
ARL1 MRPL33  
PPEF2 PPT1  
NET1 NET1  
REV1 SPO11  
DBF4 DBF4  
PSMD5 PSMD5  
IQCB1 IQCB1  
POLR3A MTM1  
HAT1 HAT1  
IL17RA PIF1  
RAD17 RAD17  
UBA3 UBA3  
BET1 BET1  
VPS16 VPS16  
DPM3 ALG14  
LSM4 LSM4  
TNS1 NDC1  
VPS45 VPS45  
GAS2 GAS2  
SNCAIP SNCAIP  
FIS1 FIS1  
MUS81 MUS81  
FAF2 NOP58  
ATF2 ATF2  
TOP1 TOP1  
RRN3 RRN3  
CNOT6 CCR4  
ATG3 ATG3  
ATG7 ATG7  
ANAPC2 APC2  
SMC1B SCD5  
TLN2 SLA2  
MRPL17 MRPL17  
VPS41 VPS41  
SPC25 SPC25  
TMEM214 RPL27A  
NDUFAF3 DPH6  
SMC4 SMC4  
SMC2 SMC2  
SHMT1 OMA1  
SSSCA1 COX15  
ATG5 ATG5  
ATG10 ATG10  
CYB5R3 GPT2  
RPL23A ALG6  
SPAG16 ALG12  
EHD3 EHD3  
EME1 NHP2  
CAP2 CAP2  
DBF4B ORC3  
DSN1 DSN1  
APC2 CWH43  
GAD1 GAD1  
CAPZA3 MRPS28  
MAP1LC3B MAP1LC3B  
NMT1 NMT1  
SDC1 SDC1  
ATG16L1 ATG14  
PIM1 PIM1  
MCM7 MCM7  
MCM6 MCM6  
RFC4 RFC4  
MCM8 MCM2  
RAD1 RAD1  
CDC42 MRPS16  
ARF1 COX18  
ARF3 PPA2  
ARL5B ARF3  
DOCK9 OCA2  
EGR1 RTP1  
ELP3 ELP3  
ING2 ING2  
PEX6 PEX6  
RPS27A RPS27A  
MX1 IDI1  
PLP2 PLP2  
SNF8 SNF8  
KLK6 NIT2  
NPR1 NPR1  
CSF1 CSF1  
CDC27 CDC27  
ATRX ATRX  
CDY1 ECI1  
AIF1 AIF1  
PEX5 PEX5  
SOD3 SOD1  
MDH2 MDH2  
NRD1 NRD1  
MCM2 MRPL49  
S100A8 S100A8  
ENO2 ENO2  
FTH1 FTH1  
GPD1 GPD1  
SPP1 SPP1  
PEX2 PEX2  
UBE2B GLO1  
SEC13 SEC13  
PCM1 PCM1  
RPL29 RPL29  
TAF6L MRPL10  
MRPS12 MRPS12  
RPL23 RPL23A  
FKBP6 ECM2  
TARDBP TARDBP  
BSCL2 AVL9  
UBC UBC  
CDC23 CDC23  
PMS1 DPH5  
PMS2 PMS1  
ATG12 ATG12  
RPL36 RPL36A  
CAPZB MRPL24  
PRPF19 TAF5  
ARL15 ORC2  
OLA1 OLA1  
MED4 MED4  
SAP30BP PAM16  
GAS1 GAS1  
PAX8 SHQ1  
RPL30 RPL30  
RPS13 RPS13  
CCT4 CCT4  
PDX1 PDX1  
RFC1 RFC1  
HSF4 NUS1  
MSH2 MSH2  
HSF1 HSF1  
ECM1 ECM1  
CYC1 CYC1  
UQCRC1 ART5  
ADH5 ADH5  
CBR1 CBR1  
GOT1 GOT1  
IDH1 SYS1  
MDH1 MDH1  
RPL35A RPL35A  
RPL7A RPL7A  
TPI1 TPI1  
GBP2 GBP2  
DDX11 CHL1  
CA12 MRPL23  
B4GALT3 VPS54  
SLC27A6 FAT1  
SIM1 SIM1  
RPL13A RPL13A  
COQ9 COQ9  
PGS1 PGS1  
MKS1 MKS1  
VAC14 VAC14  
ERCC4 SMC5  
PRC1 PRC1  
S100A9 S100A9  
TAF3 TAF3  
TDP1 TDP1  
PHB2 PHB2  
MEIG1 MTG1  
FAT1 MRPL22  
NMT2 COQ4  
CDC73 CDC73  
NAB2 NAB2  
MYH2 SCO1  
TPP1 TPP1  
CDC26 CDC26  
POLI COA6  
GLG1 FIG4  
SNX3 SNX3  
CNTN2 CDC123  
RPS3 RPS3  
TAL1 RPS15  
RRP8 RRP8  
CAP1 CAP1  
NRG1 NRG1  
XBP1 XBP1  
CCT2 CCT2  
CCT8 CCT8  
LRG1 MRPL35  
FPR1 MRPL32  
DPH1 DPH1  
LSP1 LSP1  
PGK1 PGK1  
GYG2 MRPL36  
DLK1 EMC4  
ARFIP1 ADH4  
GPR1 GPR1  
CYCS ATG13  
GPD2 GPD2  
CBS MRPL11  
FOXK2 SMC6  
IREB2 ACO1  
HADHB POT1  
PRUNE MSL1  
MAS1 MAS1  
CPS1 CPS1  
ODC1 ODC1  
NUP85 NUP85  
PGM1 PGM1  
FAR1 FAR1  
IDH2 IDH2  
RPL28 RPL28  
ALG13 ALG13  
ARG2 ARG2  
CCL1 CCL1  
PRM1 PRM1  
TCP1 TCP1  
GPX1 GPX1  
MID1 MID1  
IDH3G IDH1  
NPR2 NPR2  
PPP2R3B RPL39  
PHKA1 SYF2  
RP2 ALG3  
PDE4B HAS1  
DAD1 DAD1  
BST1 BST1  
RIF1 RIF1  
NPC2 NPC2  
TALDO1 TAL1  
SEC62 SEC62  
ARHGAP19 FMO1  
RAD51C RRS1  
DPM1 DPM1  
GRHPR MTO1  
YKT6 YKT6  
SPAG6 MRI1  
EHD1 MRPS17  
CAPZA2 SLX4  
NSL1 NSL1  
BRCC3 NUP188  
RHOU CDC42  
SRP54 SRP54  
RPS2 RPS2  
ALG2 ALG2  
PIGU ALG5  
NTN3 PSD2  
PDYN IBA57  
UBR1 UBR1  
MRPL44 MRPL44  
SEC16B COX19  
MRPL20 MRPL20  
USE1 USE1  
SLC27A5 CDC6  
ENO3 EMC6  
COX5B COX5B  
DLC1 TMC1  
ADI1 ADI1  
ST3GAL2 COQ2  
C16orf45 COX11  
SOD2 SOD2  
DPF1 RPS12  
COQ6 COQ6  
MTF2 MTF2  
RER1 RER1  
EML4 EPT1  
MRPS9 MRPS9  
HIST1H2AC HIST1H2AC  
MRPL28 MRPL28  
DSC2 DSC2  
NUF2 NUF2  
MRPL9 MRPL9  
MRPL38 MRPL38  
MRPL4 MRPL4  
ANO8 COQ5  
ERCC1 PRM3  
COX5A COX5A  
LEO1 LEO1  
RPL3 RPL3  
RPS20 RPS20  
ANAPC1 REC8  
POLK MEI4  
FPR2 FPR2  
FH PGM2  
AMPD1 AMD1  
BCKDK COG7  
RPL38 RPL38  
MRC1 MRC1  
