# Supplementary material for: NAIGO: An Improved Method to Align PPI Networks Based on Gene Ontology and Graphlets
Source: Front Bioeng Biotechnol. 2020 Jun 19;8:547. doi: 10.3389/fbioe.2020.00547 (PMC7318716; doi:10.3389/fbioe.2020.00547)
Supplement: Supplementary file 3 [file Data_Sheet_2.zip › Dataset S2/aligned subnets/alignment result1119.txt]

TAF1 RPL30  
RPL18A RPL18A  
HSPA8 RPS13  
TAF11 TAF11  
TAF4 TAF4  
TAF6 TAF6  
CCNH CCL1  
TAF5 TAF5  
YWHAB RPL3  
TAF9B RSF1  
TAF9 TAF9  
TAF2 TAF2  
TAF10 TAF10  
TAF12 TAF12  
TAF1L TAF1  
TAF13 TAF13  
SNF8 SNF8  
RAD50 RAD50  
NUP133 NUP133  
RAE1 IST1  
CHD1 CHD1  
VPS28 VPS28  
CUL1 CUL1  
FBXL2 RPS27A  
XRCC4 UBP1  
RPL5 RPL5  
RPL23A RPL23A  
BUB1 BUB1  
NUP107 VTA1  
ATG16L1 ATG7  
ARF1 ARF1  
PPIB RPL35A  
HNRNPA1 NUP188  
PSMD4 RPS20  
RPS14 VAC14  
UBC UBC  
RPL36 RPL36A  
CD93 RPL10  
SKP1 SKP1  
RPL9 RPS2  
TAF3 TAF3  
NMT1 NMT1  
NMT2 RPL37A  
COPB1 RPL13A  
RHOA RPS5  
NUP85 NUP85  
RPL7A RPL7A  
RPL29 RPL29  
RPL23 RPL27A  
ATG5 ATG5  
TOP1 TOP1  
RPS3 RPS3  
