# Supplementary material for: NAIGO: An Improved Method to Align PPI Networks Based on Gene Ontology and Graphlets
Source: Front Bioeng Biotechnol. 2020 Jun 19;8:547. doi: 10.3389/fbioe.2020.00547 (PMC7318716; doi:10.3389/fbioe.2020.00547)
Supplement: Supplementary file 3 [file Data_Sheet_2.zip › Dataset S2/aligned subnets/alignment result1120.txt]

PAK1 PAK1  
RPL10 RPL10  
PTK2 PTK2  
RPL18A RPL18A  
PEX10 PEX10  
PEX19 PEX19  
MED1 MED1  
AIP RPS5  
IRS2 ATG5  
RAC1 GUK1  
USO1 USO1  
FAF1 FAF1  
CDH1 CDH1  
PKP2 PKP2  
SNX2 COG8  
SNX4 SNX4  
RHOQ RTN2  
CANX RRS1  
LRP1 LRP1  
UBR5 TOM1  
GAD2 COX5A  
SYT1 SYT1  
GULP1 GAR1  
PAFAH1B1 MPC2  
IQGAP1 IQGAP1  
UPF2 PAM16  
UBQLN2 RPS12  
TPT1 CLN3  
TRAF2 NUP188  
CASP8 CASP8  
RAC2 RIC1  
NPR3 NPR3  
NPPB COX10  
ACE2 ACE2  
PER1 PER1  
ARL3 ARL3  
CDC7 CDC7  
RPL5 RPL5  
PEX12 PEX12  
PEX13 PEX13  
PEX14 PEX14  
PEX3 PEX3  
PEX16 USE1  
PEX7 PEX7  
CDC37 CDC37  
SRP14 SRP14  
CXCL9 SCO1  
AP2A1 RPL7A  
SCN4A VPS54  
NUP133 NUP133  
VPS35 VPS35  
VPS28 VPS28  
PEX1 PEX1  
NDE1 NDE1  
NOL3 AIF1  
RPL6 RPL30  
RPL23A RPL23A  
CDC42SE1 OCA2  
CDC42SE2 MRS2  
SRP68 SRP68  
SOD1 ACO1  
SEC63 SEC63  
UBE2D3 UBE2D3  
CCS SOD1  
SNCA SNCA  
ARL1 ARL1  
NMD3 NMD3  
RAB33B COX5B  
POLR3A MTM1  
UBE2J2 RGP1  
BET1 BET1  
DKK1 RPL35A  
STX16 COG6  
VPS45 VPS45  
VTI1A COA6  
FIS1 RPN2  
FAF2 RPS13  
ATG3 ATG3  
ATG7 ATG7  
CDC40 CDC40  
TAF7 TAF7  
VPS29 VPS29  
VPS41 VPS41  
DPH3 NUS1  
ATF2 ATF2  
COG3 COG3  
COG4 COG4  
EHD3 EHD3  
VPS16 VPS16  
EIF2AK1 PPT1  
GAD1 GAD1  
PARP1 ATG13  
CDC42 RPS20  
ARF1 MON2  
ARL4D ARF1  
ARFRP1 COX15  
PEX6 PEX6  
RPS27A RPS27A  
PHB2 PHB2  
SNF8 SNF8  
NPR1 NPR1  
MLC1 MLC1  
PEX5 EPT1  
TOM1 NOP58  
SEC13 SEC13  
UBC UBC  
VTA1 VTA1  
RPL36 RPL27A  
VPS25 VPS25  
GAS1 GAS1  
SNCAIP SNCAIP  
VPS36 VPS36  
COG5 COG5  
RNPS1 ZPR1  
GLE1 GLE1  
GNAO1 ATG14  
PPBP SCO2  
VPS53 VPS53  
VPS26B VPS51  
NMT1 NMT1  
SDC1 SDC1  
HUWE1 RPL3  
SNX3 SNX3  
RPS3 RPS3  
CAP1 CAP1  
NRG1 NRG1  
ZP4 RPL36A  
PLEKHA8 RPL37A  
ARG1 ARG1  
PEX5L PEX5  
NUP85 NUP85  
PEX2 PEX2  
RPL28 RPL28  
RPN1 RPN1  
RPS15 RPS15  
PLP2 PLP2  
RP2 ARV1  
RPL29 RPL29  
RPL13 DNAJC19  
RPL23 SYS1  
SRP72 SRP72  
SEC62 SEC62  
KCNS3 MPC1  
COG1 COG1  
COG2 COG2  
COG7 COG7  
YKT6 YKT6  
RHOU CDC42  
SRP54 SRP54  
EXPH5 COX11  
COX17 COX17  
RPS2 RPS2  
RER1 RER1  
VPS52 VPS52  
NEO1 NEO1  
GATA3 BUD13  
FTH1 FTH1  
PLIN2 RPL13A  
