# Supplementary material for: NAIGO: An Improved Method to Align PPI Networks Based on Gene Ontology and Graphlets
Source: Front Bioeng Biotechnol. 2020 Jun 19;8:547. doi: 10.3389/fbioe.2020.00547 (PMC7318716; doi:10.3389/fbioe.2020.00547)
Supplement: Supplementary file 3 [file Data_Sheet_2.zip › Dataset S2/aligned subnets/alignment result1121.txt]

PAK1 PAK1  
PTK2 PTK2  
SHC1 SHC1  
SPI1 SPI1  
TPM1 TPM1  
FZR1 CDH1  
MED1 MED1  
GAB1 GAB1  
PKP2 PKP2  
TP53 SCO2  
WRN WRN  
RPA1 SPO11  
MSH3 MSH3  
MSH6 MSH6  
LRP1 LRP1  
MAP2 MOB2  
OGG1 OGG1  
SYT1 SYT1  
FRS2 FRS2  
MMP15 RRS1  
LSM1 LSM1  
CTR9 CTR9  
CHM GDI1  
MAN1A2 MNS1  
ROM1 ROM1  
MSH4 MSH4  
ELF1 ELF1  
ARG1 ARG1  
TAL1 TAL1  
CCR4 CCR4  
HTT HTT  
TAF4 TAF4  
FBXO5 REC8  
DDR2 DDR2  
NRG2 NRG2  
SEMA3F RPL38  
NRP1 NRP1  
HAP1 HAP1  
PKP1 PKP1  
DNM1L DNM1  
PLP1 PLP1  
RAC2 ATG5  
SMC3 SMC3  
NPR3 NPR3  
NPPB MSI1  
ARL3 MDM1  
SAP30 SAP30  
RTN1 RTN1  
CDC7 CDC7  
YAP1 YAP1  
PPP5C PPT1  
EXO1 EXO1  
INHBC FIG4  
MLH1 MLH1  
ATF1 ATF1  
CCNB1 CCNB1  
SSH1 SSH1  
SMC1A SYF2  
NDE1 NDE1  
NEO1 NEO1  
RERE RPL29  
CDC42SE2 OCA2  
RCC2 ACO1  
SOD1 SOD1  
SNCA SNCA  
CDC20 CDC20  
PSMD5 PSMD5  
RCN1 RCN1  
FIS1 FIS1  
ATF2 ATF2  
TOP1 TOP1  
ERC1 ERC1  
RRN3 RRN3  
VCL PEX7  
EHD3 EHD3  
BRCA1 BRCA1  
CAP2 CAP2  
ATG3 ATG3  
TAF8 TAF8  
PIM1 PIM1  
DMC1 DMC1  
RAD1 RAD1  
GDI1 SEC63  
ARF1 ARF1  
ARFRP1 ARL3  
EGR1 IST1  
ELP3 ELP3  
ING2 ING2  
CDC42 MED7  
PHB2 PHB2  
NPR1 NPR1  
CSF1 CSF1  
HMOX1 HMOX1  
SPP1 SPP1  
PEX2 PEX2  
VPS72 VPS72  
UBC UBC  
MDFI CLP1  
RAI1 RAI1  
PMS2 RMI1  
GAS1 GAS1  
NUPR1 SMC6  
MSH2 MSH2  
HSF1 GLO1  
ECM1 ECM1  
IDH1 IDH1  
TPI1 TPI1  
SIM1 SIM1  
WWC1 ODC1  
MKS1 MKS1  
RAPGEF2 BDH2  
NMT1 NMT1  
CDC73 CDC73  
NUP133 NUP133  
MTPN HKR1  
NAB2 NAB2  
CTNNA2 TMC1  
TPP1 TPP1  
ANAPC2 APC2  
RHOC SPP2  
BEX1 SMC5  
SLC39A1 VPS52  
CRYBA1 ALG5  
CAP1 CAP1  
NRG1 NRG1  
XBP1 XBP1  
POLR1B NET1  
LRG1 MID1  
ITGA11 PAF1  
DLK1 CBR1  
HSBP1 CHL1  
SDC1 SDC1  
GPD2 GPD2  
TOR1A MEI4  
RNH1 RNH1  
MAS1 MAS1  
CPS1 CPS1  
PSMB8 SNX3  
RPS15 RPS15  
GPX1 GPX1  
NPR2 NPR2  
MED12 PRM3  
PGK1 PGK1  
RP2 PEX13  
DAD1 DAD1  
PCM1 PCM1  
BST1 BST1  
RIF1 RIF1  
UBP1 UBP1  
ATG7 ATG7  
UTF1 NUS1  
RHOU CDC42  
POR HMX1  
NTN3 PSD2  
CTNNBL1 RTF1  
COX17 COX17  
GLG1 GLG1  
HSF4 HSF1  
DLC1 LRG1  
SOD2 SOD2  
RPN2 RPN2  
DSG2 MTM1  
LEO1 LEO1  
