# Supplementary material for: NAIGO: An Improved Method to Align PPI Networks Based on Gene Ontology and Graphlets
Source: Front Bioeng Biotechnol. 2020 Jun 19;8:547. doi: 10.3389/fbioe.2020.00547 (PMC7318716; doi:10.3389/fbioe.2020.00547)
Supplement: Supplementary file 3 [file Data_Sheet_2.zip › Dataset S2/aligned subnets/alignment result1122.txt]

CUL3 CUL3  
MCM10 MCM10  
BUB1 BUB1  
CDC6 ORC1  
CDC34 CDC34  
SKP2 SKP2  
CUL1 CUL1  
YWHAG CDC6  
SFI1 SFI1  
MCM5 MCM5  
CDC7 CDC7  
CDC16 CDC16  
CDC20 CDC20  
NDE1 NDE1  
MCM3 MCM3  
MCM4 MCM4  
MYB ORC5  
BUB3 BUB3  
DBF4 DBF4  
CSNK2A1 CSNK2A1  
PAFAH1B1 ORC2  
DBF4B ORC3  
PIM1 PIM1  
PSMA3 AIF1  
ERCC2 INO80  
MCM7 MCM7  
MCM6 MCM6  
BUB1B ORC6  
MCM8 CDC45  
CDC27 CDC27  
PSMD4 ORC4  
PCM1 PCM1  
NEDD1 SMC5  
SKP1 SKP1  
CDC26 CDC26  
RPS27A RPS27A  
PPP2R3B FHL1  
MCM2 MCM2  
UBC UBC  
PHB2 PHB2  
CDC23 CDC23  
ANAPC1 CDC73  
