# Supplementary material for: NAIGO: An Improved Method to Align PPI Networks Based on Gene Ontology and Graphlets
Source: Front Bioeng Biotechnol. 2020 Jun 19;8:547. doi: 10.3389/fbioe.2020.00547 (PMC7318716; doi:10.3389/fbioe.2020.00547)
Supplement: Supplementary file 3 [file Data_Sheet_2.zip › Dataset S2/aligned subnets/alignment result1126.txt]

RFC2 RFC2  
PCNA CDC45  
SMC3 SMC3  
RFC5 RFC3  
RFC3 RFC5  
RFC1 RFC1  
RFC4 RFC4  
