# Supplementary material for: NAIGO: An Improved Method to Align PPI Networks Based on Gene Ontology and Graphlets
Source: Front Bioeng Biotechnol. 2020 Jun 19;8:547. doi: 10.3389/fbioe.2020.00547 (PMC7318716; doi:10.3389/fbioe.2020.00547)
Supplement: Supplementary file 3 [file Data_Sheet_2.zip › Dataset S2/aligned subnets/alignment result1128.txt]

MAPK8 ARV1  
CDH1 CDH1  
PKP2 PKP2  
USO1 USO1  
RAB8B CLN3  
PEX3 PEX3  
SRP14 SRP14  
NUP133 NUP133  
TMED2 RPL13A  
SRP68 SRP68  
SEC63 SEC63  
BET1 BET1  
VPS16 VPS16  
RPN1 RPN1  
VPS41 VPS41  
VPS33A VPS8  
ATG3 ATG3  
CCNB1 CCNB1  
ARF1 ARF1  
EHD3 EHD3  
SRP19 RPL28  
SEC13 SEC13  
PEX5 PEX5  
RPL36 RPL27A  
ATF2 ATF2  
NMT1 NMT1  
NDRG1 RPL35A  
TMED10 RPL37A  
UBQLN4 RPS15  
ADAM2 RPS12  
EMD RPS13  
TOR1AIP1 RPL30  
LYPLA1 RPL5  
APPL1 RPS5  
RAB8A RPL7A  
NUP85 NUP85  
KCNE1 GET4  
RPL10 RPL10  
ANK1 SYS1  
PEX19 PEX19  
RPL29 RPL29  
SRP72 SRP72  
SEC62 SEC62  
WASL RPL23A  
YKT6 YKT6  
ATG7 ATG7  
SRP54 SRP54  
RPL18A RPL18A  
RPS2 RPS2  
RER1 RER1  
RPS3 RPS3  
RPN2 RPN2  
RPL24 NUP188  
RPL3 RPL3  
RPS20 RPS20  
SOD1 SOD1  
