# Supplementary material for: NAIGO: An Improved Method to Align PPI Networks Based on Gene Ontology and Graphlets
Source: Front Bioeng Biotechnol. 2020 Jun 19;8:547. doi: 10.3389/fbioe.2020.00547 (PMC7318716; doi:10.3389/fbioe.2020.00547)
Supplement: Supplementary file 3 [file Data_Sheet_2.zip › Dataset S2/aligned subnets/alignment result1131.txt]

PCNA ORC4  
CUL3 CUL3  
MCM10 MCM10  
CDC6 ORC1  
RPA4 ORC5  
CDKN2A CDC73  
CDC34 CDC34  
SKP2 SKP2  
E2F6 CDC6  
CUL1 CUL1  
MCM5 MCM5  
CDC7 CDC7  
CDT1 INO80  
MCM3 MCM3  
MCM4 MCM4  
DBF4 DBF4  
PSMD10 ORC6  
CDK2 ORC2  
PIM1 PIM1  
MCM7 MCM7  
MCM6 MCM6  
MCM8 CDC45  
SKP1 SKP1  
DHFR AIF1  
RPS27A RPS27A  
PPP2R3B FHL1  
CDKN1A ORC3  
MCM2 MCM2  
PHB2 PHB2  
