# Supplementary material for: NAIGO: An Improved Method to Align PPI Networks Based on Gene Ontology and Graphlets
Source: Front Bioeng Biotechnol. 2020 Jun 19;8:547. doi: 10.3389/fbioe.2020.00547 (PMC7318716; doi:10.3389/fbioe.2020.00547)
Supplement: Supplementary file 3 [file Data_Sheet_2.zip › Dataset S2/aligned subnets/alignment result1135.txt]

RPLP2 RPS12  
SSR2 RPS15  
SSR3 RPL5  
SRP14 SRP14  
RPL6 RPL10  
SRP68 SRP68  
SEC63 SEC63  
SEC61B RPL35A  
RPSA RPS13  
SRP19 RPL28  
RPL36 RPL27A  
RPL9 RPS2  
CHMP4B RPS20  
RPLP1 RPL3  
SRPR RPL30  
SSR4 RPS5  
SRP9 RPN1  
RPL29 RPL29  
SRP72 SRP72  
SEC62 SEC62  
TRAM1 RPL7A  
RPS21 RPL23A  
SRP54 SRP54  
RPL18A RPL18A  
RPS3 RPS3  
CHMP4A RPN2  
