# Supplementary material for: NAIGO: An Improved Method to Align PPI Networks Based on Gene Ontology and Graphlets
Source: Front Bioeng Biotechnol. 2020 Jun 19;8:547. doi: 10.3389/fbioe.2020.00547 (PMC7318716; doi:10.3389/fbioe.2020.00547)
Supplement: Supplementary file 3 [file Data_Sheet_2.zip › Dataset S2/aligned subnets/alignment result1136.txt]

PAK1 PAK1  
PTK2 PTK2  
RAC1 AIF1  
GAB1 GAB1  
CASP8 CASP8  
FRS2 FRS2  
NRG2 NRG2  
MID2 MID2  
CDC37 CDC37  
CUL1 CUL1  
FBXO9 RPS27A  
MED1 MED1  
SNCA SNCA  
CUL3 CUL3  
ATG5 ATG5  
CDC42 CDC42  
CSF1 CSF1  
ATG12 ATG12  
IGHM RPL13A  
SKP1 SKP1  
ATF2 ATF2  
CASP10 CASP10  
GBP2 GBP2  
NRG1 NRG1  
MID1 MID1  
UBE2D2 UBE2D2  
UBC UBC  
ATF1 ATF1  
SRPK1 SRPK1  
UBA3 UBA3  
GATA3 MRC1  
