# Supplementary material for: NAIGO: An Improved Method to Align PPI Networks Based on Gene Ontology and Graphlets
Source: Front Bioeng Biotechnol. 2020 Jun 19;8:547. doi: 10.3389/fbioe.2020.00547 (PMC7318716; doi:10.3389/fbioe.2020.00547)
Supplement: Supplementary file 3 [file Data_Sheet_2.zip › Dataset S2/aligned subnets/alignment result1143.txt]

MSH5 MSH5  
MLH3 MLH3  
SMC2 SMC2  
MSH4 MSH4  
FANCD2 REC8  
SMC4 SMC4  
MLH1 MLH1  
TOP2A DMC1  
PPP2R1A SPO11  
