# Supplementary material for: NAIGO: An Improved Method to Align PPI Networks Based on Gene Ontology and Graphlets
Source: Front Bioeng Biotechnol. 2020 Jun 19;8:547. doi: 10.3389/fbioe.2020.00547 (PMC7318716; doi:10.3389/fbioe.2020.00547)
Supplement: Supplementary file 3 [file Data_Sheet_2.zip › Dataset S2/aligned subnets/alignment result1144.txt]

TGFBR1 MSH4  
BMP4 SPO11  
TFAP2C REC8  
ACVR2A DMC1  
SDC1 SDC1  
SOD1 SOD1  
