# Supplementary material for: NAIGO: An Improved Method to Align PPI Networks Based on Gene Ontology and Graphlets
Source: Front Bioeng Biotechnol. 2020 Jun 19;8:547. doi: 10.3389/fbioe.2020.00547 (PMC7318716; doi:10.3389/fbioe.2020.00547)
Supplement: Supplementary file 3 [file Data_Sheet_2.zip › Dataset S2/aligned subnets/alignment result1146.txt]

STAT6 RTF1  
MYOG PAF1  
CDC42 CDC42  
FRS2 FRS2  
GAS1 GAS1  
CDC73 CDC73  
MITF CTR9  
LEO1 LEO1  
