# Supplementary material for: NAIGO: An Improved Method to Align PPI Networks Based on Gene Ontology and Graphlets
Source: Front Bioeng Biotechnol. 2020 Jun 19;8:547. doi: 10.3389/fbioe.2020.00547 (PMC7318716; doi:10.3389/fbioe.2020.00547)
Supplement: Supplementary file 3 [file Data_Sheet_2.zip › Dataset S2/aligned subnets/alignment result1147.txt]

HDAC3 PAM16  
RPL18A RPL18A  
PEX10 PEX10  
TOM1L1 GGA2  
FAF1 FAF1  
CDH1 CDH1  
PKP2 PKP2  
LRP1 LRP1  
UBR5 TOM1  
USO1 USO1  
IQGAP1 IQGAP1  
MED1 MED1  
GGA3 RPL37A  
GGA1 GGA1  
RHOQ CDC42  
RAC2 RPN1  
ARL3 IST1  
CDC37 CDC37  
PMAIP1 RPL32  
JUN RPL27A  
RPL5 RPL5  
XPO4 RPS20  
PEX12 PEX12  
PEX13 PEX13  
PEX14 PEX14  
PEX3 PEX3  
PEX16 USE1  
PEX7 PEX7  
SRP14 SRP14  
NUP133 NUP133  
STX5 ATG13  
VPS35 VPS35  
SNX2 VPS51  
SNX6 COG8  
SNX5 RPS12  
VPS28 VPS28  
PEX1 PEX1  
GGA2 EPT1  
RPL23A SGF29  
SRP68 SRP68  
SEC63 SEC63  
UBE2D3 UBE2D3  
NMD3 NMD3  
POLR3A MTM1  
BET1 BET1  
ITGB1 RPN2  
VPS16 VPS16  
VPS45 VPS45  
NUP107 VTA1  
FAF2 RPS13  
ZFYVE16 MLC1  
ATG3 ATG3  
ATG7 ATG7  
DYNLL2 RPS5  
VPS29 VPS29  
VPS41 VPS41  
ARL6 ARF3  
STEAP3 RPL7A  
COG3 COG3  
COG4 COG4  
HSPA4 NOP58  
EHD3 EHD3  
SNX4 SNX4  
ATP6V1D TCP1  
ATG10 ATG10  
BET1L COG6  
ARF1 ARF1  
ARF3 MON2  
ARL4D SIL1  
ARFRP1 ARL3  
ARRB1 GET4  
PEX6 PEX6  
RHOG SYS1  
RPS27A RPS27A  
SNF8 SNF8  
SRP19 ZPR1  
TOM1 VPS54  
CDC42 RPL3  
SEC13 SEC13  
PEX5 PEX5  
RPL36 RPL36A  
VPS25 VPS25  
VPS36 VPS36  
COG5 COG5  
CDK5 PPT1  
SSTR5 NDC1  
GLE1 GLE1  
RPL9 LSG1  
VPS53 VPS53  
VPS26B VPS8  
NMT1 NMT1  
PHB2 PHB2  
NRG1 NRG1  
PLEKHA8 RPL13A  
FBXW11 GUK1  
PEX5L DNAJC19  
NUP85 NUP85  
PEX2 PEX2  
RPL28 RPL28  
RPL10 RPL10  
PEX19 PEX19  
RPL29 RPL29  
SORL1 NEO1  
RPL23 RPL23A  
SRP72 SRP72  
SEC62 SEC62  
CLTB RPL35A  
COG1 COG1  
COG2 COG2  
COG7 COG7  
YKT6 YKT6  
ATG5 ATG5  
SRP54 SRP54  
SEC23B RPL30  
RPS2 RPS2  
NUPL2 NUP188  
RER1 RER1  
RPS3 RPS3  
SNX3 SNX3  
VPS52 VPS52  
RRBP1 RPS15  
GATA3 SLU7  
RPL38 RPL38  
