# Supplementary material for: NAIGO: An Improved Method to Align PPI Networks Based on Gene Ontology and Graphlets
Source: Front Bioeng Biotechnol. 2020 Jun 19;8:547. doi: 10.3389/fbioe.2020.00547 (PMC7318716; doi:10.3389/fbioe.2020.00547)
Supplement: Supplementary file 3 [file Data_Sheet_2.zip › Dataset S2/aligned subnets/alignment result1151.txt]

PAK1 PAK1  
CASP8 CASP8  
DOCK8 CSF1  
SOD1 SOD1  
CDC42 CDC42  
AIF1 AIF1  
EXO1 EXO1  
MSH6 MSH6  
BST1 BST1  
MLH1 MLH1  
MSH2 MSH2  
