# Supplementary material for: NAIGO: An Improved Method to Align PPI Networks Based on Gene Ontology and Graphlets
Source: Front Bioeng Biotechnol. 2020 Jun 19;8:547. doi: 10.3389/fbioe.2020.00547 (PMC7318716; doi:10.3389/fbioe.2020.00547)
Supplement: Supplementary file 3 [file Data_Sheet_2.zip › Dataset S2/aligned subnets/alignment result1153.txt]

IDH3A IDH2  
IDH3B COQ9  
SUCLG1 ACO1  
OGDH COX15  
MDH2 MDH2  
MDH1 MDH1  
IDH3G IDH1  
DLST COX10  
ATP5J2 COX5A  
ETFB ACO2  
FH COX5B  
