# Supplementary material for: NAIGO: An Improved Method to Align PPI Networks Based on Gene Ontology and Graphlets
Source: Front Bioeng Biotechnol. 2020 Jun 19;8:547. doi: 10.3389/fbioe.2020.00547 (PMC7318716; doi:10.3389/fbioe.2020.00547)
Supplement: Supplementary file 3 [file Data_Sheet_2.zip › Dataset S2/aligned subnets/alignment result1155.txt]

PTK2 PTK2  
SPI1 SPI1  
MED1 MED1  
RAC1 CDC42  
PKP2 PKP2  
LRP1 LRP1  
LTF PAF1  
SYT1 SYT1  
KIDINS220 MOB2  
NRP1 NRP1  
YAP1 YAP1  
SSH1 SSH1  
IL23R RRN3  
NEO1 NEO1  
SOD1 SOD1  
CDC20 CDC20  
LSM1 LSM1  
CSF1 CSF1  
SPP1 SPP1  
CDC73 CDC73  
ARF1 ARF1  
XBP1 NET1  
PCM1 PCM1  
CLIC1 TAF8  
HLA-B CTR9  
NTN3 SNX3  
LEO1 LEO1  
NRG1 NRG1  
