# Supplementary material for: NAIGO: An Improved Method to Align PPI Networks Based on Gene Ontology and Graphlets
Source: Front Bioeng Biotechnol. 2020 Jun 19;8:547. doi: 10.3389/fbioe.2020.00547 (PMC7318716; doi:10.3389/fbioe.2020.00547)
Supplement: Supplementary file 3 [file Data_Sheet_2.zip › Dataset S2/aligned subnets/alignment result1156.txt]

PTK2 PTK2  
MED1 MED1  
LRP1 LRP1  
NRP1 NRP1  
YAP1 YAP1  
SEMA3A LSM1  
CTNNB1 PCM1  
PKP2 PKP2  
GATA3 CTR9  
CDC73 CDC73  
SPP1 SPP1  
ITGB1 PAF1  
LEO1 LEO1  
