# Supplementary material for: NAIGO: An Improved Method to Align PPI Networks Based on Gene Ontology and Graphlets
Source: Front Bioeng Biotechnol. 2020 Jun 19;8:547. doi: 10.3389/fbioe.2020.00547 (PMC7318716; doi:10.3389/fbioe.2020.00547)
Supplement: Supplementary file 3 [file Data_Sheet_2.zip › Dataset S2/aligned subnets/alignment result1157.txt]

NRP1 NRP1  
MED1 MED1  
YAP1 YAP1  
MAP2K6 RRN3  
NEO1 NEO1  
CDC42 CDC42  
SYT1 SYT1  
NTN1 SNX3  
TRIM32 NET1  
CSF1 CSF1  
ARF1 ARF1  
NRG1 NRG1  
