# Supplementary material for: NAIGO: An Improved Method to Align PPI Networks Based on Gene Ontology and Graphlets
Source: Front Bioeng Biotechnol. 2020 Jun 19;8:547. doi: 10.3389/fbioe.2020.00547 (PMC7318716; doi:10.3389/fbioe.2020.00547)
Supplement: Supplementary file 3 [file Data_Sheet_2.zip › Dataset S2/aligned subnets/alignment result1160.txt]

PTK2 PTK2  
NRP1 NRP1  
MED1 MED1  
SSH1 SSH1  
FYN SNX3  
ANAPC2 LSM1  
ARF1 ARF1  
SYT1 SYT1  
CDC20 CDC20  
