# Supplementary material for: NAIGO: An Improved Method to Align PPI Networks Based on Gene Ontology and Graphlets
Source: Front Bioeng Biotechnol. 2020 Jun 19;8:547. doi: 10.3389/fbioe.2020.00547 (PMC7318716; doi:10.3389/fbioe.2020.00547)
Supplement: Supplementary file 3 [file Data_Sheet_2.zip › Dataset S2/aligned subnets/alignment result1163.txt]

TAF1 TAF1  
GGA1 GGA1  
PSMD4 SNF8  
CUL1 CUL1  
PSMA7 XBP1  
CDC20 CDC20  
ANAPC2 APC2  
VPS28 VPS28  
CDC16 CDC16  
RPS27A RPS27A  
CDC27 CDC27  
SKP1 SKP1  
CDC26 CDC26  
BCAP31 NRD1  
UBC UBC  
CDC23 CDC23  
