# Supplementary material for: NAIGO: An Improved Method to Align PPI Networks Based on Gene Ontology and Graphlets
Source: Front Bioeng Biotechnol. 2020 Jun 19;8:547. doi: 10.3389/fbioe.2020.00547 (PMC7318716; doi:10.3389/fbioe.2020.00547)
Supplement: Supplementary file 3 [file Data_Sheet_2.zip › Dataset S2/aligned subnets/alignment result1168.txt]

CDC16 CDC16  
BUB1 BUB1  
PTTG1 PTTG1  
SMC3 SMC3  
CDC20 CDC20  
SMC1A SYF2  
BUB3 BUB3  
RAD17 RAD17  
ATF2 ATF2  
CTNNB1 TAF6  
CDC27 CDC27  
PSMD4 GAS1  
CDC73 CDC73  
CDC26 CDC26  
RAD1 RAD1  
UBC UBC  
MSH2 MSH2  
CDC23 CDC23  
ANAPC1 RRP8  
