# Supplementary material for: NAIGO: An Improved Method to Align PPI Networks Based on Gene Ontology and Graphlets
Source: Front Bioeng Biotechnol. 2020 Jun 19;8:547. doi: 10.3389/fbioe.2020.00547 (PMC7318716; doi:10.3389/fbioe.2020.00547)
Supplement: Supplementary file 3 [file Data_Sheet_2.zip › Dataset S2/aligned subnets/alignment result1169.txt]

CUL3 CUL3  
MED1 MED1  
CDC6 ORC1  
CDC7 CDC7  
GATA6 CDC45  
PIM1 PIM1  
UBC UBC  
SFPQ INO80  
TAL1 TAL1  
RPS27A CDC6  
PHB2 PHB2  
