# Supplementary material for: NAIGO: An Improved Method to Align PPI Networks Based on Gene Ontology and Graphlets
Source: Front Bioeng Biotechnol. 2020 Jun 19;8:547. doi: 10.3389/fbioe.2020.00547 (PMC7318716; doi:10.3389/fbioe.2020.00547)
Supplement: Supplementary file 3 [file Data_Sheet_2.zip › Dataset S2/aligned subnets/alignment result1173.txt]

BUB1 BUB1  
CDC16 CDC16  
CDC20 CDC20  
BUB3 BUB3  
CDC27 CDC27  
CDC26 CDC26  
CDC23 CDC23  
