# Supplementary material for: NAIGO: An Improved Method to Align PPI Networks Based on Gene Ontology and Graphlets
Source: Front Bioeng Biotechnol. 2020 Jun 19;8:547. doi: 10.3389/fbioe.2020.00547 (PMC7318716; doi:10.3389/fbioe.2020.00547)
Supplement: Supplementary file 3 [file Data_Sheet_2.zip › Dataset S2/aligned subnets/alignment result1175.txt]

PTK2 PTK2  
GAB1 GAB1  
FRS2 FRS2  
NRG2 NRG2  
SNCA SNCA  
NRG1 NRG1  
FPR1 FPR1  
UBC UBC  
CSF1 CSF1  
SAA1 SOD1  
