# Supplementary material for: NAIGO: An Improved Method to Align PPI Networks Based on Gene Ontology and Graphlets
Source: Front Bioeng Biotechnol. 2020 Jun 19;8:547. doi: 10.3389/fbioe.2020.00547 (PMC7318716; doi:10.3389/fbioe.2020.00547)
Supplement: Supplementary file 4 [file Data_Sheet_3.zip]

Archive with 13 entries (8 files):
- NAIGO-SW/
- NAIGO-SW/README - NAIGO.txt
- NAIGO-SW/examples/
- NAIGO-SW/examples/network_alignment/
- NAIGO-SW/examples/network_alignment/Data/
- NAIGO-SW/examples/network_alignment/Data/PPI network1.txt
- NAIGO-SW/examples/network_alignment/Data/PPI network2.txt
- NAIGO-SW/examples/network_alignment/Data/mart_export.txt
- NAIGO-SW/examples/network_alignment/NAIGO_code/
- NAIGO-SW/examples/network_alignment/NAIGO_code/NAIGO.R
- NAIGO-SW/examples/network_alignment/cs.exe
- NAIGO-SW/examples/network_alignment/undigraph.jar
- NAIGO-SW/examples/network_alignment/wcs.exe
