# Supplementary material for: NAIGO: An Improved Method to Align PPI Networks Based on Gene Ontology and Graphlets
Source: Front Bioeng Biotechnol. 2020 Jun 19;8:547. doi: 10.3389/fbioe.2020.00547 (PMC7318716; doi:10.3389/fbioe.2020.00547)
Supplement: Supplementary file 4 [file Data_Sheet_3.zip › NAIGO-SW/examples/network_alignment/Data/mart_export.txt]

MT-CO1	COX1
MT-CO2	COX2
MT-ATP6	ATP6
MT-CO3	COX3
MT-CYB	BI3
MT-CYB	COB
MT-CYB	BI4
NEK2	KIN3
PAQR3	IZH2
PAQR3	IZH1
PECR	SPS19
SLC38A2	AVT2
POLR2I	RPB9
LONP1	PIM1
TUBB2B	TUB2
CIAPIN1	DRE2
CARM1	HMT1
TBCB	ALF1
ZFP36L2	CTH1
ZFP36L2	TIS11
CDC42BPB	CBK1
ZDHHC17	AKR1
ZDHHC17	AKR2
RRAGB	GTR1
CNOT6L	CCR4
GRINA	BXI1
GOLT1A	GOT1
MOGAT1	DGA1
PPOX	HEM14
SRGAP2C	RGA1
SRGAP2C	RGA2
FOXK1	FKH2
FOXK1	FKH1
FOXK1	FHL1
BUD31	BUD31
TUBB1	TUB2
EIF1	SUI1
PGM2	PRM15
SPCS3	SPC3
FCF1	FCF1
ATP6V1B1	VMA2
HIST1H2BK	HTB1
QPRT	BNA6
NACA2	EGD2
RDH5	LYS2
SDAD1	SDA1
SRGAP2B	RGA1
SRGAP2B	RGA2
TARSL2	THS1
ALG1L2	ALG1
RAP2B	RSR1
TBC1D10A	MSB3
TBC1D10A	MSB4
GRAMD1B	YSP2
UQCRC1	MAS1
ZNF598	HEL2
ATP8B3	DNF2
PGAP3	PER1
ATP8B4	DNF2
TMEM167A	KSH1
DHX34	PRP22
BTF3	EGD1
BTF3	BTT1
ZNRD1	RPA12
AQP5	AQY1
AQP5	AQY2
PAPOLG	PAP1
NSUN2	NCL1
UBA1	UBA1
MAF1	MAF1
RAB31	YPT53
RAB31	VPS21
DHRS4	SPS19
KIF25	KAR3
TNPO3	MTR10
GOLPH3	VPS74
CSE1L	CSE1
WSB2	CIA1
DHX38	PRP22
TAMM41	TAM41
AAMP	RSA4
POLR1C	RPC40
FDX1	YAH1
HIST1H2BE	HTB1
HERC4	HUL4
UBE2V2	MMS2
TBC1D3	MSB3
TBC1D3	MSB4
PPP2R5B	RTS1
VPS4A	VPS4
DDX41	PRP28
HIST1H4C	HHF1
HIST1H4C	HHF2
RASEF	SEC4
NEK7	KIN3
ARPC1A	ARC40
ABCB8	MDL2
ABCB8	MDL1
WDFY4	BPH1
RNF113A	CWC24
HIPK2	YAK1
SNRPB	SMB1
AL365273.1	YND1
SLC25A40	MTM1
CCT8	CCT8
AL513412.1	GIS1
AL513412.1	RPH1
FMO1	FMO1
AL135787.1	ZTA1
AL109923.1	RSP5
AL022067.1	ATG5
NDOR1	TAH18
ATM	TEL1
FKBP1A	FPR1
CLN3	YHC3
RAB11A	YPT31
RAB11A	YPT32
CDRT1	MET30
AC138645.1	ARF2
AC138645.2	ARF2
STRADB	STE20
CLINT1	ENT3
INPP5K	INP53
INPP5K	INP51
INPP5K	INP52
SMURF2	RSP5
AL161905.1	SPT3
RAD54B	RDH54
AC096949.1	GDB1
PKN2	PKC1
PSMA4	PRE9
SLC9A2	NHX1
ALDH1B1	ALD4
CHEK1	CHK1
IDH3A	IDH2
PPIL1	CPR2
PPIL1	CPR5
WTH3DI	YPT6
MYLK	MEK1
AC113404.1	RSR1
PPCDC	CAB3
PPCDC	SIS2
PPCDC	VHS3
NAF1	NAF1
ERN1	IRE1
STK35	CAK1
YIF1B	YIF1
ACTG2	ACT1
SEC24C	SFB2
SEC24C	SEC24
DGAT1	ARE2
DGAT1	ARE1
RPS10-NUDT3	RPS10A
RBMS1	PAB1
ING2	PHO23
TCP11X2	SOK1
USP45	UBP5
USP45	DOA4
OVGP1	CTS2
NAP1L2	NAP1
CHD7	CHD1
USP47	UBP15
MMS19	MET18
RER1	RER1
PIAS3	NFI1
PIAS3	SIZ1
ARHGAP36	LRG1
HEATR5B	LAA1
FAIM2	BXI1
HIST1H2AL	HTA2
ASB7	NAS6
PNPO	PDX3
WDFY2	VPS27
SLC25A15	ORT1
SETBP1	SET2
IST1	IST1
RPS10	RPS10A
GRWD1	RRB1
ANGEL1	CCR4
TPT1	TMA19
RASGEF1B	CDC25
ZDHHC6	PFA3
SHQ1	SHQ1
RPS26	RPS26A
AGAP1	AGE2
HIST1H2AK	HTA2
ACSBG1	FAA2
TBC1D9B	MDR1
CDYL2	ECI1
CDYL2	DCI1
THOC2	THO2
EXOSC8	RRP45
SLC35B4	YEA4
METTL2B	ABP140
H6PD	ZWF1
HMGB2	NHP6B
HMGB2	NHP6A
STX16	TLG2
PCBP4	PBP2
GYS2	GSY2
RP11-894J14.5	RFT1
HIST1H3J	HHT1
HIST1H3J	HHT2
HMGB3	NHP6B
HMGB3	NHP6A
ARHGAP28	LRG1
CNOT2	CDC36
BAZ2A	GCN5
URM1	URM1
FIG4	FIG4
HIST1H3I	HHT1
HIST1H3I	HHT2
FZR1	CDH1
HIST1H4L	HHF1
HIST1H4L	HHF2
COQ3	COQ3
DPAGT1	ALG7
ARL14	ARF1
MYH8	MYO1
OXSR1	STE20
SLC25A37	MRS3
SLC25A37	MRS4
ECH1	ECI1
ECH1	DCI1
AP1M1	APM1
ZCCHC7	AIR2
ZCCHC7	AIR1
MYO9B	MYO2
ATP6V0A2	STV1
ATP6V0A2	VPH1
HMGB4	NHP6B
HMGB4	NHP6A
CHKA	CKI1
CHKA	EKI1
TYW1B	TYW1
SLC35F5	THI74
TUSC3	OST3
TM9SF2	EMP70
TM9SF2	TMN2
RAD18	RAD18
TUBB8	TUB2
SAC3D1	SAC3
CALR	CNE1
PIK3R4	VPS15
HIST1H2BN	HTB1
RPL30	RPL30
RAB25	YPT31
RAB25	YPT32
TFR2	VPS70
SPAG6	SRP1
SLC7A7	MUP1
SLC7A7	MUP3
POC1A	PRP4
PSMB7	PUP1
CAPZA1	CAP1
ERCC8	RAD28
CTBP2	SER33
HIBCH	EHD3
PPP4R3B	PSY2
SOD1	SOD1
ARHGAP27	BEM2
CORO7-PAM16	CRN1
MCCC1	DUR1,2
PTPN12	PTP1
SLC38A4	AVT2
PPIAL4E	CPR3
PPIAL4E	CPR1
TIA1	PUB1
HDAC8	RPD3
ENTPD1	YND1
ECHDC2	ECI1
ECHDC2	DCI1
SLC12A7	VHC1
HMGCR	HMG1
DNAJC21	JJJ1
TBC1D9	MDR1
SMC5	SMC5
MAP3K14	BCK1
MAP3K14	STE11
AKR1A1	GRE3
CORO1B	CRN1
GNAT3	GPA2
FRY	TAO3
DPP9	STE13
DPP9	DAP2
SPG7	YTA12
YEATS2	YAF9
POLR1A	RPA190
IP6K2	KCS1
DHRS7C	LYS2
WDR33	PFS2
MYH9	MYO1
CLCN5	GEF1
NSDHL	ERG26
CRAT	CAT2
CCNT2	SSN8
YTHDF1	PHO92
TBC1D26	MSB3
TBC1D26	MSB4
EIF2AK3	GCN2
GNAI2	GPA2
PANK1	CAB1
GNAI3	GPA2
NME1-NME2	YNK1
IDE	STE23
SF3B2	CUS1
DHFR2	DFR1
CPSF2	YSH1
ZFYVE21	FAB1
SLC35B2	HUT1
MKNK1	RCK2
MKNK1	RCK1
CYP26B1	ERG11
RPS11	RPS11A
RPS11	RPS11B
OMA1	OMA1
MPV17L2	SYM1
UBE4A	UFD2
GSS	GSH2
CLCN2	GEF1
STX2	SSO1
STX2	SSO2
TRMT1	TRM1
CYC1	CYT1
GDA	GUD1
SPHK2	LCB4
SPHK2	LCB5
RPL36AL	RPL42A
RPL36AL	RPL42B
AC004381.6	RNH70
PLK3	CDC5
ALDH9A1	ALD5
ALDH9A1	ALD6
ALDH9A1	ALD2
FBXW2	MET30
XYLB	XKS1
DIRAS1	RSR1
LZTR1	KEL2
LZTR1	KEL1
CTDP1	FCP1
LRRC29	GRR1
HSPA9	ECM10
RAB3A	YPT1
KIF12	KIP3
SEC31B	SEC31
STX19	SSO1
STX19	SSO2
SCLY	NFS1
WDR1	AIP1
DDX6	DHH1
NUDT12	NPY1
NSUN3	NOP2
LIPF	TGL1
NCBP2	CBC2
PHLPP2	CYR1
ASB8	NAS6
RDH12	ENV9
PDSS2	COQ1
VDAC2	POR1
VDAC2	POR2
RP11-474G23.1	CNB1
FIS1	FIS1
HTATIP2	FMP52
ARHGEF2	ROM1
ARHGEF2	ROM2
EDEM2	MNL1
DHX15	PRP22
KRI1	KRI1
ACAA2	ERG10
ASAP3	AGE2
TLN2	SLA2
RDH13	ENV9
SLC30A8	ZRC1
SLC30A8	COT1
TARS2	THS1
AQP2	AQY1
AQP2	AQY2
MYH14	MYO1
NAPA	SEC17
SERINC4	TMS1
MRTO4	MRT4
ATXN10	CTR86
TRAPPC6A	TRS33
STK25	SPS1
NUP62CL	NUP1
GARS	GRS1
GARS	GRS2
STX11	SSO1
STX11	SSO2
EGR3	MIG1
EGR3	MIG2
EGR3	MIG3
STAG2	IRR1
TOP3A	TOP3
GTF2H2	SSL1
MAPK8	HOG1
FAHD2A	FMP41
TCF25	RQC1
POLR2B	RET1
RPA2	RFA2
RPF1	RPF1
SEL1L3	HRD3
DNAL4	DYN2
SERINC1	TMS1
MKNK2	RCK2
MKNK2	RCK1
RBM34	NOP12
TMEM167B	KSH1
TMBIM1	BXI1
INPP5E	INP53
INPP5E	INP51
INPP5E	INP52
ALDH3B2	HFD1
PRPF40B	PRP40
EVI5L	GYP5
EVI5L	GYL1
TIPRL	TIP41
TBCE	PAC2
ACOXL	POX1
BRF1	BRF1
ISCA2	ISA2
ARL4C	ARF1
UBE4B	UFD2
GRAMD1C	YSP2
MARCH6	SSM4
BRD1	NTO1
DBI	ACB1
PAM16	PAM16
CWC27	CPR2
CWC27	CPR5
HIST2H2BE	HTB1
BRIP1	CHL1
MTOR	TOR2
PGLS	SOL1
PGLS	SOL4
PGLS	SOL2
PGLS	SOL3
KLF6	FZF1
ARHGAP12	BEM2
CNNM4	MAM3
CDK20	KIN28
NLK	FUS3
NLK	KSS1
TMEM87B	PTM1
OSBPL1A	OSH2
OSBPL1A	SWH1
PHF2	JHD1
AC243756.1	CPR3
AC243756.1	CPR1
MYO1G	MYO5
MYO1G	MYO3
HIST1H2BM	HTB1
AKR1B15	GRE3
IDI2	IDI1
PRKAR1A	BCY1
XAB2	SYF1
HIST1H4K	HHF1
HIST1H4K	HHF2
TXNDC8	TRX1
TXNDC8	TRX2
PCSK7	KEX2
MYBL1	BAS1
NUP93	NIC96
NAPEPLD	FMP30
CDK8	SSN3
LRBA	BPH1
RCC2	HUL4
PCF11	PCF11
NMT2	NMT1
PLK2	CDC5
NCOR1	SNT1
SLC9A7	NHX1
PKN3	PKC1
RGPD1	YRB1
HMGB1	NHP6B
HMGB1	NHP6A
YPEL2	MOH1
ARHGAP9	BEM2
MRM2	MRM2
MTHFS	FAU1
CPO	ECM14
PSMD9	NAS2
RASAL1	BUD2
HIST1H4G	HHF1
HIST1H4G	HHF2
SEC24B	SFB2
SEC24B	SEC24
PIGB	GPI10
EFTUD2	EFT1
GMPPA	PSA1
LSM2	LSM2
RPL7L1	RPL7B
DHX58	MPH1
WWP2	RSP5
STARD13	LRG1
KPNA1	SRP1
RASA2	BUD2
SH3BP1	RGA1
SH3BP1	RGA2
MARK1	SNF1
SENP5	ULP1
GTPBP4	NOG1
PTPN6	PTP1
ADH1A	SFA1
ISYNA1	INO1
PSMD1	RPN2
HSPA14	SSB1
DIRAS3	RSR1
PRPF31	PRP31
METTL8	ABP140
PMPCB	MAS1
KIF15	KIP1
KIF15	CIN8
CUL5	CDC53
NFX1	FAP1
NAALADL1	VPS70
POR	NCP1
RFK	FMN1
CHD4	CHD1
PDIA2	PDI1
PDIA2	EUG1
RHOA	RHO1
STX3	SSO1
STX3	SSO2
BRD2	BDF1
BRD2	BDF2
MRPS2	MRP4
AGAP9	AGE2
TUBE1	TUB2
PPP6R2	SAP4
PPP6R2	SAP190
PPP6R2	SAP185
PPP6R2	SAP155
TTBK2	HRR25
UFD1L	UFD1
BCAT2	BAT1
BCAT2	BAT2
RPL10A	RPL1A
RPL10A	RPL1B
ATG4D	ATG4
DHRS4L2	SPS19
ARL5B	ARF3
UBE2R2	UBC7
DCTN1	ALF1
USP36	UBP8
USP50	UBP5
USP50	DOA4
MRS2	MFM1
MRS2	MRS2
RCOR1	SNT1
RABGGTB	BET2
ACSL5	FAA2
CSNK1G2	HRR25
SLC44A1	PNS1
HSPA4L	SSE2
PPP2CA	PPH21
PPP2CA	PPH22
RRP1	RRP1
TIMM17B	TIM17
NALCN	CCH1
KIFC1	KAR3
TBC1D10C	MSB3
TBC1D10C	MSB4
RNF19A	ITT1
DNAJB14	HLJ1
NSA2	NSA2
C14orf1	ERG28
MYO1D	MYO5
MYO1D	MYO3
NARFL	NAR1
FNTA	RAM2
DGAT2	DGA1
STK17B	MEK1
CWF19L2	DRN1
CS	CIT1
CPA5	ECM14
HSD11B2	LYS2
PRPF4	PRP4
EPN3	ENT3
PNPLA7	NTE1
PGC	PEP4
SUPT5H	SPT5
SMARCA4	SNF2
SMARCA4	STH1
HAO1	CYB2
DLST	KGD2
RP11-286H14.4	PBS2
SLC44A4	PNS1
SGPP1	LCB3
SGPP1	YSR3
KDM4C	GIS1
KDM4C	RPH1
SUPV3L1	SUV3
MYO9A	MYO2
SERINC5	TMS1
COX6A2	COX13
RASA4B	BUD2
ZFYVE16	FAB1
VAPA	SCS22
VAPA	SCS2
UBQLN4	DSK2
LCMT1	PPM2
RP11-668G10.2	GUT1
TUBA4B	TUB3
KIF3A	KIP1
KIF3A	CIN8
ACTRT1	ACT1
MAPK1	FUS3
MAPK1	KSS1
CWH43	CWH43
PRKCQ	PKC1
GGTLC2	ECM38
MRPL27	MRP7
KIAA1456	TRM9
RIOK3	RIO1
MASTL	FPK1
MASTL	KIN82
DQX1	PRP43
HIST1H4J	HHF1
HIST1H4J	HHF2
SUPT3H	SPT3
HSF4	HSF1
GTF2H2C	SSL1
ACTRT3	ACT1
SH3YL1	YSC84
SH3YL1	LSB3
CDC42BPG	CBK1
LIG3	CDC9
MTFMT	FMT1
BRAP	ETP1
PDP1	PTC5
HIPK4	YAK1
ACSL3	FAA2
ERAP1	APE2
ERAP1	AAP1
TRAPPC4	TRS23
TMED1	EMP24
RPS4Y1	RPS4A
RPS4Y1	RPS4B
ARL13A	ARL3
MAP2K5	PBS2
PUS3	DEG1
SIGMAR1	ERG2
AGXT	AGX1
RP11-566K11.2	TUB2
USP13	UBP14
MYO5C	MYO2
ARHGAP22	RGA1
ARHGAP22	RGA2
ACP1	LTP1
RBMS2	PAB1
BRDT	BDF1
BRDT	BDF2
ULK3	ATG1
AP2M1	APM1
G6PD	ZWF1
GFM2	MEF2
GPD2	GUT2
DPP8	STE13
DPP8	DAP2
RRAS	RAS1
RRAS	RAS2
ECHS1	ECI1
ECHS1	DCI1
DUS1L	DUS1
CYP26A1	ERG11
DAW1	PRP4
TMED10	ERV25
DDX42	DBP2
PGS1	PGS1
TCERG1	PRP40
SPTLC2	LCB2
HYOU1	SSE1
RAD23A	RAD23
ACTB	ACT1
KIF3B	KIP1
KIF3B	CIN8
RP11-717K11.2	LSB6
CCNB3	CLB4
CCNB3	CLB6
CCNB3	CLB5
CCNB3	CLB1
CCNB3	CLB2
CCNB3	CLB3
ETNK2	CKI1
ETNK2	EKI1
UBE2F	UBC12
PTPRR	PTP1
PIK3CB	VPS34
PDCD11	RRP5
USP48	UBP15
GLE1	GLE1
PSMB2	PRE1
RPS12	RPS12
DNAH17	DYN1
ANAPC1	APC1
ULK1	ATG1
OSBPL6	OSH2
OSBPL6	SWH1
TUBB4A	TUB2
CLCN7	GEF1
PTCHD4	NCR1
LVRN	APE2
LVRN	AAP1
TUBGCP6	SPC98
RP11-529K1.3	DBP5
SLC4A5	BOR1
WDR82	SWD2
POLH	REV1
CENPE	KIP2
SIRT5	HST2
RPS15A	RPS22B
RPS15A	RPS22A
CACNA1B	CCH1
ADCK1	MCP2
KIF20B	KIP2
RAB13	SEC4
PPM1D	PTC1
ERN2	IRE1
HSD17B3	IFA38
DCLRE1B	PSO2
LACE1	AFG1
RP11-514P8.7	RPB11
PPP2R2C	CDC55
WDSUB1	TUP1
SRI	PEF1
EXOSC7	RRP45
CHMP5	VPS60
CORO1C	CRN1
HECW1	RSP5
KIF5A	KIP2
SEPT14	CDC3
DIRAS2	RSR1
POLR2C	RPB3
XPR1	SYG1
SHPRH	IRC20
GUF1	GUF1
ATP6V1H	VMA13
ERCC4	RAD1
ANKRD12	HOS4
COASY	CAB4
ATP6V1G1	VMA10
UBE2S	RAD6
USP34	UBP15
VRK1	YCK1
VRK1	YCK2
VRK1	YCK3
DNAJA2	YDJ1
CSNK1A1L	HRR25
TEAD2	TEC1
PLS1	SAC6
VPS13D	VPS13
USP17L1	UBP8
RAB4A	YPT31
RAB4A	YPT32
CAPNS1	PEF1
CH25H	ERG25
ZNF260	AZF1
RCC1	SRM1
MYH15	MYO1
SLC2A1	VPS73
WDR36	UTP21
MGAM2	ROT2
SNRPF	SMX3
WWP1	RSP5
GPD1	GPD2
GPD1	GPD1
ZNF106	MET30
SETD2	SET2
PMM2	SEC53
RTEL1-TNFRSF6B	CHL1
EPN2	ENT3
CDK10	CDC28
USP24	UBP15
ETFDH	CIR2
SACM1L	SAC1
RAD51C	RAD51
TRAPPC6B	TRS33
NET1	ROM1
NET1	ROM2
KIF23	KIP2
GK	GUT1
ROMO1	MGR2
RPS7	RPS7A
TUBB	TUB2
MARK3	SNF1
ARPC2	ARC35
NUAK1	SNF1
DDX31	DBP7
RASGRF2	CDC25
GAA	ROT2
UBA5	UBA4
ABHD1	EEB1
ABHD1	EHT1
ATP6V1F	VMA7
RASAL3	BUD2
ASAP1	AGE2
NOS1	NCP1
PPP3R2	CNB1
RPS27A	RPS31
CPSF3L	YSH1
GANAB	ROT2
CDKL3	KIN28
LARS	CDC60
MYL1	MLC1
SLC11A1	SMF1
SLC11A1	SMF3
SLC11A1	SMF2
RFX6	RFX1
IMP3	IMP3
AKR1C3	GRE3
PIP4K2A	MSS4
PDCL2	PLP2
BAZ1B	GCN5
RDH16	LYS2
NAE1	ULA1
PDC	PLP2
PTGR1	ZTA1
CAMKV	CMK1
CAMKV	CMK2
MAP4K2	KIC1
RBBP5	SWD1
PSKH2	CMK1
PSKH2	CMK2
AGAP3	AGE2
UBXN2A	SHP1
CSNK2A3	CKA2
STAG1	IRR1
CEP350	NIP100
MAT2A	SAM1
HSPE1	HSP10
NBEA	BPH1
HNRNPDL	HRP1
ATP10D	DNF1
TMED4	ERP1
TMED4	ERP6
TMED4	ERP5
PCYT2	ECT1
ALAS2	HEM1
EIF4A2	FAL1
GDI1	GDI1
PDE12	CCR4
RALBP1	RGD1
TRMT13	TRM13
DUSP12	YVH1
PDHX	LAT1
DHX33	PRP22
CAB39L	HYM1
TRPT1	TPT1
EP300	BDF1
EP300	BDF2
RP11-145E5.5	MEU1
NPC1	NCR1
PPP2R5D	RTS1
HHAT	GUP1
HHAT	GUP2
BDP1	BDP1
MAP2K3	PBS2
PRKG2	TPK2
PRKG2	TPK1
TAP2	MDL2
TAP2	MDL1
ISG20L2	REX4
GRPEL1	MGE1
ALDH1A3	ALD4
ETFB	CIR1
TUBGCP4	SPC98
EIF6	TIF6
BARD1	HOS4
RAD54L2	RAD54
ATG7	ATG7
BIN3	RVS161
PPM1K	PTC1
ARL10	ARF2
PIF1	RRM3
PIF1	PIF1
MRI1	MRI1
MYO1B	MYO5
MYO1B	MYO3
COPB2	SEC27
AKR1B10	GRE3
GNAI1	GPA2
SLC20A2	PHO89
HERC1	HUL4
IKBKAP	IKI3
SEC14L1	SEC14
LRRCC1	SDS22
NGLY1	PNG1
NOP2	NOP2
RANBP2	YRB1
UQCRC2	MAS2
JADE2	NTO1
MAPK12	HOG1
PGAP1	BST1
KLHDC2	KEL2
KLHDC2	KEL1
MSI1	HRP1
ARHGAP32	RGD1
EIF4E	CDC33
IGHMBP2	HCS1
TRMT112	TRM112
MAPK6	FUS3
MAPK6	KSS1
PSPH	SER2
EMC4	EMC4
KRAS	RAS1
KRAS	RAS2
ADSL	ADE13
RHOT1	GEM1
PRPSAP2	PRS3
PRPSAP2	PRS4
PRPSAP2	PRS2
ABCB6	ATM1
MTMR6	YMR1
CPB1	ECM14
TBC1D3K	MSB3
TBC1D3K	MSB4
CNOT4	MOT2
NOS3	NCP1
SNX5	VPS5
ATP6V0B	VMA16
MOB2	MOB1
CAMK2D	CMK1
CAMK2D	CMK2
GNAT1	GPA2
PEX13	PEX13
FKBP11	FPR2
TTC12	SGT2
ATP6V0D2	VMA6
UTP11	UTP11
ENTPD8	YND1
SEPT3	CDC10
AKR1B1	GRE3
PIAS2	NFI1
PIAS2	SIZ1
WAS	LAS17
HAGHL	GLO2
HAGHL	GLO4
ARHGAP25	RGA1
ARHGAP25	RGA2
CNIH1	ERV14
CNIH1	ERV15
NEK5	KIN3
TRMT10B	TRM10
CDK11B	CDC28
ARFGAP2	GLO3
EEF2	EFT2
RAB24	YPT53
RAB24	VPS21
HDAC1	RPD3
DNM2	VPS1
DNM2	DNM1
CDRT1	MET30
UBE2E2	UBC4
EIF4E3	CDC33
RABL2B	GSP2
RABL2B	GSP1
LATS1	CBK1
EIF5	TIF5
UBE2E1	UBC4
MYH2	MYO1
FMO3	FMO1
NOS2	NCP1
AURKB	IPL1
POLR3H	RPC25
RNF14	ITT1
MAPK11	HOG1
GAPVD1	VPS9
SLC4A1	BOR1
LRRC47	FRS1
USP3	UBP5
USP3	DOA4
AC007325.2	PUT1
WHSC1L1	SET2
TBP	SPT15
DHRS3	TDA5
PRPS1L1	PRS3
PRPS1L1	PRS4
PRPS1L1	PRS2
RPL7A	RPL8B
RPL7A	RPL8A
MGLL	YJU3
NUBPL	NBP35
FBXL16	GRR1
RPP30	RPP1
PAPOLB	PAP1
UAP1L1	QRI1
GPX1	HYR1
GPX1	GPX1
EXOSC5	RRP46
PSMC4	RPT3
POLR2D	RPB4
H3F3C	HHT1
H3F3C	HHT2
FOXJ2	FKH2
FOXJ2	FKH1
FOXJ2	FHL1
SETMAR	SET2
DCUN1D2	DCN1
DNAJC10	MPD1
TOP1	TOP1
GRPEL2	MGE1
ACTA2	ACT1
RPS24	RPS24B
RPS24	RPS24A
PRELID1	UPS1
RP11-108O10.8	ALG9
TIMM8B	TIM8
SUPT16H	SPT16
ELOVL2	ELO2
ELOVL2	ELO1
ELOVL2	ELO3
CYB5R2	CBR1
CYB5R2	PGA3
ZDHHC15	PFA3
NSUN4	NOP2
CHTF18	CTF18
BBOX1	AIM17
TUBA3E	TUB3
TEN1-CDK3	CDC28
UQCC1	CBP3
FA2H	SCS7
WDR38	PRP4
KPNB1	KAP95
RPS14	RPS14A
RPS14	RPS14B
DNAJC15	MDJ2
ARL13B	ARL3
SLC7A13	MUP1
SLC7A13	MUP3
TBC1D12	GYP5
TBC1D12	GYL1
DUS4L	DUS4
ACTL6A	ARP1
ABCD4	PXA1
ATP11C	DRS2
SMARCB1	SNF5
PEX5L	PEX5
PDSS1	COQ1
CSNK2A2	CKA2
KAT5	ESA1
GLO1	GLO1
TBC1D3L	MSB3
TBC1D3L	MSB4
D2HGDH	DLD3
D2HGDH	DLD2
MYO1C	MYO5
MYO1C	MYO3
CTC-479C5.12	PUP1
ELAVL4	PAB1
PSMB10	PUP1
WDR12	YTM1
MSMO1	ERG25
MRPS5	MRPS5
RPN1	OST1
RPL36	RPL36A
RPL36	RPL36B
PHB2	PHB2
TRAPPC2B	TRS20
UBQLN2	DSK2
MGAM	ROT2
RRAS2	RAS1
RRAS2	RAS2
SQLE	ERG1
ZMIZ1	NFI1
ZMIZ1	SIZ1
UCKL1	URK1
PFDN4	GIM3
PAN3	PAN3
DMXL1	RAV1
SMARCA1	ISW2
NRDC	STE23
SRSF6	NPL3
ZFP36L1	CTH1
ZFP36L1	TIS11
ELOVL6	ELO2
ELOVL6	ELO1
ELOVL6	ELO3
YPEL3	MOH1
AQP1	AQY1
AQP1	AQY2
RHPN2	RIM20
TSR3	TSR3
DPP6	STE13
DPP6	DAP2
RIT1	RSR1
MAP3K8	BCK1
MAP3K8	STE11
CUL1	CDC53
EIF3CL	NIP1
GNB1	STE4
ZFAND1	CUZ1
ZFP36	CTH1
ZFP36	TIS11
YIPF5	YIP1
SF1	MSL5
WDR45	HSV2
AK6	FAP7
YME1L1	YME1
STAM2	HSE1
ARPC1B	ARC40
LIPT1	AIM22
ATP6V1C2	VMA5
TRMT12	TRM12
FKBP1B	FPR1
ALLC	DAL2
SLC4A8	BOR1
GNL1	LSG1
USP17L2	UBP8
ATP2A2	PMR1
TST	TUM1
ABHD5	ECM18
ABHD5	ICT1
KLF17	FZF1
MARCH1	SSM4
CYTH1	SEC7
SYNGAP1	BUD2
ALPI	PHO8
HAT1	HAT1
PTPN7	PTP1
TUBGCP5	SPC98
CLPB	HSP104
CLPB	HSP78
PPM1A	PTC2
PPM1A	PTC3
PSMB5	PRE2
RBM19	MRD1
SAR1A	SAR1
FBXL13	GRR1
ZDHHC9	ERF2
HLCS	BPL1
ATG4A	ATG4
RPS8	RPS8B
RPS8	RPS8A
FARS2	MSF1
HECTD2	HUL4
GATA4	GZF3
GATA4	GAT1
GATA4	DAL80
GATA4	GLN3
ARHGAP33	RGD1
BORCS8-MEF2B	RLM1
DPP4	STE13
DPP4	DAP2
CHAC2	GCG1
UBE2L3	UBC4
SIK1	SNF1
MAGT1	OST3
CH507-9B2.5	PWP2
SMAP1	AGE2
ABCD2	PXA1
ENTPD7	YND1
KIF1A	KIP1
KIF1A	CIN8
PKMYT1	SWE1
KLF4	FZF1
EIF2B4	GCD2
NCBP1	STO1
ATG9A	ATG9
ANKRD11	HOS4
SLC39A14	YKE4
ATP2B1	PMC1
MRPL2	RML2
ADH1B	SFA1
ATXN2	PBP1
MYO15B	MYO2
MIPEP	OCT1
HSDL1	IFA38
RPL26L1	RPL26B
RPL26L1	RPL26A
TUBA1B	TUB3
ACACB	ACC1
SLC12A1	VHC1
TBL1Y	SIF2
MTG2	MTG2
TIAL1	PUB1
PPEF2	PPT1
VAV1	CDC24
AP000350.10	VPS73
PIM2	PSK1
PIM2	PSK2
FBXO8	SEC7
EIF5B	FUN12
CHIT1	CTS2
IPO9	KAP114
NEDD4L	RSP5
RAB20	YPT53
RAB20	VPS21
OPA1	MGM1
VAT1L	ETR1
PRDX2	TSA2
PRDX2	TSA1
HSD17B12	IFA38
RPRD1B	RTT103
CCNT1	SSN8
SLC25A48	CRC1
SLC25A30	DIC1
ATP1A4	PMR1
RECQL	SGS1
FLAD1	FAD1
ATP8A2	DRS2
RAB41	YPT6
USP9Y	UBP15
PUM3	PUF6
SLC15A2	PTR2
HSD17B2	LYS2
RP11-603J24.9	MAP2
TBC1D3F	MSB3
TBC1D3F	MSB4
CDK11A	CDC28
RALA	RAS1
RALA	RAS2
ASF1A	ASF1
UBE2K	UBC1
SELO	FMP40
TOP3B	TOP3
NUP107	NUP84
TRAF7	MET30
VPS28	VPS28
OSBPL2	OSH2
OSBPL2	SWH1
CKS1B	CKS1
SLC2A13	ITR1
SLC2A13	ITR2
KRR1	KRR1
PRKAB1	SIP2
PRKAB1	GAL83
HADHB	POT1
ACAP3	AGE2
ARL8B	ARL1
BUB3	GLE2
HGS	VPS27
RPL37A	RPL43B
RPL37A	RPL43A
MOV10	NAM7
USP51	UBP8
USP39	SAD1
KIF6	KIP2
ATG16L2	UTP13
SLC15A5	PTR2
HORMAD1	HOP1
PAK1	STE20
ARIH2	HEL1
CHMP3	VPS24
SLC7A10	MUP1
SLC7A10	MUP3
ANGEL2	CCR4
GNA12	GPA1
PSMB11	PRE2
GSPT1	SUP35
CCT5	CCT5
PEX7	PEX7
HIST3H2BB	HTB2
KIF14	KIP1
KIF14	CIN8
HIST4H4	HHF1
HIST4H4	HHF2
SRP54	SRP54
ERCC6L2	RAD26
HELQ	SLH1
ELAVL2	PAB1
BAZ2B	GCN5
ENO1	ENO1
CENPA	CSE4
ELOVL3	ELO2
ELOVL3	ELO1
ELOVL3	ELO3
DHX32	PRP43
ARHGAP11A	LRG1
PTPN1	PTP1
SNRPG	SMX2
CCNB2	CLB4
CCNB2	CLB6
CCNB2	CLB5
CCNB2	CLB1
CCNB2	CLB2
CCNB2	CLB3
ERCC6	RAD26
MAPRE1	BIM1
RPS6KA5	YPK1
RPS6KA5	YPK2
RPS6KA5	SCH9
SETD3	RKM4
UBE2B	RAD6
CALM3	CMD1
PIN1	ESS1
UBE2D3	UBC4
RPGR	SRM1
TAOK1	KIC1
COPZ2	RET3
USP14	UBP6
HACD1	PHS1
PNKD	GLO2
PNKD	GLO4
EZH2	SET2
FAM96B	CIA2
RCBTB2	HUL4
RPS15	RPS15
MAP4K5	KIC1
MELK	KIN1
MELK	KIN2
REV1	REV1
CLCNKB	GEF1
EEF1AKMT1	AML1
PDIK1L	CAK1
NKTR	CPR6
CLK4	KNS1
PLEKHH3	MYO5
PLEKHH3	MYO3
TXNDC2	TRX1
TXNDC2	TRX2
CCT8L2	CCT8
GAPDHS	TDH3
ATG4B	ATG4
ALDH6A1	ALD5
ALDH6A1	ALD6
ALDH6A1	ALD2
CDC6	ORC1
CDC6	SIR3
UPF1	NAM7
RICTOR	TSC11
SLC2A4	VPS73
IER3IP1	YOS1
JAZF1	SFP1
TKTL2	TKL1
GPX8	HYR1
GPX8	GPX1
C2orf76	AIM29
GFM1	MEF1
SLC44A2	PNS1
INPP5D	INP53
INPP5D	INP51
INPP5D	INP52
RAB12	YPT1
MYLK4	MEK1
EXOSC1	CSL4
PTPN23	RIM20
BRPF3	NTO1
ITSN2	EDE1
PFDN5	GIM5
KIF24	KIP3
EHD4	EDE1
COPA	COP1
UCHL1	YUH1
CNN3	SCP1
PIGM	GPI14
AARS	ALA1
KCNIP4	FRQ1
SUCLG1	LSC1
ETF1	SUP45
IBA57	IBA57
SLC7A6	MUP1
SLC7A6	MUP3
AQP4	AQY1
AQP4	AQY2
GINS2	PSF2
CTB-54O9.9	DUS3
RPS17	RPS17A
RPL36A-HNRNPH2	RPL42A
RPL36A-HNRNPH2	RPL42B
RP11-463D19.2	UBC4
TSSK2	KIN4
TSSK2	FRK1
PLD2	SPO14
SFXN5	FSF1
NSUN7	RCM1
PMM1	SEC53
KIF3C	KIP1
KIF3C	CIN8
H2BFS	HTB1
CNOT6	CCR4
SSU72	SSU72
TSSK3	KIN4
TSSK3	FRK1
PIGT	GPI16
USP40	UBP15
BUB1B	BUB1
BUB1B	MAD3
ZMPSTE24	STE24
PGAM1	GPM1
SRPK1	SKY1
SLC31A2	CTR2
RP11-468E2.1	EMP70
RP11-468E2.1	TMN2
ACSF3	PCS60
SNRPD3	SMD3
STK10	KIC1
SLC25A13	AGC1
PDK4	PKP1
EIF3B	PRT1
KMT2C	SET1
CNOT8	POP2
NIT1	NIT2
RUVBL2	RVB2
MYO1E	MYO5
MYO1E	MYO3
AMT	GCV1
MRE11A	MRE11
TUFM	TUF1
PI4KA	STT4
ARHGEF18	ROM1
ARHGEF18	ROM2
ABC13-47656900H15.1	PBS2
VDAC3	POR1
VDAC3	POR2
SMC4	SMC4
PTPRJ	PTP1
FAF2	UBX3
SRGAP3	RGA1
SRGAP3	RGA2
HIST1H2AG	HTA2
MAK16	MAK16
KDELR2	ERD2
PEX12	PEX12
CSTF2	RNA15
PFDN6	YKE2
KHDRBS1	MSL5
PDCL3	PLP2
UBE2C	UBC11
CDC20B	CDC20
RPAP1	RBA50
SLC44A3	PNS1
TUBA3C	TUB3
COX10	COX10
PTPN11	PTP1
PITRM1	CYM1
RP11-385D13.1	MET30
ZFYVE9	FAB1
AMFR	HRD1
RAB40C	SEC4
DRAP1	BUR6
AKT3	YPK1
AKT3	YPK2
AKT3	SCH9
CHURC1-FNTB	RAM1
PSMA1	PRE5
DNAJB2	SIS1
SLC38A3	AVT2
SCYL1	CEX1
MYO5B	MYO2
EXOC5	SEC10
FNTB	RAM1
KIF26B	SMY1
SEC22B	SEC22
CHCHD2	MIX17
DNAJC2	ZUO1
ETNPPL	ARG8
CDK1	CDC28
MIOS	SEA4
CAPZA2	CAP1
GGT7	ECM38
IMPDH1	IMD2
RNPEP	LAP2
SAE1	AOS1
CNBP	GIS2
RAB18	YPT1
TBPL1	SPT15
FBXO9	HRT3
MTHFD2L	ADE3
AKR1C1	GRE3
RPL6	RPL6B
ARHGEF3	ROM1
ARHGEF3	ROM2
CCND2	CLB4
CCND2	CLB6
CCND2	CLB5
CCND2	CLB1
CCND2	CLB2
CCND2	CLB3
USP17L23	UBP8
USP17L24	UBP8
UBA6	UBA1
WRN	SGS1
AK2	ADK1
RAP2C	RSR1
SLC25A39	MTM1
IMPA2	INM2
IMPA2	INM1
RPEL1	RPE1
CCND1	CLB4
CCND1	CLB6
CCND1	CLB5
CCND1	CLB1
CCND1	CLB2
CCND1	CLB3
DR1	NCB2
NAPB	SEC17
SMARCA5	ISW2
SPAG16	TAF5
SURF1	SHY1
ACOX2	POX1
SNRNP70	SNP1
NME8	YNK1
CDK3	CDC28
LEPROT	VPS55
TRIT1	MOD5
METTL11B	TAE1
PCYT1B	PCT1
GRTP1	MSB3
GRTP1	MSB4
CREBBP	BDF1
CREBBP	BDF2
SEC23A	SEC23
RHOBTB1	RHO1
GPS1	RPN7
ARL2	ARF2
NARS	DED81
TCEA2	DST1
TBC1D3D	MSB3
TBC1D3D	MSB4
PPP2R2B	CDC55
STK26	SPS1
MYO19	MYO4
ACAP2	AGE2
ARL5A	ARF3
PAPD5	TRF5
PAPD5	PAP2
MAP1LC3B	ATG8
STXBP1	SEC1
INPP5F	SAC1
RAB9A	YPT7
CDK14	PHO85
PSMB6	PRE3
MARK2	SNF1
SEC24D	SFB2
SEC24D	SEC24
PTPN5	PTP1
VDAC1	POR1
VDAC1	POR2
STXBP2	SEC1
ARHGAP31	RGD1
RNF19B	ITT1
GALE	GAL10
POLR3A	RPO31
ACTR3B	ARP3
ANAPC11	APC11
HIST1H4E	HHF1
HIST1H4E	HHF2
HSD17B13	TDA5
TRUB2	PUS4
SLC25A17	YEA6
SLC25A17	YIA6
COQ6	COQ6
NUAK2	SNF1
RAB33B	YPT10
RAB33B	YPT52
ELAC2	TRZ1
SLC4A10	BOR1
RBM22	ECM2
PSMB4	PRE4
DCUN1D1	DCN1
FH	FUM1
RPL35	RPL35B
RPL35	RPL35A
PIK3CD	VPS34
HIST1H3C	HHT1
HIST1H3C	HHT2
SEL1L2	HRD3
RPS9	RPS9A
RPS9	RPS9B
TWF1	TWF1
TIMM50	TIM50
WDR6	RTT10
PRODH2	PUT1
BCS1L	BCS1
PDXP	PHO13
RAB15	SEC4
DCUN1D4	DCN1
RAB9B	YPT7
TRMT61A	GCD14
SEC23B	SEC23
GNL3L	NUG1
ILKAP	PTC1
MOB3C	MOB1
SLC25A45	CRC1
PRKCH	PKC1
INO80	INO80
RANBP6	PSE1
CUX2	COY1
ATAD2B	YTA7
GINS4	SLD5
RASAL2	BUD2
WDR37	YTM1
CWC22	CWC22
MEF2A	SMP1
CALM2	CMD1
ACTBL2	ACT1
ATP6V1G3	VMA10
ABT1	ESF2
CTU1	NCS6
DHRS9	LYS2
EIF2B5	GCD6
USP5	UBP14
ATP10B	DNF1
TRMT44	TRM44
CCT3	CCT3
GET4	GET4
TUBB2A	TUB2
ALDH4A1	PUT2
POLD1	POL3
ENPP6	NPP1
ENPP6	NPP2
POLRMT	RPO41
AP2A1	APL3
CCT6B	CCT6
TTBK1	HRR25
YARS	TYS1
RDH10	TDA5
EEF1A1	TEF2
CDA	CDD1
HSD17B7	ERG27
AAK1	ARK1
AAK1	AKL1
AAK1	PRK1
REEP1	YOP1
KLF3	FZF1
MAP3K1	BCK1
MAP3K1	STE11
GNB2	STE4
PPP6R3	SAP4
PPP6R3	SAP190
PPP6R3	SAP185
PPP6R3	SAP155
TTC27	EMW1
MYEF2	HRB1
MYEF2	GBP2
OSBPL3	OSH2
OSBPL3	SWH1
RPL15	RPL15B
HIST1H4H	HHF1
HIST1H4H	HHF2
DHFR	DFR1
GFER	ERV1
DTYMK	CDC8
USP27X	UBP8
USP17L8	UBP8
METAP2	MAP2
HAO2	CYB2
SLC25A42	LEU5
NFU1	NFU1
ARL9	ARF2
SEC61A2	SEC61
CHM	GDI1
IPO11	KAP120
POLE2	DPB2
RAB40AL	SEC4
PSMA5	PUP2
TXNL4B	DIB1
ARHGAP21	BEM2
RAB21	YPT53
RAB21	VPS21
RGPD4	YRB1
RASL11A	RHB1
ADI1	ADI1
PPP6R1	SAP4
PPP6R1	SAP190
PPP6R1	SAP185
PPP6R1	SAP155
HIST2H4A	HHF1
HIST2H4A	HHF2
PPIG	CPR6
RTCA	RCL1
PRELID3A	UPS2
PRELID3A	UPS3
AARS2	ALA1
UBE2I	UBC9
STK17A	MEK1
SF3B4	HSH49
USP17L21	UBP8
HCFC1	KEL2
HCFC1	KEL1
RNF20	BRE1
HNRNPD	HRP1
EFCAB2	CDC31
STK39	STE20
CTDSPL2	PSR1
CTDSPL2	PSR2
TRRAP	TRA1
RPS25	RPS25B
RPS25	RPS25A
SEPT1	CDC10
ZFYVE28	FAB1
DNAAF1	SDS22
VCP	CDC48
DDX46	PRP5
SNW1	PRP45
PRPF6	PRP6
ISG20	REX4
NEDD8	RPL40A
NEDD8	RPL40B
ACTR2	ARP2
FOXJ1	FKH2
FOXJ1	FKH1
FOXJ1	FHL1
YIF1A	YIF1
SLC25A32	YEA6
SLC25A32	YIA6
KIF19	KIP3
MYLK3	MEK1
PUS7	PUS7
AREL1	RSP5
BCL2L2-PABPN1	SGN1
TSSK1B	KIN4
TSSK1B	FRK1
FAAH2	AMD2
CABP2	CMD1
SLC4A4	BOR1
PLD1	SPO14
HKDC1	GLK1
HKDC1	HXK2
KIF2A	KIP3
USP17L20	UBP8
MOGAT3	DGA1
PRKACA	TPK2
PRKACA	TPK1
RPL13	RPL13B
TAF6L	TAF6
COQ4	COQ4
RNF139	HRD1
CDK16	PHO85
MTHFD1	MIS1
DPH2	DPH2
RPS27L	RPS27B
CUL4A	CDC53
XPA	RAD14
ACO1	ACO1
SLC44A5	PNS1
SLC25A12	AGC1
PAAF1	RPN14
ATP6V1B2	VMA2
VPS8	VPS8
PTPRB	PTP1
EZH1	SET2
AGL	GDB1
RNF145	HRD1
GUCA1C	FRQ1
RABGAP1L	GYP5
RABGAP1L	GYL1
GOLPH3L	VPS74
HDAC6	HDA1
HPCAL4	FRQ1
GPT2	ALT2
GPT2	ALT1
SMARCAL1	MOT1
SLC4A9	BOR1
ING3	PHO23
COQ8A	COQ8
KATNAL1	VPS4
ZXDB	ACE2
ZXDB	SWI5
IPO5	PSE1
EXOSC4	SKI6
ENPP4	NPP1
ENPP4	NPP2
BICC1	SCP160
SPHK1	LCB4
SPHK1	LCB5
KCNIP3	FRQ1
ATP6V1E2	VMA4
RP11-108K14.8	MTG1
ME2	MAE1
TEAD1	TEC1
RFC5	RFC3
CH507-42P11.8	SNF1
CLN3	YHC3
ETHE1	GLO2
ETHE1	GLO4
TIMM17A	TIM17
GALK2	GAL1
GALK2	GAL3
RACK1	ASC1
DDX18	HAS1
RAB39A	YPT31
RAB39A	YPT32
OPLAH	OXP1
CTDSPL	PSR1
CTDSPL	PSR2
RAB34	YPT6
DHRS13	ENV9
YTHDF2	PHO92
CACNA1F	CCH1
ATP9A	NEO1
SPRYD3	VID30
ERAS	RAS1
ERAS	RAS2
ACSM2A	ACS1
ACSM2A	ACS2
HIST1H4F	HHF1
HIST1H4F	HHF2
SEC14L4	SEC14
COX19	COX19
POLK	REV1
PHYKPL	ARG8
NOP58	NOP58
RP4-559A3.7	PRO3
DDX52	ROK1
RPL23A	RPL25
PRKCZ	PKC1
AHI1	DGR2
LUC7L	LUC7
SOAT1	ARE2
SOAT1	ARE1
HMGCS1	ERG13
ARHGEF11	ROM1
ARHGEF11	ROM2
GTF3A	ACE2
GTF3A	SWI5
KIF20A	KIP2
ACSL1	FAA2
RAB8B	SEC4
NOVA2	PBP2
ELOVL4	ELO2
ELOVL4	ELO1
ELOVL4	ELO3
SRM	SPE3
PTPN22	PTP1
HUNK	KCC4
HUNK	HSL1
HUNK	GIN4
RAPGEFL1	CDC25
PNKP	HNT3
RPS6KA1	YPK1
RPS6KA1	YPK2
RPS6KA1	SCH9
ME3	MAE1
PCBP1	PBP2
CNN2	SCP1
PYCR2	PRO3
DNAJC19	MDJ2
PABPC4	PAB1
SARS	SES1
EIF2S3	GCD11
ORMDL1	ORM1
ORMDL1	ORM2
ZDHHC7	PFA3
CTNS	ERS1
MOB3B	MOB1
PPCS	CAB2
PCNA	POL30
TADA2B	ADA2
PRMT5	HSL7
GATA6	GZF3
GATA6	GAT1
GATA6	DAL80
GATA6	GLN3
PRKCSH	GTB1
ERP27	PDI1
ERP27	EUG1
APRT	APT1
APRT	APT2
MAST1	FPK1
MAST1	KIN82
ABCF1	GCN20
QARS	GLN4
GPX7	HYR1
GPX7	GPX1
RIT2	RSR1
DNAJB7	SIS1
HACD4	PHS1
TAPT1	EMP65
GBF1	GEA2
GBF1	GEA1
LIG1	CDC9
GGT5	ECM38
LSG1	LSG1
USP17L18	UBP8
TBC1D14	GYP5
TBC1D14	GYL1
MAN1B1	MNS1
NSMAF	BPH1
SRL	EDE1
APTX	HNT3
RPS2	RPS2
TAF7	TAF7
ABCG5	ADP1
CNOT1	CDC39
RABEPK	KEL2
RABEPK	KEL1
PABPC3	PAB1
KDM4A	GIS1
KDM4A	RPH1
DNAJC16	MDJ1
SLC25A23	LEU5
ANKRD42	NAS6
ARF4	ARF2
PPIAL4A	CPR3
PPIAL4A	CPR1
GAR1	GAR1
METAP1	MAP1
PPP1CC	GLC7
RASD1	RSR1
RRAGD	GTR2
GTPBP10	MTG2
NSF	SEC18
POLG	MIP1
DYRK3	YAK1
ZXDA	ACE2
ZXDA	SWI5
ERGIC2	ERV46
WDR83	PRP46
KDM4B	GIS1
KDM4B	RPH1
PLK1	CDC5
PEBP4	TFS1
SLC27A1	FAT1
DDX51	DBP6
REEP2	YOP1
DNAJB6	SIS1
TECRL	TSC13
PTPN2	PTP1
RCE1	RCE1
PSMA8	PRE6
UBE3C	HUL5
PWP2	PWP2
CNOT3	NOT3
POLR2H	RPB8
ENTPD2	YND1
VTI1A	VTI1
BOP1	ERB1
CCNH	CCL1
HNRNPA1L2	HRP1
PPM1F	PTC1
CYP51A1	ERG11
RASL12	RHB1
PPWD1	CPR2
PPWD1	CPR5
AP4B1	APL2
ARFGEF2	SEC7
RBBP4	HAT2
ASNA1	GET3
ACBD5	ACB1
MAP3K5	BCK1
MAP3K5	STE11
HSD17B11	TDA5
AGPS	DLD1
REEP6	YOP1
GPAA1	GAA1
UBD	UBI4
FOXF1	FKH2
FOXF1	FKH1
FOXF1	FHL1
TRIP13	PCH2
UAP1	QRI1
PRELID3B	UPS2
PRELID3B	UPS3
DCTD	DCD1
ATP9B	NEO1
ARHGAP11B	LRG1
EIF4E1B	CDC33
TPK1	THI80
PPIF	CPR3
PPIF	CPR1
GCH1	FOL2
CPT1C	CAT2
TOX4	POB3
RP11-512M8.5	VPS33
AQR	SEN1
RPE	RPE1
ISG15	UBI4
CANX	CNE1
SLC2A12	ITR1
SLC2A12	ITR2
SI	ROT2
SENP3-EIF4A1	ULP1
PSD3	GEA2
PSD3	GEA1
ABCB7	ATM1
NBEAL1	BPH1
RPL17-C18orf32	RPL17A
DDX24	MAK5
UBE3B	HUL5
SLC4A3	BOR1
ACSM3	ACS1
ACSM3	ACS2
DDX39B	SUB2
RGPD5	YRB1
ERO1A	ERO1
CDY1	ECI1
CDY1	DCI1
COG3	COG3
SLC25A44	AGC1
SEPT9	CDC10
LSM12	LSM12
GNA13	GPA1
ONECUT3	COY1
EPC2	EPL1
TCP1	TCP1
CDC7	CDC7
SRPK2	SKY1
CHCHD4	MIA40
IARS2	ISM1
SLC7A11	MUP1
SLC7A11	MUP3
FBL	NOP1
YWHAE	BMH1
YWHAE	BMH2
PPP1CA	GLC7
OVCA2	FSH1
NARS2	SLM5
CALML4	CMD1
[truncated: 3,814 more rows]
